# Supplementary material for: Temporal Regulation of the Bacillus subtilis Acetylome and Evidence for a Role of MreB Acetylation in Cell Wall Growth
Source: mSystems. 2016 May 31;1(3):e00005-16. doi: 10.1128/mSystems.00005-16 (PMC4927096; doi:10.1128/mSystems.00005-16)
Supplement: Table S1 [file sys003162024st8.xlsx]

## Sheet: TableS1 - AcetylK
Primary UniProt Accession	Accession Group	Gene Symbol	Alt Gene Symbol	Protein names	Sequence window	AcetylK Position (Primary Accession)	Localization prob	PEP	Mass error, ppm	Avg Log2 AcetylK Intensity (Stat/Log)	Differential AcetylK (FDR < 0.05)	Log2 Norm Intensity, STAT Acetyl 01	Log2 Norm Intensity, STAT Acetyl 02	Log2 Norm Intensity, STAT Acetyl 03	Log2 Norm Intensity, LOG Acetyl 01	Log2 Norm Intensity, LOG Acetyl 02	Log2 Norm Intensity, LOG Acetyl 03	Avg Log2 Protein LFQ (Stat/Log) (Table S2)	Differential Protein LFQ (FDR < 0.05)	Fold change (AcetylK / Protein)	GOBP name	GOMF name	GOCC name	KEGG name	GSEA	Interpro name	Fasta headers
Q04747	P27206	srfAA		Surfactin synthase subunit 1	RIEYILQDSGAKLLLKQEGISVPDSYTGDVI	2648	1	6.70471e-08	-1.3057	6.01719	U	3.54191	2.12005	3.0789	-3.27233	-2.56282	-3.47557	2.72879	U	3.2884	anatomical structure formation involved in morphogenesis;antibiotic biosynthetic process;antibiotic metabolic process;biosynthetic process;cell differentiation;cellular biosynthetic process;cellular developmental process;cellular metabolic process;cellular process;developmental process;drug metabolic process;metabolic process;sporulation;sporulation resulting in formation of a cellular spore	amine binding;amino acid binding;binding;carboxylic acid binding;catalytic activity;ligase activity;modified amino acid binding;phosphopantetheine binding;vitamin binding				AA_adenyl_domain;Acyl_carrier_prot-like;AMP-bd_C;AMP-binding_CS;AMP-dep_Synth/Lig;Condensatn;NRPS_synth;PKS_PP-bd;PPantetheine_attach_site	>sp|P27206|SRFAA_BACSU Surfactin synthase subunit 1 OS=Bacillus subtilis (strain 168) GN=srfAA PE=1 SV=4;>sp|Q04747|SRFAB_BACSU Surfactin synthase subunit 2 OS=Bacillus subtilis (strain 168) GN=srfAB PE=1 SV=3
Q04747	Q04747	srfAB		Surfactin synthase subunit 2	KETAEKWSEYVLRLLKAVADNPNQPLSSLLL	2502	1	6.18219e-08	0.55665	5.98654	U	4.09643	5.6834	3.38721	-3.13861	2.01569	-3.66966	2.72879	U	3.25776	anatomical structure formation involved in morphogenesis;antibiotic biosynthetic process;antibiotic metabolic process;biosynthetic process;cell differentiation;cellular biosynthetic process;cellular developmental process;cellular metabolic process;cellular process;developmental process;drug metabolic process;metabolic process;sporulation;sporulation resulting in formation of a cellular spore	amine binding;amino acid binding;binding;carboxylic acid binding;catalytic activity;ligase activity;modified amino acid binding;phosphopantetheine binding;vitamin binding				AA_adenyl_domain;Acyl_carrier_prot-like;AMP-bd_C;AMP-binding_CS;AMP-dep_Synth/Lig;Condensatn;NRPS_synth;PKS_PP-bd;PPantetheine_attach_site	>sp|Q04747|SRFAB_BACSU Surfactin synthase subunit 2 OS=Bacillus subtilis (strain 168) GN=srfAB PE=1 SV=3
P80861	P80861	yjlD		NADH dehydrogenase-like protein YjlD	RKHYTKEQARVTVVNKYPTHQIITELHRLAA	37	1	0.00013387	0.45231	5.71029	U	2.60726	2.30827	1.35106	-2.85507	-4.22896	-3.78024	-0.441187		6.15147		binding;catalytic activity;coenzyme binding;cofactor binding;flavin adenine dinucleotide binding;oxidoreductase activity		Oxidative phosphorylation		FAD_pyr_nucl-diS_OxRdtase;Pyr_nucl-diS_OxRdtase_FAD/NAD;Pyr_OxRdtase_NAD-bd_dom	>sp|P80861|YJLD_BACSU NADH dehydrogenase-like protein YjlD OS=Bacillus subtilis (strain 168) GN=yjlD PE=1 SV=3
O31962	O31962	yomV		SPBc2 prophage-derived uncharacterized protein YomV	___________MNELKDFFFLGKPIQTEIGE	5	1	0.0411862	1.5134	5.64526	U	2.31295	2.96875	1.54487	-3.46372	-3.79601	-2.84948	ND	ND	ND							>sp|O31962|YOMV_BACSU SPBc2 prophage-derived uncharacterized protein YomV OS=Bacillus subtilis (strain 168) GN=yomV PE=4 SV=1
P37518	P37518	ychF		Ribosome-binding ATPase YchF	DPNVGIVEVPDDRLQKLTELVNPKKTVPTAF	53	1	9.31748e-34	0.030127	5.05161	U	1.35637	3.01467	-0.0229492	-3.18956	-3.86796	-3.74922	3.50016	U	1.55146		adenyl nucleotide binding;adenyl ribonucleotide binding;ATP binding;ATPase activity;binding;catalytic activity;cation binding;GTP binding;guanyl nucleotide binding;guanyl ribonucleotide binding;hydrolase activity;hydrolase activity, acting on acid anhydrides;hydrolase activity, acting on acid anhydrides, in phosphorus-containing anhydrides;ion binding;metal ion binding;nucleoside-triphosphatase a…				ATPase_YchF/OLA1;Beta-grasp_dom;DUF933;GTP_binding_domain;P-loop_NTPase;TGS-like;TGS-like_dom	>sp|P37518|YCHF_BACSU Ribosome-binding ATPase YchF OS=Bacillus subtilis (strain 168) GN=ychF PE=3 SV=1
O31404	O31404	acoA		Acetoin:2,6-dichlorophenolindophenol oxidoreductase subunit alpha	ERVEHLEEKDAIQGFKNYLLKETDANKLSDI	279	1	0.0228718	-0.06738	5.02396	U	3.19715	-0.491873	3.10446	-2.31324	-3.00985	-3.93906	ND	ND	ND	acetoin catabolic process;acetoin metabolic process;catabolic process;cellular catabolic process;cellular ketone metabolic process;cellular metabolic process;cellular process;ketone catabolic process;metabolic process;small molecule catabolic process;small molecule metabolic process	catalytic activity;oxidoreductase activity;oxidoreductase activity, acting on the aldehyde or oxo group of donors;oxidoreductase activity, acting on the aldehyde or oxo group of donors, disulfide as acceptor		Butanoate metabolism;Citrate cycle (TCA cycle);Glycolysis / Gluconeogenesis;Pyruvate metabolism;Valine, leucine and isoleucine biosynthesis		DH_E1;THDP-binding	>sp|O31404|ACOA_BACSU Acetoin:2,6-dichlorophenolindophenol oxidoreductase subunit alpha OS=Bacillus subtilis (strain 168) GN=acoA PE=2 SV=2
Q04747	Q04747	srfAB		Surfactin synthase subunit 2	ERFVENPYSPGSLMYKTGDVVRRLSDGTLAF	1878	1	9.8076e-05	-0.47957	5.00676	U	2.01453	1.737	2.00905	-2.9543	-3.33984	-2.96556	2.72879	U	2.27797	anatomical structure formation involved in morphogenesis;antibiotic biosynthetic process;antibiotic metabolic process;biosynthetic process;cell differentiation;cellular biosynthetic process;cellular developmental process;cellular metabolic process;cellular process;developmental process;drug metabolic process;metabolic process;sporulation;sporulation resulting in formation of a cellular spore	amine binding;amino acid binding;binding;carboxylic acid binding;catalytic activity;ligase activity;modified amino acid binding;phosphopantetheine binding;vitamin binding				AA_adenyl_domain;Acyl_carrier_prot-like;AMP-bd_C;AMP-binding_CS;AMP-dep_Synth/Lig;Condensatn;NRPS_synth;PKS_PP-bd;PPantetheine_attach_site	>sp|Q04747|SRFAB_BACSU Surfactin synthase subunit 2 OS=Bacillus subtilis (strain 168) GN=srfAB PE=1 SV=3
Q08787	Q08787	srfAC		Surfactin synthase subunit 3	RRVKLSEGITFNGLLKRLQEQSLQSEPHQYV	319	1	4.68488e-07	0.92994	4.94424	U	1.81486	1.48924	0.514269	-3.97334	-3.78611	-3.25489	2.91663	U	2.02761	anatomical structure formation involved in morphogenesis;antibiotic biosynthetic process;antibiotic metabolic process;biosynthetic process;cell differentiation;cellular biosynthetic process;cellular developmental process;cellular metabolic process;cellular process;developmental process;drug metabolic process;metabolic process;sporulation;sporulation resulting in formation of a cellular spore	catalytic activity;hydrolase activity;hydrolase activity, acting on ester bonds;ligase activity				AA_adenyl_domain;AB_hydrolase;Acyl_carrier_prot-like;AMP-bd_C;AMP-binding_CS;AMP-dep_Synth/Lig;Condensatn;PPantetheine_attach_site;Thioesterase	>sp|Q08787|SRFAC_BACSU Surfactin synthase subunit 3 OS=Bacillus subtilis (strain 168) GN=srfAC PE=1 SV=2
Q9KWU4	Q9KWU4	pyc		Pyruvate carboxylase	DTSFIDTTPELFNFPKQKDRGTKMLTYIGNV	463	1	2.99016e-05	1.4328	4.80767	U	-0.177399	1.13772	2.10186	-3.66191	-3.80729	-3.89161	-0.09621		4.90388	alcohol biosynthetic process;alcohol metabolic process;biosynthetic process;carbohydrate biosynthetic process;carbohydrate metabolic process;cellular biosynthetic process;cellular carbohydrate biosynthetic process;cellular carbohydrate metabolic process;cellular metabolic process;cellular process;gluconeogenesis;glucose metabolic process;hexose biosynthetic process;hexose metabolic process;metabo…	adenyl nucleotide binding;adenyl ribonucleotide binding;ATP binding;binding;biotin carboxylase activity;catalytic activity;cation binding;DNA binding;ion binding;ligase activity;ligase activity, forming carbon-carbon bonds;ligase activity, forming carbon-nitrogen bonds;metal ion binding;nucleic acid binding;nucleotide binding;purine nucleotide binding;purine ribonucleoside triphosphate binding;pu…		Citrate cycle (TCA cycle);Pyruvate metabolism		Aldolase_TIM;ATP_grasp_subdomain_1;ATP_grasp_subdomain_2;ATP-grasp;Biotin_carboxylation_dom;Biotin_COase_C;Biotin_lipoyl;CarbamoylP_synth_lsu_N;Carboxylase_cons_dom;CbamoylP_synth_lsu-like_ATP-bd;Homeodomain-like;PreATP-grasp_dom;PYR_CT;Pyruv_COase;Rudment_hybrid_motif;Single_hybrid_motif	>sp|Q9KWU4|PYC_BACSU Pyruvate carboxylase OS=Bacillus subtilis (strain 168) GN=pyc PE=3 SV=1
Q04747	Q04747	srfAB		Surfactin synthase subunit 2	SFMEANGEPVQRIIEKAEVDLHVFEAKEDEA	2168	1	5.04907e-05	-1.1149	4.76265	U	1.05137	4.085	1.67847	-1.65777	-1.97775	-3.8376	2.72879	U	2.03387	anatomical structure formation involved in morphogenesis;antibiotic biosynthetic process;antibiotic metabolic process;biosynthetic process;cell differentiation;cellular biosynthetic process;cellular developmental process;cellular metabolic process;cellular process;developmental process;drug metabolic process;metabolic process;sporulation;sporulation resulting in formation of a cellular spore	amine binding;amino acid binding;binding;carboxylic acid binding;catalytic activity;ligase activity;modified amino acid binding;phosphopantetheine binding;vitamin binding				AA_adenyl_domain;Acyl_carrier_prot-like;AMP-bd_C;AMP-binding_CS;AMP-dep_Synth/Lig;Condensatn;NRPS_synth;PKS_PP-bd;PPantetheine_attach_site	>sp|Q04747|SRFAB_BACSU Surfactin synthase subunit 2 OS=Bacillus subtilis (strain 168) GN=srfAB PE=1 SV=3
P80239	P80239	ahpC		Alkyl hydroperoxide reductase subunit C	SLIGKEVLPFEAKAFKNGEFIDVTNEDLKGQ	17	1	1.04391e-35	2.1403	4.73481	U	2.1403	1.01375	2.14358	-2.04359	-3.00788	-3.85532	1.75515	U	2.97966	response to chemical stimulus;response to oxidative stress;response to stimulus;response to stress	antioxidant activity;catalytic activity;oxidoreductase activity;oxidoreductase activity, acting on paired donors, with incorporation or reduction of molecular oxygen;oxidoreductase activity, acting on peroxide as acceptor;peroxidase activity;peroxiredoxin activity				AhpC;AhpC/TSA;Peroxiredoxin_AhpC-typ;Peroxiredoxin_C;Thioredoxin-like_fold	>sp|P80239|AHPC_BACSU Alkyl hydroperoxide reductase subunit C OS=Bacillus subtilis (strain 168) GN=ahpC PE=1 SV=2
P42971	P42971	pbpC		Penicillin-binding protein 3	IDWDPSFIFKQLADDKTVQIMSIEPKRGQIY	148	1	0.00873904	2.885	4.73401	U	1.20672	1.20037	1.00298	-3.71718	-2.58461	-4.49016	0.144403		4.5896	amine metabolic process;aminoglycan biosynthetic process;aminoglycan metabolic process;biological regulation;biosynthetic process;carbohydrate biosynthetic process;carbohydrate metabolic process;cell wall macromolecule biosynthetic process;cell wall macromolecule metabolic process;cell wall organization or biogenesis;cellular biosynthetic process;cellular cell wall macromolecule metabolic process…	binding;carboxylic acid binding;drug binding;penicillin binding;protein binding	cell part;integral to membrane;intrinsic to membrane;membrane;membrane part;plasma membrane			Beta-lactam/transpept-like;MecA_N;PBP_dimer;PCN-bd_Tpept	>sp|P42971|PBPC_BACSU Penicillin-binding protein 3 OS=Bacillus subtilis (strain 168) GN=pbpC PE=3 SV=1
P37518	P37518	ychF		Ribosome-binding ATPase YchF	AGIVKGASKGEGLGNKFLSHIRQVDAICHVV	89	1	1.85974e-07	0.5907	4.71612	U	1.64255	2.38959	-0.77062	-3.07749	-4.02482	-3.78454	3.50016	U	1.21597		adenyl nucleotide binding;adenyl ribonucleotide binding;ATP binding;ATPase activity;binding;catalytic activity;cation binding;GTP binding;guanyl nucleotide binding;guanyl ribonucleotide binding;hydrolase activity;hydrolase activity, acting on acid anhydrides;hydrolase activity, acting on acid anhydrides, in phosphorus-containing anhydrides;ion binding;metal ion binding;nucleoside-triphosphatase a…				ATPase_YchF/OLA1;Beta-grasp_dom;DUF933;GTP_binding_domain;P-loop_NTPase;TGS-like;TGS-like_dom	>sp|P37518|YCHF_BACSU Ribosome-binding ATPase YchF OS=Bacillus subtilis (strain 168) GN=ychF PE=3 SV=1
Q45069	Q45069	ynfE		Uncharacterized protein YnfE	__________MDEILKQYMVLYKKMSNMING	6	0.804642	0.0139542	1.5979	4.65282	U	3.03947	0.723599	0.933041	-3.70557	-2.81681	-2.73997	ND	ND	ND						Uncharacterised_YnfE	>sp|Q45069|YNFE_BACSU Uncharacterized protein YnfE OS=Bacillus subtilis (strain 168) GN=ynfE PE=1 SV=1
P25953	P25953	comGA		ComG operon protein 1	LVIRVMPQYNIPSIDKLSLFPKTGATLLSFL	118	1	0.0050123	1.5525	4.61333	U	1.62024	0.337503	1.48319	-3.88842	-2.83583	-3.67481	8.68964	U	-4.0763	cell communication;cellular process;cellular response to external stimulus;cellular response to extracellular stimulus;cellular response to stimulus;establishment of competence for transformation;establishment of localization;response to external stimulus;response to extracellular stimulus;response to stimulus;transport	adenyl nucleotide binding;adenyl ribonucleotide binding;ATP binding;binding;catalytic activity;hydrolase activity;hydrolase activity, acting on acid anhydrides;hydrolase activity, acting on acid anhydrides, in phosphorus-containing anhydrides;nucleoside-triphosphatase activity;nucleotide binding;purine nucleotide binding;purine ribonucleoside triphosphate binding;purine ribonucleotide binding;pyr…	cell part;membrane;plasma membrane			AAA+_ATPase;P-loop_NTPase;T2SS_protein-E	>sp|P25953|COMGA_BACSU ComG operon protein 1 OS=Bacillus subtilis (strain 168) GN=comGA PE=3 SV=2
Q04747	Q04747	srfAB		Surfactin synthase subunit 2	MPGMFVNTLALRMEAKEQQTFAELLELAKQT	2382	1	5.23619e-48	-1.6854	4.59634	U	2.37598	2.22129	1.2289	-2.865	-2.07863	-3.01921	2.72879	U	1.86755	anatomical structure formation involved in morphogenesis;antibiotic biosynthetic process;antibiotic metabolic process;biosynthetic process;cell differentiation;cellular biosynthetic process;cellular developmental process;cellular metabolic process;cellular process;developmental process;drug metabolic process;metabolic process;sporulation;sporulation resulting in formation of a cellular spore	amine binding;amino acid binding;binding;carboxylic acid binding;catalytic activity;ligase activity;modified amino acid binding;phosphopantetheine binding;vitamin binding				AA_adenyl_domain;Acyl_carrier_prot-like;AMP-bd_C;AMP-binding_CS;AMP-dep_Synth/Lig;Condensatn;NRPS_synth;PKS_PP-bd;PPantetheine_attach_site	>sp|Q04747|SRFAB_BACSU Surfactin synthase subunit 2 OS=Bacillus subtilis (strain 168) GN=srfAB PE=1 SV=3
P54535	P54535	artP		Arginine-binding extracellular protein ArtP	FNKALKEMEDNGELEKLKKKWFTGEK_____	245	1	0.000850569	-3.2511	4.57542	U	1.9406	0.420919	1.87254	-3.8811	-2.37277	-3.23832	0.140887		4.43453	amine transport;amino acid transport;carboxylic acid transport;establishment of localization;nitrogen compound transport;organic acid transport;organic substance transport;transport	transporter activity	cell part;external encapsulating structure part;membrane;outer membrane-bounded periplasmic space;periplasmic space;plasma membrane			SBP_bac_3;SBP_bac_3_CS	>sp|P54535|ARTP_BACSU Arginine-binding extracellular protein ArtP OS=Bacillus subtilis (strain 168) GN=artP PE=1 SV=1
P08164	P08164	nadE		NH(3)-dependent NAD(+) synthetase	PHGTQQDEDDAQLALKFIKPDKSWKFDIKST	96	0.910188	6.13496e-05	-0.36077	4.51701	U	3.62108	2.82364	1.5474	-3.44301	1.34075	-3.45667	-0.289203		4.80622	anatomical structure formation involved in morphogenesis;biosynthetic process;cell differentiation;cellular biosynthetic process;cellular developmental process;cellular metabolic process;cellular nitrogen compound biosynthetic process;cellular nitrogen compound metabolic process;cellular process;coenzyme biosynthetic process;coenzyme metabolic process;cofactor biosynthetic process;cofactor metabo…	acid-ammonia (or amide) ligase activity;adenyl nucleotide binding;adenyl ribonucleotide binding;ATP binding;binding;carbon-nitrogen ligase activity, with glutamine as amido-N-donor;catalytic activity;ligase activity;ligase activity, forming carbon-nitrogen bonds;NAD+ synthase (glutamine-hydrolyzing) activity;NAD+ synthase activity;nucleotide binding;purine nucleotide binding;purine ribonucleoside…		Nicotinate and nicotinamide metabolism;Nitrogen metabolism		NAD/GMP_synthase;NAD_synthase;NH(3)-dep_NAD(+)_synth;Rossmann-like_a/b/a_fold	>sp|P08164|NADE_BACSU NH(3)-dependent NAD(+) synthetase OS=Bacillus subtilis (strain 168) GN=nadE PE=1 SV=5
O34608	O34608	ydiN		Uncharacterized protein YdiN	HEFKVLYKLLKKFCIKGIMIKNIRSCMGYFL	56	1	0.0264503	-2.7418	4.44412	U	0.806255	-1.18142	2.00038	-4.31977	-4.20807	-3.1793	ND	ND	ND							>sp|O34608|YDIN_BACSU Uncharacterized protein YdiN OS=Bacillus subtilis (strain 168) GN=ydiN PE=2 SV=1
P17820	P17820	dnaK		Chaperone protein DnaK	RAKDLGTGKEQNITIKSSSGLSDEEIERMVK	472	1	0.000482002	-1.8789	4.43222	U	1.13002	0.507805	1.52105	-3.4768	-2.785	-3.87599	0.0519267		4.38029	cellular macromolecule metabolic process;cellular metabolic process;cellular process;cellular protein metabolic process;macromolecule metabolic process;metabolic process;primary metabolic process;protein folding;protein metabolic process;response to stimulus;response to stress	adenyl nucleotide binding;adenyl ribonucleotide binding;ATP binding;binding;nucleotide binding;purine nucleotide binding;purine ribonucleoside triphosphate binding;purine ribonucleotide binding;ribonucleotide binding		ko05152;RNA degradation		Chaperone_DnaK;Heat_shock_70_CS;Hsp_70_fam;HSP70_C;HSP70_peptide-bd	>sp|P17820|DNAK_BACSU Chaperone protein DnaK OS=Bacillus subtilis (strain 168) GN=dnaK PE=1 SV=3
P26901	P26901	katA		Vegetative catalase	TYRFDPFDVTKVWSQKDYPLIEVGRMVLDRN	285	1	2.24517e-05	-4.338	4.42276	U	1.31986	0.810284	1.34386	-3.28551	-3.28439	-3.22437	3.4444	U	0.978359	catabolic process;cellular catabolic process;cellular metabolic process;cellular process;cellular response to chemical stimulus;cellular response to hydrogen peroxide;cellular response to oxidative stress;cellular response to reactive oxygen species;cellular response to stimulus;cellular response to stress;hydrogen peroxide catabolic process;hydrogen peroxide metabolic process;metabolic process;r…	antioxidant activity;binding;catalase activity;catalytic activity;cation binding;heme binding;ion binding;iron ion binding;metal ion binding;oxidoreductase activity;oxidoreductase activity, acting on peroxide as acceptor;peroxidase activity;tetrapyrrole binding;transition metal ion binding	cell part;cytoplasm;intracellular part	Amyotrophic lateral sclerosis (ALS);Methane metabolism;Peroxisome;Tryptophan metabolism		Catalase;Catalase_AS;Catalase_clade1/3;Catalase_core;Catalase_haem_BS;Catalase_immune_responsive;Catalase-like_dom	>sp|P26901|CATA_BACSU Vegetative catalase OS=Bacillus subtilis (strain 168) GN=katA PE=1 SV=5
P21340	P21340	paiA		Protease synthase and sporulation negative regulatory protein PAI 1	HLLNKAIEIALERNKKNIWLGVWEKNENAIA	125	0.857921	0.0220747	-0.87177	4.41716	U	3.04475	1.24234	3.72056	-2.69791	1.33615	-3.88208	0.423747		3.99341	anatomical structure formation involved in morphogenesis;cell differentiation;cellular developmental process;cellular process;developmental process;sporulation;sporulation resulting in formation of a cellular spore	acetyltransferase activity;catalytic activity;N-acetyltransferase activity;N-acyltransferase activity;transferase activity;transferase activity, transferring acyl groups;transferase activity, transferring acyl groups other than amino-acyl groups				Acyl_CoA_acyltransferase;GNAT_dom	>sp|P21340|PAIA_BACSU Protease synthase and sporulation negative regulatory protein PAI 1 OS=Bacillus subtilis (strain 168) GN=paiA PE=1 SV=3
Q04747	Q04747	srfAB		Surfactin synthase subunit 2	VSPLPKDCETEQRIVKDTSSVLCELTAEDTK	3335	1	4.889e-09	-1.5556	4.40052	U	0.26964	1.7488	-0.822863	-4.05711	-3.39155	-4.55732	2.72879	U	1.67173	anatomical structure formation involved in morphogenesis;antibiotic biosynthetic process;antibiotic metabolic process;biosynthetic process;cell differentiation;cellular biosynthetic process;cellular developmental process;cellular metabolic process;cellular process;developmental process;drug metabolic process;metabolic process;sporulation;sporulation resulting in formation of a cellular spore	amine binding;amino acid binding;binding;carboxylic acid binding;catalytic activity;ligase activity;modified amino acid binding;phosphopantetheine binding;vitamin binding				AA_adenyl_domain;Acyl_carrier_prot-like;AMP-bd_C;AMP-binding_CS;AMP-dep_Synth/Lig;Condensatn;NRPS_synth;PKS_PP-bd;PPantetheine_attach_site	>sp|Q04747|SRFAB_BACSU Surfactin synthase subunit 2 OS=Bacillus subtilis (strain 168) GN=srfAB PE=1 SV=3
P09339	P09339	citB		Aconitate hydratase	PAGNQGFGLNAEEENKEIKFKLLNGEETVMK	423	0.913077	0.0251354	-0.18768	4.38466	U	1.0046	0.851173	0.136351	-3.47147	-4.16506	-3.52534	0.02007		4.36459	acetyl-CoA catabolic process;acetyl-CoA metabolic process;catabolic process;cellular catabolic process;cellular metabolic process;cellular process;coenzyme catabolic process;coenzyme metabolic process;cofactor catabolic process;cofactor metabolic process;metabolic process;tricarboxylic acid cycle	4 iron, 4 sulfur cluster binding;aconitate hydratase activity;binding;carbon-oxygen lyase activity;catalytic activity;cation binding;hydro-lyase activity;ion binding;iron-sulfur cluster binding;lyase activity;metal cluster binding;metal ion binding		Carbon fixation pathways in prokaryotes;Citrate cycle (TCA cycle);Glyoxylate and dicarboxylate metabolism		Acnase/IPM_dHydase_lsu_aba_1/3;Acoase/IPM_deHydtase;Acoase/IPM_deHydtase_lsu_aba;Aconitase/3IPM_dehydase_swvl;Aconitase/AcnD;Aconitase/Fe_reg_2;Aconitase/IPMdHydase_lsu_aba_2;Aconitase_4Fe-4S_BS;AconitaseA/IPMdHydase_ssu_swvl	>sp|P09339|ACON_BACSU Aconitate hydratase OS=Bacillus subtilis (strain 168) GN=citB PE=1 SV=4
O31777	O31777	kbl		8-amino-7-oxononanoate synthase 1	FGLDGRVHIQVGTLSKAIGVLGGYAAGSKVL	240	1	3.15538e-05	-1.0052	4.37232	U	0.37665	1.73825	0.0175648	-4.15789	-3.4766	-3.35	2.46721	U	1.9051	amide biosynthetic process;biosynthetic process;biotin biosynthetic process;biotin metabolic process;carboxylic acid biosynthetic process;carboxylic acid metabolic process;cellular amide metabolic process;cellular biosynthetic process;cellular ketone metabolic process;cellular metabolic process;cellular nitrogen compound biosynthetic process;cellular nitrogen compound metabolic process;cellular p…	8-amino-7-oxononanoate synthase activity;acetyltransferase activity;binding;C-acetyltransferase activity;C-acyltransferase activity;catalytic activity;cofactor binding;glycine C-acetyltransferase activity;pyridoxal phosphate binding;transferase activity;transferase activity, transferring acyl groups;transferase activity, transferring acyl groups other than amino-acyl groups;vitamin B6 binding;vit…		Glycine, serine and threonine metabolism		Aminotrans_II_pyridoxalP_BS;Aminotransferase_I/II;AONS_Archaea/Firmicutes;AONS_Archaea/Proteobacteria;PyrdxlP-dep_Trfase;PyrdxlP-dep_Trfase_major_sub1;PyrdxlP-dep_Trfase_major_sub2	>sp|O31777|BIOF1_BACSU 8-amino-7-oxononanoate synthase 1 OS=Bacillus subtilis (strain 168) GN=kbl PE=3 SV=1
P71017	P71017	gbsB		Alcohol dehydrogenase	LGVSKALLVTDPGIYKAGVADPVIESLKEAG	54	1	0.00211369	1.084	4.35853	U	1.40714	-0.146019	0.774822	-4.39997	-2.85029	-3.78938	1.34155		3.01698	alcohol metabolic process;amine biosynthetic process;amine metabolic process;betaine biosynthetic process;betaine metabolic process;biosynthetic process;carboxylic acid biosynthetic process;carboxylic acid metabolic process;cellular amine metabolic process;cellular amino acid biosynthetic process;cellular amino acid metabolic process;cellular biogenic amine metabolic process;cellular biosynthetic…	alcohol dehydrogenase (NAD) activity;binding;catalytic activity;cation binding;ion binding;metal ion binding;oxidoreductase activity;oxidoreductase activity, acting on CH-OH group of donors;oxidoreductase activity, acting on the CH-OH group of donors, NAD or NADP as acceptor		Glycine, serine and threonine metabolism		ADH_Fe;ADH_Fe_CS	>sp|P71017|GBSB_BACSU Alcohol dehydrogenase OS=Bacillus subtilis (strain 168) GN=gbsB PE=1 SV=2
O06986	O06986	yvdD		LOG family protein YvdD	______________MKTICVFAGSNPGGNEA	2	1	0.019897	-0.27142	4.287	U	1.20467	3.61252	0.246185	-3.62219	-0.608963	-3.56646	0.282307		4.00469						LOG	>sp|O06986|YVDD_BACSU LOG family protein YvdD OS=Bacillus subtilis (strain 168) GN=yvdD PE=1 SV=1
O31749	O31749	pyrH		Uridylate kinase	____MEKPKYKRIVLKLSGEALAGEQGNGIN	12	1	5.40187e-26	3.064	4.28475	U	0.984516	1.59317	-1.03427	-4.12032	-3.62291	-3.56759	-0.479097		4.76384	biosynthetic process;cellular biosynthetic process;cellular metabolic process;cellular nitrogen compound biosynthetic process;cellular nitrogen compound metabolic process;cellular process;CTP biosynthetic process;CTP metabolic process;'de novo' CTP biosynthetic process;heterocycle biosynthetic process;heterocycle metabolic process;metabolic process;nitrogen compound metabolic process;nucleobase-c…	adenyl nucleotide binding;adenyl ribonucleotide binding;ATP binding;binding;catalytic activity;kinase activity;nucleobase-containing compound kinase activity;nucleotide binding;nucleotide kinase activity;phosphotransferase activity, phosphate group as acceptor;purine nucleotide binding;purine ribonucleoside triphosphate binding;purine ribonucleotide binding;ribonucleotide binding;transferase acti…	cell part;cytoplasm;intracellular part	Pyrimidine metabolism		Asp/Glu/Uridylate_kinase;Uridylate_kinase;Uridylate_kinase_bac	>sp|O31749|PYRH_BACSU Uridylate kinase OS=Bacillus subtilis (strain 168) GN=pyrH PE=1 SV=2
P12047	P12047	purB		Adenylosuccinate lyase	TIALNYMLNRFSNIVKNLTVFPENMKRNMDR	332	1	1.01707e-05	-0.9147	4.23482	U	1.82175	0.716408	0.407728	-3.96866	-3.00894	-2.78098	-0.514807		4.74963	AMP biosynthetic process;AMP metabolic process;biosynthetic process;cellular biosynthetic process;cellular metabolic process;cellular nitrogen compound biosynthetic process;cellular nitrogen compound metabolic process;cellular process;'de novo' AMP biosynthetic process;'de novo' IMP biosynthetic process;heterocycle biosynthetic process;heterocycle metabolic process;IMP biosynthetic process;IMP me…	(S)-2-(5-amino-1-(5-phospho-D-ribosyl)imidazole-4-carboxamido)succinate AMP-lyase (fumarate-forming) activity;amidine-lyase activity;carbon-nitrogen lyase activity;catalytic activity;lyase activity;N6-(1,2-dicarboxyethyl)AMP AMP-lyase (fumarate-forming) activity		Alanine, aspartate and glutamate metabolism;Purine metabolism	AACTGAC,MIR-223;AAGCACA,MIR-218;AAGCACT,MIR-520F;AATGGAG,MIR-136;ACACTAC,MIR-142-3P;ACAGGGT,MIR-10A,MIR-10B;ACCAATC,MIR-509;ACTGCCT,MIR-34B;AGCACTT,MIR-93,MIR-302A,MIR-302B,MIR-302C,MIR-302D,MIR-372,MIR-373,MIR-520E,MIR-520A,MIR-526B,MIR-520B,MIR-520C,MIR-520D;AGGTGCA,MIR-500;ATAAGCT,MIR-21;ATGCTGC,MIR-103,MIR-107;ATGTTTC,MIR-494;ATTCTTT,MIR-186;BENPORATH_PROLIFERATION;BHATI_G2M_ARREST_BY_2METHOX…	AdenyloSucc_lyase_C;Fumarase/histidase_N;Fumarate_lyase_CS;Fumarate_lyase_fam;Fumarate_lyase_N;L-Aspartase-like;Pur_lyase	>sp|P12047|PUR8_BACSU Adenylosuccinate lyase OS=Bacillus subtilis (strain 168) GN=purB PE=1 SV=1
P80886	P80886	sucC		Succinyl-CoA ligase [ADP-forming] subunit beta	GKEVLRKYGVSVPEGKVAFTAEEAVESAKSL	23	1	5.65307e-09	-0.18211	4.23179	U	-0.0607834	0.855772	0.291979	-4.14374	-4.13851	-3.32614	0.78335		3.44844	acetyl-CoA catabolic process;acetyl-CoA metabolic process;catabolic process;cellular catabolic process;cellular metabolic process;cellular process;coenzyme catabolic process;coenzyme metabolic process;cofactor catabolic process;cofactor metabolic process;metabolic process;tricarboxylic acid cycle	acid-thiol ligase activity;adenyl nucleotide binding;adenyl ribonucleotide binding;ATP binding;binding;catalytic activity;cation binding;CoA-ligase activity;ion binding;ligase activity;ligase activity, forming carbon-sulfur bonds;magnesium ion binding;manganese ion binding;metal ion binding;nucleotide binding;purine nucleotide binding;purine ribonucleoside triphosphate binding;purine ribonucleoti…		C5-Branched dibasic acid metabolism;Carbon fixation pathways in prokaryotes;Citrate cycle (TCA cycle);Propanoate metabolism		ATP_grasp_subdomain_1;ATP_grasp_subdomain_2;ATP-grasp;ATP-grasp_succ-CoA_synth-type;CoA_ligase;Succ_CoA_synthase_bsu;Succ-CoA_synthase_bsu_CS;Succinyl-CoA_synth-like	>sp|P80886|SUCC_BACSU Succinyl-CoA ligase [ADP-forming] subunit beta OS=Bacillus subtilis (strain 168) GN=sucC PE=1 SV=2
P38494	P38494	ypfD		30S ribosomal protein S1 homolog	SIKDTLPGPWNQIGEKVKPGDVLEGTVQRLV	269	0.993636	0.0300491	-0.50922	4.21636	U	1.17314	0.622355	-0.3396	-3.52674	-3.58852	-4.07794	-0.22531		4.44167	biosynthetic process;cellular biosynthetic process;cellular macromolecule biosynthetic process;cellular macromolecule metabolic process;cellular metabolic process;cellular process;cellular protein metabolic process;macromolecule biosynthetic process;macromolecule metabolic process;metabolic process;primary metabolic process;protein metabolic process;translation	binding;nucleic acid binding;RNA binding;structural constituent of ribosome;structural molecule activity	cell part;cytoplasmic part;intracellular non-membrane-bounded organelle;intracellular organelle;intracellular part;macromolecular complex;non-membrane-bounded organelle;organelle;ribonucleoprotein complex;ribosome	Ribosome		NA-bd_OB-fold;Rbsml_prot_S1_RNA-bd_dom;Ribosomal_S1;RNA-binding_domain_S1	>sp|P38494|RS1H_BACSU 30S ribosomal protein S1 homolog OS=Bacillus subtilis (strain 168) GN=ypfD PE=1 SV=1
O07012	O07012	ganA		Beta-galactosidase GanA	KDRNAVSYRSQIYEMKDYATVIDVKTASVEA	539	1	0.0273723	-1.7432	4.168	U	0.884747	-0.17067	1.23568	-3.00506	-3.6549	-3.89427	ND	ND	ND	alcohol metabolic process;carbohydrate metabolic process;cellular carbohydrate metabolic process;cellular metabolic process;cellular process;galactose metabolic process;hexose metabolic process;metabolic process;monosaccharide metabolic process;primary metabolic process;small molecule metabolic process	beta-galactosidase activity;binding;catalytic activity;cation binding;galactosidase activity;hydrolase activity;hydrolase activity, acting on glycosyl bonds;hydrolase activity, hydrolyzing O-glycosyl compounds;ion binding;metal ion binding	beta-galactosidase complex;macromolecular complex;protein complex	Galactose metabolism		Beta_galactosidase_C;Beta_galactosidase_Trimer;Class_I_gatase-like;Glyco_hydro_42;Glyco_hydro_42_N;Glyco_hydro_catalytic_dom;Glycoside_hydrolase_SF	>sp|O07012|BGAL2_BACSU Beta-galactosidase GanA OS=Bacillus subtilis (strain 168) GN=ganA PE=1 SV=2
P26901	P26901	katA		Vegetative catalase	TRLVENIVNAMKPVEKEEIKLRQIEHFYKAD	449	0.998571	0.000284539	-1.0596	4.16792	U	4.5357	4.48928	2.97697	-0.555733	1.14569	-1.09178	3.4444	U	0.723525	catabolic process;cellular catabolic process;cellular metabolic process;cellular process;cellular response to chemical stimulus;cellular response to hydrogen peroxide;cellular response to oxidative stress;cellular response to reactive oxygen species;cellular response to stimulus;cellular response to stress;hydrogen peroxide catabolic process;hydrogen peroxide metabolic process;metabolic process;r…	antioxidant activity;binding;catalase activity;catalytic activity;cation binding;heme binding;ion binding;iron ion binding;metal ion binding;oxidoreductase activity;oxidoreductase activity, acting on peroxide as acceptor;peroxidase activity;tetrapyrrole binding;transition metal ion binding	cell part;cytoplasm;intracellular part	Amyotrophic lateral sclerosis (ALS);Methane metabolism;Peroxisome;Tryptophan metabolism		Catalase;Catalase_AS;Catalase_clade1/3;Catalase_core;Catalase_haem_BS;Catalase_immune_responsive;Catalase-like_dom	>sp|P26901|CATA_BACSU Vegetative catalase OS=Bacillus subtilis (strain 168) GN=katA PE=1 SV=5
P18159	P18159	pgcA		Phosphoglucomutase	ASSFGLDTIDTLTGFKFIGEKIKEYEASGQY	381	1	0.000450694	0.93632	4.10182	U	1.11508	0.824434	1.07123	-2.27964	-3.97105	-3.04404	0.261607		3.84022	alcohol catabolic process;alcohol metabolic process;biosynthetic process;carbohydrate biosynthetic process;carbohydrate catabolic process;carbohydrate metabolic process;catabolic process;cellular biosynthetic process;cellular carbohydrate biosynthetic process;cellular carbohydrate catabolic process;cellular carbohydrate metabolic process;cellular glucan metabolic process;cellular macromolecule bi…	binding;catalytic activity;cation binding;intramolecular transferase activity;intramolecular transferase activity, phosphotransferases;ion binding;isomerase activity;magnesium ion binding;metal ion binding;phosphoglucomutase activity	cell part;cytoplasmic part;cytosol;intracellular part	Amino sugar and nucleotide sugar metabolism;Fructose and mannose metabolism;Galactose metabolism;Glycolysis / Gluconeogenesis;Pentose phosphate pathway;Purine metabolism;Starch and sucrose metabolism;Streptomycin biosynthesis		A-D-PHexomutase_a/b/a-I;A-D-PHexomutase_a/b/a-I/II/III;A-D-PHexomutase_a/b/a-II;A-D-PHexomutase_a/b/a-III;A-D-PHexomutase_C;A-D-PHexomutase_CS;Alpha-D-phosphohexomutase_SF	>sp|P18159|PGCA_BACSU Phosphoglucomutase OS=Bacillus subtilis (strain 168) GN=pgcA PE=1 SV=3
P22250	P22250	gltX		Glutamate--tRNA ligase	ERNDIYKVYYEELLEKGLAYKCYCTEEELEK	102	1	4.60262e-05	2.4732	4.05451	U	3.88354	3.06095	3.67443	-2.90957	1.42621	-0.061245	0.01819		4.03632	amine metabolic process;amino acid activation;carboxylic acid metabolic process;cellular amine metabolic process;cellular amino acid metabolic process;cellular ketone metabolic process;cellular macromolecule metabolic process;cellular metabolic process;cellular nitrogen compound metabolic process;cellular process;glutamyl-tRNA aminoacylation;macromolecule metabolic process;metabolic process;ncRNA…	adenyl nucleotide binding;adenyl ribonucleotide binding;aminoacyl-tRNA ligase activity;ATP binding;binding;catalytic activity;cation binding;glutamate-tRNA ligase activity;ion binding;ligase activity;ligase activity, forming aminoacyl-tRNA and related compounds;ligase activity, forming carbon-oxygen bonds;metal ion binding;nucleic acid binding;nucleotide binding;purine nucleotide binding;purine r…	cell part;cytoplasm;intracellular part	Aminoacyl-tRNA biosynthesis		aa-tRNA-synth_I_codon-bd;aa-tRNA-synth_I_codon-bd_sub2;aa-tRNA-synth_I_CS;Glu/Gln-tRNA-synth;Glu/Gln-tRNA-synth_Ib_a-bdl;Glu/Gln-tRNA-synth_Ib_cat-dom;Glu-tRNA-ligase_bac/mito;Rossmann-like_a/b/a_fold	>sp|P22250|SYE_BACSU Glutamate--tRNA ligase OS=Bacillus subtilis (strain 168) GN=gltX PE=3 SV=1
O31639	O31639	yjcQ		Uncharacterized protein YjcQ	IGVTEDQFDDAVNFLKREGYIIGVHYSDDRP	41	1	0.000115483	1.2059	4.04563	U	1.2858	0.445953	0.719734	-2.47569	-3.80555	-3.40417	-0.421343		4.46697						Phage_Tuc2009_YjcQ;WHTH_DNA-bd_dom	>sp|O31639|YJCQ_BACSU Uncharacterized protein YjcQ OS=Bacillus subtilis (strain 168) GN=yjcQ PE=1 SV=1
P37809	P37809	atpD		ATP synthase subunit beta	LGENIDLNEPVPADAKKDPIHRQAPSFDQLS	114	1	3.27389e-08	0.29692	4.04465	U	1.66797	1.77088	-1.33085	-3.38331	-3.43948	-3.20315	0.0506967		3.99396	ATP biosynthetic process;ATP hydrolysis coupled proton transport;ATP metabolic process;ATP synthesis coupled proton transport;biosynthetic process;cation transport;cellular biosynthetic process;cellular metabolic process;cellular nitrogen compound biosynthetic process;cellular nitrogen compound metabolic process;cellular process;energy coupled proton transport, against electrochemical gradient;en…	adenyl nucleotide binding;adenyl ribonucleotide binding;ATP binding;binding;cation transmembrane transporter activity;hydrogen ion transmembrane transporter activity;hydrogen ion transporting ATP synthase activity, rotational mechanism;inorganic cation transmembrane transporter activity;ion transmembrane transporter activity;monovalent inorganic cation transmembrane transporter activity;nucleotid…	cell part;intracellular part;macromolecular complex;membrane;membrane part;plasma membrane;protein complex;proton-transporting ATP synthase complex, catalytic core F(1);proton-transporting two-sector ATPase complex, catalytic domain	Oxidative phosphorylation;Photosynthesis		AAA+_ATPase;ATPase_a/bsu_AS;ATPase_F1/V1/A1_a/bsu_nucl-bd;ATPase_F1/V1/A1-cplx_a/bsu_C;ATPase_F1_a/bsu_N;ATPase_F1_bsu/V1_C;ATPase_F1-cplx_bsu;P-loop_NTPase	>sp|P37809|ATPB_BACSU ATP synthase subunit beta OS=Bacillus subtilis (strain 168) GN=atpD PE=1 SV=1
P35136	P35136	serA		D-3-phosphoglycerate dehydrogenase	IMMLSFDRHLEDKIVKELTNVPDIVSVKLID	508	1	6.34542e-08	-0.1211	4.04163	U	0.882999	1.23291	-0.259418	-3.71465	-3.96376	-2.59	-0.04238		4.08401	amine biosynthetic process;amine metabolic process;biosynthetic process;carboxylic acid biosynthetic process;carboxylic acid metabolic process;cellular amine metabolic process;cellular amino acid biosynthetic process;cellular amino acid metabolic process;cellular biosynthetic process;cellular ketone metabolic process;cellular metabolic process;cellular nitrogen compound biosynthetic process;cellu…	amine binding;amino acid binding;binding;carboxylic acid binding;catalytic activity;coenzyme binding;cofactor binding;NAD binding;nucleotide binding;oxidoreductase activity;oxidoreductase activity, acting on CH-OH group of donors;oxidoreductase activity, acting on the CH-OH group of donors, NAD or NADP as acceptor;phosphoglycerate dehydrogenase activity		Glycine, serine and threonine metabolism;Methane metabolism		ACT_dom;ASB_dom;D-isomer_2_OHA_DH_cat_dom;D-isomer_DH_NAD-bd;NAD(P)-bd_dom;PGDH	>sp|P35136|SERA_BACSU D-3-phosphoglycerate dehydrogenase OS=Bacillus subtilis (strain 168) GN=serA PE=3 SV=3
P94551	P94551	etfA		Electron transfer flavoprotein subunit alpha	HLAGMSNSKVIVAINKDPEADIFKIADYGIV	289	1	2.94589e-06	0.41498	4.00471	U	0.0683003	-0.052309	0.159832	-4.00509	-3.97063	-3.86257	-0.155967		4.16067	metabolic process;oxidation-reduction process	binding;coenzyme binding;cofactor binding;electron carrier activity;flavin adenine dinucleotide binding			BENPORATH_MYC_MAX_TARGETS;BENPORATH_SUZ12_TARGETS;BLALOCK_ALZHEIMERS_DISEASE_DN;CAIRO_LIVER_DEVELOPMENT_DN;chr15q23;CYTOPLASM;CYTOPLASMIC_PART;DANG_BOUND_BY_MYC;DIAZ_CHRONIC_MEYLOGENOUS_LEUKEMIA_UP;DUTERTRE_ESTRADIOL_RESPONSE_24HR_DN;ELECTRON_CARRIER_ACTIVITY;FARMER_BREAST_CANCER_APOCRINE_VS_BASAL;FARMER_BREAST_CANCER_APOCRINE_VS_LUMINAL;FLECHNER_BIOPSY_KIDNEY_TRANSPLANT_OK_VS_DONOR_UP;FLECHNER_B…	DHS-like_NAD/FAD-binding_dom;ETF_a;ETF_a/b_N;ETF_asu_C;ETF_asu_C_CS;Rossmann-like_a/b/a_fold	>sp|P94551|ETFA_BACSU Electron transfer flavoprotein subunit alpha OS=Bacillus subtilis (strain 168) GN=etfA PE=3 SV=1
P80868	P80868	fusA		Elongation factor G	TLNVEFYPVLVGSAFKNKGVQLVLDAVLDYL	263	1	4.59736e-07	-0.96239	3.99374	U	0.951933	1.56508	-0.0893345	-3.73585	-2.81516	-3.00252	-0.279233		4.27297		binding;catalytic activity;GTP binding;GTPase activity;guanyl nucleotide binding;guanyl ribonucleotide binding;hydrolase activity;hydrolase activity, acting on acid anhydrides;hydrolase activity, acting on acid anhydrides, in phosphorus-containing anhydrides;nucleic acid binding;nucleoside-triphosphatase activity;nucleotide binding;purine nucleotide binding;purine ribonucleoside triphosphate bind…	cell part;cytoplasm;intracellular part			EF_GTP-bd_dom;EFG_III-V;EFG_V;P-loop_NTPase;Ribosomal_S5_D2-typ_fold;Ribosomal_S5_D2-typ_fold_subgr;Small_GTP-bd_dom;Transl_B-barrel;Transl_elong_EFG/EF2;Transl_elong_EFG/EF2_IV;Transl_elong_EFTu/EF1A_2	>sp|P80868|EFG_BACSU Elongation factor G OS=Bacillus subtilis (strain 168) GN=fusA PE=1 SV=3
P39644	P39644	ywfH		Bacilysin biosynthesis oxidoreductase YwfH	SLVINSRNLDNIESVKEDILAKHPEASVIVL	44	1	2.77168e-06	1.2238	3.92118	U	0.807299	1.26457	-2.18095	-3.27249	-4.72005	-3.88009	-0.322583		4.24376	antibiotic biosynthetic process;antibiotic metabolic process;biosynthetic process;cellular biosynthetic process;cellular metabolic process;cellular process;drug metabolic process;metabolic process	catalytic activity;oxidoreductase activity				Glc/ribitol_DH;NAD(P)-bd_dom	>sp|P39644|YWFH_BACSU Bacilysin biosynthesis oxidoreductase YwfH OS=Bacillus subtilis (strain 168) GN=ywfH PE=1 SV=1
P37941	P37941	bfmBAB		2-oxoisovalerate dehydrogenase subunit beta	DPVLFFEHKRAYRLIKGEVPADDYVLPIGKA	181	1	0.012909	-0.21376	3.87868	U	0.302073	0.0929146	0.0403042	-3.13558	-4.14029	-3.92487	0.930183		2.9485		3-methyl-2-oxobutanoate dehydrogenase (2-methylpropanoyl-transferring) activity;catalytic activity;oxidoreductase activity;oxidoreductase activity, acting on the aldehyde or oxo group of donors;oxidoreductase activity, acting on the aldehyde or oxo group of donors, disulfide as acceptor		Valine, leucine and isoleucine degradation		THDP-binding;Transketo_C/Pyr-ferredox_oxred;Transketolase_C;Transketolase-like_Pyr-bd	>sp|P37941|ODBB_BACSU 2-oxoisovalerate dehydrogenase subunit beta OS=Bacillus subtilis (strain 168) GN=bfmBAB PE=1 SV=1
O32044	O32044	recJ		Single-stranded-DNA-specific exonuclease RecJ	YSSAEELKEWLNKLMKQDSEAYESTRRT___	774	1	0.00682441	-0.68554	3.86265	U	1.44174	-0.253481	1.54138	-3.02731	-3.51243	-2.31858	-0.489187		4.35184	cellular macromolecule metabolic process;cellular metabolic process;cellular nitrogen compound metabolic process;cellular process;cellular response to stimulus;cellular response to stress;DNA metabolic process;DNA recombination;DNA repair;macromolecule metabolic process;metabolic process;nitrogen compound metabolic process;nucleic acid metabolic process;nucleobase-containing compound metabolic pr…	5'-3' exonuclease activity;binding;catalytic activity;cation binding;DNA binding;exonuclease activity;hydrolase activity;hydrolase activity, acting on ester bonds;ion binding;manganese ion binding;metal ion binding;nuclease activity;nucleic acid binding;transition metal ion binding		Base excision repair;Homologous recombination;Mismatch repair		DDH_dom;DHHA1_dom;RecJ;RecJ_C	>sp|O32044|RECJ_BACSU Single-stranded-DNA-specific exonuclease RecJ OS=Bacillus subtilis (strain 168) GN=recJ PE=3 SV=1
Q04747	Q04747	srfAB		Surfactin synthase subunit 2	NGQGKPYSDYIKWLGKQDNEEAESYWSERLA	189	1	1.44392e-14	-1.1745	3.8507	U	0.51848	-0.107834	0.314907	-3.95104	-2.42217	-4.45334	2.72879	U	1.12192	anatomical structure formation involved in morphogenesis;antibiotic biosynthetic process;antibiotic metabolic process;biosynthetic process;cell differentiation;cellular biosynthetic process;cellular developmental process;cellular metabolic process;cellular process;developmental process;drug metabolic process;metabolic process;sporulation;sporulation resulting in formation of a cellular spore	amine binding;amino acid binding;binding;carboxylic acid binding;catalytic activity;ligase activity;modified amino acid binding;phosphopantetheine binding;vitamin binding				AA_adenyl_domain;Acyl_carrier_prot-like;AMP-bd_C;AMP-binding_CS;AMP-dep_Synth/Lig;Condensatn;NRPS_synth;PKS_PP-bd;PPantetheine_attach_site	>sp|Q04747|SRFAB_BACSU Surfactin synthase subunit 2 OS=Bacillus subtilis (strain 168) GN=srfAB PE=1 SV=3
P46343	P46343	phoH		PhoH-like protein	LSLFGNQDSFLKLMEKDLNLNIITRGETIYV	34	1	2.58821e-12	0.026646	3.83907	U	0.50823	1.39236	-0.0473881	-3.44078	-3.38061	-2.84263	-0.303527		4.1426		adenyl nucleotide binding;adenyl ribonucleotide binding;ATP binding;binding;nucleotide binding;purine nucleotide binding;purine ribonucleoside triphosphate binding;purine ribonucleotide binding;ribonucleotide binding	cell part;cytoplasm;intracellular part			PhoH;P-loop_NTPase	>sp|P46343|PHOL_BACSU PhoH-like protein OS=Bacillus subtilis (strain 168) GN=phoH PE=3 SV=3
P12877	P12877	rplE		50S ribosomal protein L5	TKFNYDSVMQVPKIEKIVINMGVGDAVQNAK	33	1	1.08957e-08	-4.4928	3.803	U	0.891314	1.01477	-0.32106	-2.31546	-3.75516	-3.75335	-0.01031		3.81331	biosynthetic process;cellular biosynthetic process;cellular macromolecule biosynthetic process;cellular macromolecule metabolic process;cellular metabolic process;cellular process;cellular protein metabolic process;macromolecule biosynthetic process;macromolecule metabolic process;metabolic process;primary metabolic process;protein metabolic process;translation	binding;nucleic acid binding;RNA binding;rRNA binding;structural constituent of ribosome;structural molecule activity;tRNA binding	cell part;cytoplasmic part;intracellular non-membrane-bounded organelle;intracellular organelle;intracellular part;macromolecular complex;non-membrane-bounded organelle;organelle;ribonucleoprotein complex;ribosome	Ribosome		Ribosomal_L5;Ribosomal_L5_bac-type;Ribosomal_L5_CS;Ribosomal_L5_domain	>sp|P12877|RL5_BACSU 50S ribosomal protein L5 OS=Bacillus subtilis (strain 168) GN=rplE PE=1 SV=1
P80239	P80239	ahpC		Alkyl hydroperoxide reductase subunit C	EEGGETLTPSLDLVGKI______________	186	1	2.09937e-05	0.042926	3.77481	U	4.54848	3.58027	4.35658	-2.203	0.977987	2.38591	1.75515	U	2.01966	response to chemical stimulus;response to oxidative stress;response to stimulus;response to stress	antioxidant activity;catalytic activity;oxidoreductase activity;oxidoreductase activity, acting on paired donors, with incorporation or reduction of molecular oxygen;oxidoreductase activity, acting on peroxide as acceptor;peroxidase activity;peroxiredoxin activity				AhpC;AhpC/TSA;Peroxiredoxin_AhpC-typ;Peroxiredoxin_C;Thioredoxin-like_fold	>sp|P80239|AHPC_BACSU Alkyl hydroperoxide reductase subunit C OS=Bacillus subtilis (strain 168) GN=ahpC PE=1 SV=2
P08821	P08821	hupA	hbs	DNA-binding protein HU 1	DSVFDTILDALKNGDKIQLIGFGNFEVRERS	41	1	2.72992e-19	0.58354	3.76074	U	2.36831	1.3884	-0.574324	-3.37356	-1.735	-2.99127	0.30461		3.45613	cellular component organization;cellular component organization at cellular level;cellular component organization or biogenesis;cellular component organization or biogenesis at cellular level;cellular macromolecule metabolic process;cellular metabolic process;cellular nitrogen compound metabolic process;cellular process;chromosome condensation;chromosome organization;DNA conformation change;DNA m…	binding;DNA binding;nucleic acid binding				Hist_DNA-bd_bac;Histone-like_DNA-bd_CS;IHF-like_DNA-bd_dom	>sp|P08821|DBH1_BACSU DNA-binding protein HU 1 OS=Bacillus subtilis (strain 168) GN=hupA PE=1 SV=2;>tr|A3F3E2|A3F3E2_BACSU Non-specific DNA-binding protein HBsu (Fragment) OS=Bacillus subtilis (strain 168) GN=hbs PE=3 SV=1
P37887	P37887	cysK		Cysteine synthase	LVLTPGAEGMKGAIKKAEELAEKHGYFVPQQ	129	0.758925	0.00110405	0.020124	3.72212	U	0.842989	-0.017252	0.484358	-3.17037	-2.55635	-4.12954	0.00137333		3.72074	amine biosynthetic process;amine metabolic process;biosynthetic process;carboxylic acid biosynthetic process;carboxylic acid metabolic process;cellular amine metabolic process;cellular amino acid biosynthetic process;cellular amino acid metabolic process;cellular biosynthetic process;cellular ketone metabolic process;cellular metabolic process;cellular nitrogen compound biosynthetic process;cellu…	carbon-oxygen lyase activity;catalytic activity;cysteine synthase activity;lyase activity;transferase activity		Cysteine and methionine metabolism;Sulfur metabolism		Cys_synthKM;CysK;P-phosphate_BS;Trp_syn_b_sub_like_PLP_eny_SF	>sp|P37887|CYSK_BACSU Cysteine synthase OS=Bacillus subtilis (strain 168) GN=cysK PE=1 SV=3
Q05873	Q05873	valS		Valine--tRNA ligase	SKSLGNGVDPMDVIDKYGADSLRYFLATGSS	542	1	0.000117165	-0.95339	3.68787	U	0.795551	0.341692	0.270298	-2.77354	-3.16469	-3.71785	-0.462877		4.15075	amine metabolic process;amino acid activation;carboxylic acid metabolic process;cellular amine metabolic process;cellular amino acid metabolic process;cellular ketone metabolic process;cellular macromolecule metabolic process;cellular metabolic process;cellular nitrogen compound metabolic process;cellular process;macromolecule metabolic process;metabolic process;ncRNA metabolic process;nitrogen c…	adenyl nucleotide binding;adenyl ribonucleotide binding;aminoacyl-tRNA editing activity;aminoacyl-tRNA ligase activity;ATP binding;binding;carboxylic ester hydrolase activity;catalytic activity;hydrolase activity;hydrolase activity, acting on ester bonds;ligase activity;ligase activity, forming aminoacyl-tRNA and related compounds;ligase activity, forming carbon-oxygen bonds;nucleotide binding;pu…	cell part;cytoplasm;intracellular part	Aminoacyl-tRNA biosynthesis;Valine, leucine and isoleucine biosynthesis		aa-tRNA-synth_I_CS;aa-tRNA-synth_Ia;Rossmann-like_a/b/a_fold;tRNA-bd_arm;tRNAsynth_1a_anticodon-bd;V/L/I-tRNA-synth_anticodon-bd;Val/Leu/Ile-tRNA-synth_edit;Val-tRNA_synth_tRNA-bd;Valyl-tRNA_ligase	>sp|Q05873|SYV_BACSU Valine--tRNA ligase OS=Bacillus subtilis (strain 168) GN=valS PE=1 SV=3
P32727	P32727	nusA		Transcription termination/antitermination protein NusA	TTVIVPDYQLSLAIGKRGQNARLAAKLTGWK	319	1	0.000280284	0.05512	3.66719	U	1.96798	2.79623	2.2625	-4.01962	0.00674057	0.0380402	-0.25724		3.92443	biological regulation;biosynthetic process;cellular biosynthetic process;cellular macromolecule metabolic process;cellular metabolic process;cellular nitrogen compound metabolic process;cellular process;macromolecule metabolic process;metabolic process;nitrogen compound metabolic process;nucleic acid metabolic process;nucleobase-containing compound metabolic process;primary metabolic process;regu…	binding;nucleic acid binding;nucleic acid binding transcription factor activity;RNA binding;sequence-specific DNA binding transcription factor activity	cell part;cytoplasm;intracellular part			KH_dom;KH_dom_NusA-like;KH_dom_type_1;KH_dom-like_a/b;KH_prok-type;NA-bd_OB-fold;NusA;Rbsml_prot_S1_RNA-bd_dom;RNA-binding_domain_S1;TF_NusA_N;Tscrpt_termination_fac_NusA	>sp|P32727|NUSA_BACSU Transcription termination/antitermination protein NusA OS=Bacillus subtilis (strain 168) GN=nusA PE=3 SV=2
P28598	P28598	groL		60 kDa chaperonin	VGFNAATGEWVNMIEKGIVDPTKVTRSALQN	488	1	0.000725309	-0.72221	3.61788	U	0.664719	0.813007	0.22575	-3.10126	-1.74161	-4.30728	0.801623		2.81625	cellular macromolecule metabolic process;cellular metabolic process;cellular process;cellular protein metabolic process;macromolecule metabolic process;metabolic process;primary metabolic process;protein folding;protein metabolic process;protein refolding;response to stimulus;response to stress	adenyl nucleotide binding;adenyl ribonucleotide binding;ATP binding;binding;nucleotide binding;purine nucleotide binding;purine ribonucleoside triphosphate binding;purine ribonucleotide binding;ribonucleotide binding	cell part;cytoplasm;intracellular part	ko05152;RNA degradation;Type I diabetes mellitus		Chaperonin_Cpn60_CS;Chaprnin_Cpn60;Cpn60/TCP-1;GroEL-like_apical_dom;GROEL-like_equatorial	>sp|P28598|CH60_BACSU 60 kDa chaperonin OS=Bacillus subtilis (strain 168) GN=groL PE=1 SV=3
Q04747	Q04747	srfAB		Surfactin synthase subunit 2	RILLEDFASGYMQAEKEESLVFPQKTNSFKD	3276	1	3.6154e-05	-0.26259	3.56412	U	1.29279	0.655579	-1.24341	-3.83869	-2.93893	-3.20978	2.72879	U	0.835332	anatomical structure formation involved in morphogenesis;antibiotic biosynthetic process;antibiotic metabolic process;biosynthetic process;cell differentiation;cellular biosynthetic process;cellular developmental process;cellular metabolic process;cellular process;developmental process;drug metabolic process;metabolic process;sporulation;sporulation resulting in formation of a cellular spore	amine binding;amino acid binding;binding;carboxylic acid binding;catalytic activity;ligase activity;modified amino acid binding;phosphopantetheine binding;vitamin binding				AA_adenyl_domain;Acyl_carrier_prot-like;AMP-bd_C;AMP-binding_CS;AMP-dep_Synth/Lig;Condensatn;NRPS_synth;PKS_PP-bd;PPantetheine_attach_site	>sp|Q04747|SRFAB_BACSU Surfactin synthase subunit 2 OS=Bacillus subtilis (strain 168) GN=srfAB PE=1 SV=3
O31684	O31684	ykvS		Uncharacterized protein YkvS	___MKIAKVGNVIEFKNGLTGVVEKVNENSV	13	1	3.68515e-05	-0.4138	3.54165	U	1.24433	-0.261379	-0.842033	-4.38923	-3.15392	-2.94089	-0.133603		3.67526						DUF2187	>sp|O31684|YKVS_BACSU Uncharacterized protein YkvS OS=Bacillus subtilis (strain 168) GN=ykvS PE=4 SV=2
P37810	P37810	atpG		ATP synthase gamma chain	HAARMTAMKNATDNAKELIDSLSLSYNRARQ	254	1	7.1218e-06	0.41935	3.53902	U	0.443407	1.00911	-0.262926	-1.69381	-2.91867	-4.81498	-0.0909933		3.63001	ATP biosynthetic process;ATP metabolic process;ATP synthesis coupled proton transport;biosynthetic process;cation transport;cellular biosynthetic process;cellular metabolic process;cellular nitrogen compound biosynthetic process;cellular nitrogen compound metabolic process;cellular process;energy coupled proton transport, down electrochemical gradient;establishment of localization;heterocycle bio…	active transmembrane transporter activity;adenyl nucleotide binding;adenyl ribonucleotide binding;ATP binding;ATPase activity;ATPase activity, coupled;ATPase activity, coupled to movement of substances;ATPase activity, coupled to transmembrane movement of ions;ATPase activity, coupled to transmembrane movement of substances;binding;catalytic activity;cation transmembrane transporter activity;cati…	cell part;intracellular part;macromolecular complex;membrane;membrane part;plasma membrane;protein complex;proton-transporting ATP synthase complex, catalytic core F(1);proton-transporting two-sector ATPase complex, catalytic domain	Oxidative phosphorylation;Photosynthesis		ATPase_F1_gsu_CS;ATPase_F1_gsu_dom;ATPase_F1-cplx_gsu	>sp|P37810|ATPG_BACSU ATP synthase gamma chain OS=Bacillus subtilis (strain 168) GN=atpG PE=1 SV=2
P54564	P54564	yqkA		UPF0157 protein YqkA	ETEIIGFDGIPALQEKVKDIQASHERFAGYR	42	1	0.00760953	-0.36677	3.45565	U	0.253656	-0.11297	0.151558	-3.79827	-3.25213	-3.0243	-0.35804		3.81369		acetyltransferase activity;catalytic activity;N-acetyltransferase activity;N-acyltransferase activity;transferase activity;transferase activity, transferring acyl groups;transferase activity, transferring acyl groups other than amino-acyl groups				Acyl_CoA_acyltransferase;GNAT_dom;GrpB/CoaE	>sp|P54564|YQKA_BACSU UPF0157 protein YqkA OS=Bacillus subtilis (strain 168) GN=yqkA PE=3 SV=1
O31605	O31605	yjbG		Oligoendopeptidase F homolog	LKEGKPAVDRYIDFLKAGSSQYPIDVLKKAG	622	1	5.7558e-05	0.66882	3.44658	U	0.271423	0.16062	-0.582222	-3.56267	-3.06619	-3.86106	1.0636		2.38298		binding;catalytic activity;cation binding;endopeptidase activity;hydrolase activity;ion binding;metal ion binding;metalloendopeptidase activity;metallopeptidase activity;peptidase activity;peptidase activity, acting on L-amino acid peptides;transition metal ion binding;zinc ion binding				OligopepF_N_dom;Pept_M3A_M3B;Peptidase_M3B	>sp|O31605|PEPF_BACSU Oligoendopeptidase F homolog OS=Bacillus subtilis (strain 168) GN=yjbG PE=3 SV=2
P80700	P80700	tsf		Elongation factor Ts	ENGSTVEEYITSAVAKIGEKITLRRFTVLTK	131	1	0.00125769	-1.9918	3.43435	U	-0.912394	-0.101667	0.824705	-3.43019	-3.77133	-3.2909	-0.243643		3.678		binding;nucleic acid binding;RNA binding;translation elongation factor activity;translation factor activity, nucleic acid binding	cell part;cytoplasm;intracellular part			Transl_elong_EFTs/EF1B;Transl_elong_EFTs/EF1B_dimer;Transl_elong_Ts_CS;UBA/Ts_N;UBA-like	>sp|P80700|EFTS_BACSU Elongation factor Ts OS=Bacillus subtilis (strain 168) GN=tsf PE=1 SV=3
O32224	O32224	azoR2		FMN-dependent NADH-azoreductase 2	ENIPHIDADVFSGWGKLQSGTGFEELSESEK	62	1	1.28321e-06	1.2518	3.41998	U	-0.0527134	0.569006	-0.0490704	-3.16831	-2.3892	-4.2352	0.387517		3.03246	aromatic compound catabolic process;catabolic process;cellular aromatic compound metabolic process;cellular catabolic process;cellular metabolic process;cellular process;metabolic process;response to chemical stimulus;response to stimulus;response to toxin	binding;catalytic activity;coenzyme binding;cofactor binding;electron carrier activity;FMN binding;FMN reductase activity;nucleotide binding;oxidoreductase activity;oxidoreductase activity, acting on NADH or NADPH;oxidoreductase activity, acting on NADH or NADPH, NAD or NADP as acceptor;oxidoreductase activity, acting on other nitrogenous compounds as donors;oxidoreductase activity, acting on the…				Flavodoxin_fold;Flavoprotein-like;NADH-azoreductase_FMN-depdnt	>sp|O32224|AZOR2_BACSU FMN-dependent NADH-azoreductase 2 OS=Bacillus subtilis (strain 168) GN=azoR2 PE=1 SV=1
P42406	P42406	hxlR		HTH-type transcriptional activator HxlR	KRFNELKTLIPDITQKILVNQLRELEQDMIV	53	1	7.52131e-13	-0.27825	3.35712	U	-0.0326386	-1.13145	0.0690098	-3.16989	-4.15909	-3.83745	2.73006	U	0.627056	biological regulation;biosynthetic process;cellular biosynthetic process;cellular macromolecule biosynthetic process;cellular macromolecule metabolic process;cellular metabolic process;cellular nitrogen compound metabolic process;cellular process;macromolecule biosynthetic process;macromolecule metabolic process;metabolic process;nitrogen compound metabolic process;nucleic acid metabolic process;…	binding;DNA binding;nucleic acid binding				HTH_HxlR;WHTH_DNA-bd_dom	>sp|P42406|HXLR_BACSU HTH-type transcriptional activator HxlR OS=Bacillus subtilis (strain 168) GN=hxlR PE=1 SV=3
P71018	P71018	plsX		Phosphate acyltransferase	KMEYSNYGGASLFGLKAPVIKAHGSSDSNAV	288	1	3.17394e-06	-0.79496	3.29577	U	-0.473711	0.0613403	-0.374874	-3.17939	-3.45784	-4.03732	0.5069		2.78887	biosynthetic process;carboxylic acid biosynthetic process;carboxylic acid metabolic process;cellular biosynthetic process;cellular ketone metabolic process;cellular lipid metabolic process;cellular metabolic process;cellular process;fatty acid biosynthetic process;fatty acid metabolic process;lipid biosynthetic process;lipid metabolic process;metabolic process;monocarboxylic acid metabolic proces…	catalytic activity;oxidoreductase activity;oxidoreductase activity, acting on CH-OH group of donors;oxidoreductase activity, acting on the CH-OH group of donors, NAD or NADP as acceptor;transferase activity;transferase activity, transferring acyl groups;transferase activity, transferring acyl groups other than amino-acyl groups	cell part;cytoplasm;intracellular part	Glycerolipid metabolism;Glycerophospholipid metabolism		FA_synthesis;IsoPropMal-DH-like_dom;Phospholipid_synth_PlsX-like	>sp|P71018|PLSX_BACSU Phosphate acyltransferase OS=Bacillus subtilis (strain 168) GN=plsX PE=1 SV=2
P26901	P26901	katA		Vegetative catalase	GGGSVYYEPNSFGGPKESPEDKQAAYPVQGI	391	1	3.6728e-08	0.32509	3.28372	U	0.859467	0.210068	-0.353245	-2.59281	-2.65106	-3.89099	3.4444	U	-0.160681	catabolic process;cellular catabolic process;cellular metabolic process;cellular process;cellular response to chemical stimulus;cellular response to hydrogen peroxide;cellular response to oxidative stress;cellular response to reactive oxygen species;cellular response to stimulus;cellular response to stress;hydrogen peroxide catabolic process;hydrogen peroxide metabolic process;metabolic process;r…	antioxidant activity;binding;catalase activity;catalytic activity;cation binding;heme binding;ion binding;iron ion binding;metal ion binding;oxidoreductase activity;oxidoreductase activity, acting on peroxide as acceptor;peroxidase activity;tetrapyrrole binding;transition metal ion binding	cell part;cytoplasm;intracellular part	Amyotrophic lateral sclerosis (ALS);Methane metabolism;Peroxisome;Tryptophan metabolism		Catalase;Catalase_AS;Catalase_clade1/3;Catalase_core;Catalase_haem_BS;Catalase_immune_responsive;Catalase-like_dom	>sp|P26901|CATA_BACSU Vegetative catalase OS=Bacillus subtilis (strain 168) GN=katA PE=1 SV=5
O06491	O06491	gatA		Glutamyl-tRNA(Gln) amidotransferase subunit A	DLVDESYKRIQAVDDKVQAFLALDEERARAY	39	1	5.39969e-05	-0.70873	3.26371	U	-1.38987	-0.0372639	-0.397688	-3.58005	-3.89372	-4.14217	-0.156567		3.42027	biosynthetic process;cellular biosynthetic process;cellular macromolecule biosynthetic process;cellular macromolecule metabolic process;cellular metabolic process;cellular process;cellular protein metabolic process;macromolecule biosynthetic process;macromolecule metabolic process;metabolic process;primary metabolic process;protein metabolic process;translation	adenyl nucleotide binding;adenyl ribonucleotide binding;ATP binding;binding;carbon-nitrogen ligase activity, with glutamine as amido-N-donor;catalytic activity;glutaminyl-tRNA synthase (glutamine-hydrolyzing) activity;ligase activity;ligase activity, forming carbon-nitrogen bonds;nucleotide binding;purine nucleotide binding;purine ribonucleoside triphosphate binding;purine ribonucleotide binding;…		Aminoacyl-tRNA biosynthesis		Amidase;Amidase_CS;Amidase_dom;GatA	>sp|O06491|GATA_BACSU Glutamyl-tRNA(Gln) amidotransferase subunit A OS=Bacillus subtilis (strain 168) GN=gatA PE=3 SV=3
P42974	P42974	ahpF		NADH dehydrogenase	NDIVLKVSAGEDDTSKDMLALVDELASMSSK	35	1	3.7983e-05	-1.7571	3.23903	U	-0.365341	0.538	-0.441082	-3.26134	-3.54248	-3.18168	2.54636	U	0.692663	biological regulation;cell redox homeostasis;cellular homeostasis;cellular process;homeostatic process;regulation of biological process;regulation of biological quality;regulation of cellular process;response to chemical stimulus;response to inorganic substance;response to oxidative stress;response to reactive oxygen species;response to stimulus;response to stress	alkyl hydroperoxide reductase activity;binding;catalytic activity;coenzyme binding;cofactor binding;disulfide oxidoreductase activity;electron carrier activity;flavin adenine dinucleotide binding;NAD binding;NADH dehydrogenase activity;nucleotide binding;oxidoreductase activity;oxidoreductase activity, acting on a sulfur group of donors;oxidoreductase activity, acting on a sulfur group of donors,…	cell part;membrane;plasma membrane			Alkyl_hydroperoxide_Rdtase_suF;FAD_pyr_nucl-diS_OxRdtase;Glutaredoxin;Pyr_nucl-diS_OxRdtase_2_AS;Pyr_nucl-diS_OxRdtase_FAD/NAD;Pyr_OxRdtase_NAD-bd_dom;Pyridine_nuc-diS_OxRdtase_2;Thioredoxin-like_fold	>sp|P42974|DHNA_BACSU NADH dehydrogenase OS=Bacillus subtilis (strain 168) GN=ahpF PE=1 SV=2
O06006	O06006	yraA		Putative cysteine protease YraA	GKEVTGKHGEKVKIDKAISDVDASDFDALLI	55	1	0.000206074	0.27971	3.22366	U	-0.682804	-0.836908	-0.690384	-3.27161	-4.21292	-4.39653	0.894863		2.32879	response to stimulus;response to stress	catalytic activity;hydrolase activity;hydrolase activity, acting on glycosyl bonds;peptidase activity				Class_I_gatase-like;Peptidase_C56;ThiJ/PfpI	>sp|O06006|YRAA_BACSU Putative cysteine protease YraA OS=Bacillus subtilis (strain 168) GN=yraA PE=2 SV=2
O30509	O30509	gatB		Aspartyl/glutamyl-tRNA(Asn/Gln) amidotransferase subunit B	IMKASKGQANPPMVNKILLEEIKKR______	467	1	0.000141532	0.26238	3.18415	U	0.105789	-0.0566902	-1.04898	-3.4409	-3.27355	-3.8379	-0.180963		3.36512	biosynthetic process;cellular biosynthetic process;cellular macromolecule biosynthetic process;cellular macromolecule metabolic process;cellular metabolic process;cellular process;cellular protein metabolic process;macromolecule biosynthetic process;macromolecule metabolic process;metabolic process;primary metabolic process;protein metabolic process;translation	adenyl nucleotide binding;adenyl ribonucleotide binding;ATP binding;binding;carbon-nitrogen ligase activity, with glutamine as amido-N-donor;catalytic activity;ligase activity;ligase activity, forming carbon-nitrogen bonds;nucleotide binding;purine nucleotide binding;purine ribonucleoside triphosphate binding;purine ribonucleotide binding;ribonucleotide binding		Aminoacyl-tRNA biosynthesis		Apn/Gln-ADT_bsu;Asn/Gln_amidotransferase;Asn/Gln_tRNA_amidoTrfrase-rel;Asn/Gln-tRNA_amidoTrfase_suB/E;Asn/Gln-tRNA_Trfase_suB/E_cat;Gln-tRNA_amidoTrfase_suB_CS	>sp|O30509|GATB_BACSU Aspartyl/glutamyl-tRNA(Asn/Gln) amidotransferase subunit B OS=Bacillus subtilis (strain 168) GN=gatB PE=1 SV=2
O05268	O05268	yumC		Ferredoxin--NADP reductase 2	EQAVESVEKQADGVFKLVTNEETHYSKTVII	102	1	0.00620622	-1.0652	3.16891	U	-0.705337	-0.807991	-0.904304	-4.05263	-4.66343	-3.2083	-0.2325		3.40141		binding;catalytic activity;coenzyme binding;cofactor binding;ferredoxin-NADP+ reductase activity;flavin adenine dinucleotide binding;NADP binding;nucleotide binding;oxidoreductase activity;oxidoreductase activity, acting on iron-sulfur proteins as donors;oxidoreductase activity, acting on iron-sulfur proteins as donors, NAD or NADP as acceptor		Pyrimidine metabolism;Selenocompound metabolism		FAD_pyr_nucl-diS_OxRdtase;Fd--NADP_Rdtase_type_2;Pyr_nucl-diS_OxRdtase_FAD/NAD;Pyr_OxRdtase_NAD-bd_dom;Pyridine_nuc-diS_OxRdtase_2	>sp|O05268|FENR2_BACSU Ferredoxin--NADP reductase 2 OS=Bacillus subtilis (strain 168) GN=yumC PE=1 SV=2
P51785	P51785	ilvD		Dihydroxy-acid dehydratase	RYSKLVTSANTGGIMKI______________	557	1	0.000526938	-0.48758	3.1083	U	-0.289005	0.65505	-0.211681	-3.04303	-2.97643	-3.15106	0.00581		3.10249	amine biosynthetic process;amine metabolic process;biosynthetic process;branched chain family amino acid biosynthetic process;branched chain family amino acid metabolic process;carboxylic acid biosynthetic process;carboxylic acid metabolic process;cellular amine metabolic process;cellular amino acid biosynthetic process;cellular amino acid metabolic process;cellular biosynthetic process;cellular …	4 iron, 4 sulfur cluster binding;binding;carbon-oxygen lyase activity;catalytic activity;cation binding;dihydroxy-acid dehydratase activity;hydro-lyase activity;ion binding;iron-sulfur cluster binding;lyase activity;metal cluster binding;metal ion binding		Pantothenate and CoA biosynthesis;Valine, leucine and isoleucine biosynthesis		Aconitase/3IPM_dehydase_swvl;DihydroxyA_deHydtase;DiOHA_6PGluconate_deHydtase;DiOHA_6PGluconate_deHydtase_CS	>sp|P51785|ILVD_BACSU Dihydroxy-acid dehydratase OS=Bacillus subtilis (strain 168) GN=ilvD PE=1 SV=4
O34788	O34788	bdhA		(R,R)-butanediol dehydrogenase	IVLDDLIEEGFGALIKEKSQVKILVRPN___	334	1	6.40909e-14	-0.14159	3.10412	U	-0.289005	-1.55318	0.290117	-3.56285	-4.24653	-3.05505	0.47987		2.62425		(R,R)-butanediol dehydrogenase activity;binding;catalytic activity;cation binding;ion binding;metal ion binding;oxidoreductase activity;oxidoreductase activity, acting on CH-OH group of donors;oxidoreductase activity, acting on the CH-OH group of donors, NAD or NADP as acceptor;transition metal ion binding;zinc ion binding				ADH_C;ADH_GroES-like;ADH_SF_Zn-type;ADH_Zn_CS;GroES-like;NAD(P)-bd_dom	>sp|O34788|BDHA_BACSU (R,R)-butanediol dehydrogenase OS=Bacillus subtilis (strain 168) GN=bdhA PE=3 SV=1
Q04747	Q04747	srfAB		Surfactin synthase subunit 2	LIANIQAELEKSVPLKALFEQPTVRQLAAYM	2061	1	9.93836e-06	0.029467	3.09959	U	2.06478	2.83551	1.51798	-2.79972	-0.182772	0.102001	2.72879	U	0.370799	anatomical structure formation involved in morphogenesis;antibiotic biosynthetic process;antibiotic metabolic process;biosynthetic process;cell differentiation;cellular biosynthetic process;cellular developmental process;cellular metabolic process;cellular process;developmental process;drug metabolic process;metabolic process;sporulation;sporulation resulting in formation of a cellular spore	amine binding;amino acid binding;binding;carboxylic acid binding;catalytic activity;ligase activity;modified amino acid binding;phosphopantetheine binding;vitamin binding				AA_adenyl_domain;Acyl_carrier_prot-like;AMP-bd_C;AMP-binding_CS;AMP-dep_Synth/Lig;Condensatn;NRPS_synth;PKS_PP-bd;PPantetheine_attach_site	>sp|Q04747|SRFAB_BACSU Surfactin synthase subunit 2 OS=Bacillus subtilis (strain 168) GN=srfAB PE=1 SV=3
P28367	P28367	prfB		Peptide chain release factor 2	LLKEEPDTDLQLELEKELKSLTKEFNEFELQ	100	1	8.13142e-36	0.53015	3.08762	U	-0.613234	0.84413	-1.83451	-3.13436	-3.33399	-4.39811	-0.00187667		3.08949		binding;nucleic acid binding;RNA binding;translation factor activity, nucleic acid binding;translation release factor activity;translation release factor activity, codon specific;translation termination factor activity	cell part;cytoplasm;intracellular part			dsRNA-bd_dom;PCRF;Pep_chain_release_fac_I_II;Peptide_chain_release_fac2_bac;PrfB	>sp|P28367|RF2_BACSU Peptide chain release factor 2 OS=Bacillus subtilis (strain 168) GN=prfB PE=3 SV=2
P20691	P20691	aroE		3-phosphoshikimate 1-carboxyvinyltransferase	SSSDVVIHGKGIDALKEPESLLDVGNSGTTI	79	1	0.00260545	0.99143	3.05779	U	-0.407555	0.524456	-2.47294	-3.55597	-4.41228	-3.56115	-0.177043		3.23483	amine biosynthetic process;amine metabolic process;aromatic amino acid family biosynthetic process;aromatic amino acid family metabolic process;aromatic compound biosynthetic process;biosynthetic process;carboxylic acid biosynthetic process;carboxylic acid metabolic process;cellular amine metabolic process;cellular amino acid biosynthetic process;cellular amino acid metabolic process;cellular aro…	3-phosphoshikimate 1-carboxyvinyltransferase activity;catalytic activity;transferase activity;transferase activity, transferring alkyl or aryl (other than methyl) groups	cell part;cytoplasm;intracellular part	Phenylalanine, tyrosine and tryptophan biosynthesis		Enolpyruvate_Tfrase_dom;EPSP_synthase;EPSP_synthase_CS;RNA3'P_cycl/enolpyr_Trfase_a/b	>sp|P20691|AROA_BACSU 3-phosphoshikimate 1-carboxyvinyltransferase OS=Bacillus subtilis (strain 168) GN=aroA PE=3 SV=1
P08495	P08495	lysC		Aspartokinase 2	SEIKVSTVVSENDMVKAVESLHDAFELSKHP	390	1	0.00229938	-0.88826	3.05639	U	0.46933	-1.00425	0.631439	-3.12918	-2.96614	-2.97732	-0.189893		3.24628	amine biosynthetic process;amine metabolic process;aspartate family amino acid biosynthetic process;aspartate family amino acid metabolic process;biosynthetic process;carboxylic acid biosynthetic process;carboxylic acid metabolic process;cellular amine metabolic process;cellular amino acid biosynthetic process;cellular amino acid metabolic process;cellular biosynthetic process;cellular ketone met…	adenyl nucleotide binding;adenyl ribonucleotide binding;amine binding;amino acid binding;amino acid kinase activity;aspartate kinase activity;ATP binding;binding;carboxylic acid binding;catalytic activity;kinase activity;nucleotide binding;phosphotransferase activity, carboxyl group as acceptor;purine nucleotide binding;purine ribonucleoside triphosphate binding;purine ribonucleotide binding;ribo…		Cysteine and methionine metabolism;Glycine, serine and threonine metabolism;Lysine biosynthesis		ACT_dom;Asp/Glu/Uridylate_kinase;Asp_kin_monofn;Asp_kinase_dom;Aspartate_kinase_CS	>sp|P08495|AK2_BACSU Aspartokinase 2 OS=Bacillus subtilis (strain 168) GN=lysC PE=1 SV=2
P21879	P21879	guaB		Inosine-5'-monophosphate dehydrogenase	EARKHGKTIIADGGIKFSGDITKALAAGGHA	345	1	0.000175886	0.21056	3.03608	U	-0.941271	-0.37153	-1.08025	-2.93657	-4.15856	-4.40617	0.584967		2.45111	biosynthetic process;cellular biosynthetic process;cellular metabolic process;cellular nitrogen compound biosynthetic process;cellular nitrogen compound metabolic process;cellular process;GMP biosynthetic process;GMP metabolic process;heterocycle biosynthetic process;heterocycle metabolic process;metabolic process;nitrogen compound metabolic process;nucleobase-containing compound biosynthetic pro…	adenyl nucleotide binding;binding;catalytic activity;cation binding;IMP dehydrogenase activity;ion binding;metal ion binding;nucleotide binding;oxidoreductase activity;oxidoreductase activity, acting on CH-OH group of donors;oxidoreductase activity, acting on the CH-OH group of donors, NAD or NADP as acceptor;purine nucleotide binding		Drug metabolism - other enzymes;Purine metabolism		Aldolase_TIM;CBS_dom;IMP_DH;IMP_DH/GMP_Rdtase_CS;IMP_DH_GMPRt	>sp|P21879|IMDH_BACSU Inosine-5'-monophosphate dehydrogenase OS=Bacillus subtilis (strain 168) GN=guaB PE=1 SV=2
O31997	O31997	yokJ		Antitoxin YokJ	DCRLFEADGLPVIDEKHQLPKDISEFYEQCG	30	1	0.000252041	-0.55666	3.01169	U	-0.821375	-0.24856	-0.993273	-3.81965	-3.29634	-3.98227	0.69443		2.31726						SMI1/KNR4_like_dom	>sp|O31997|YOKJ_BACSU Antitoxin YokJ OS=Bacillus subtilis (strain 168) GN=yokJ PE=1 SV=1
Q01465	Q01465	mreB		Rod shape-determining protein MreB	DNMEIRGRDLLTGLPKTIEITGKEISNALRD	240	1	7.46422e-06	-0.32839	2.95126	U	0.22555	-0.00289917	-0.916695	-3.48184	-2.6441	-3.42189	-0.04588		2.99714	anatomical structure morphogenesis;biological regulation;cell morphogenesis;cellular component morphogenesis;cellular component organization;cellular component organization or biogenesis;cellular developmental process;cellular process;developmental process;regulation of anatomical structure morphogenesis;regulation of biological process;regulation of biological quality;regulation of cell morphoge…					MreB_Mrl	>sp|Q01465|MREB_BACSU Rod shape-determining protein MreB OS=Bacillus subtilis (strain 168) GN=mreB PE=3 SV=3
O32230	O32230	smpB		SsrA-binding protein	LIGLTKEKGYSLVPLKLYLKNGFAKVLLGLG	109	1	0.00101979	0.6107	2.94483	U	-1.5052	-0.0363674	-2.14824	-4.37878	-3.63711	-4.5084	-0.45241		3.39724		binding;nucleic acid binding;RNA binding	cell part;cytoplasm;intracellular part			SmpB;SsrA-bd_prot;SsrA-bd_prot_CS	>sp|O32230|SSRP_BACSU SsrA-binding protein OS=Bacillus subtilis (strain 168) GN=smpB PE=3 SV=1
O32296	O32296	yyzB		Uncharacterized protein YyzB	SLLKQMLKEHQIDTEKAVTFEEYIAMRLKLQ	21	1	0.00879267	0.53949	2.92778	U	-0.200953	-2.12273	-0.205168	-3.79329	-3.74827	-3.77063	ND	ND	ND							>sp|O32296|YYZB_BACSU Uncharacterized protein YyzB OS=Bacillus subtilis (strain 168) GN=yyzB PE=4 SV=1
P54592	P54592	yhcH		Uncharacterized ABC transporter ATP-binding protein YhcH	______________MKTVLELKNVTKNIRGR	2	1	0.00980549	-1.9761	2.90052	U	-0.250965	0.508535	-1.5647	-4.07697	-2.07684	-3.85489	0.8396		2.06092	establishment of localization;transport	adenyl nucleotide binding;adenyl ribonucleotide binding;ATP binding;ATPase activity;binding;catalytic activity;hydrolase activity;hydrolase activity, acting on acid anhydrides;hydrolase activity, acting on acid anhydrides, in phosphorus-containing anhydrides;nucleoside-triphosphatase activity;nucleotide binding;purine nucleotide binding;purine ribonucleoside triphosphate binding;purine ribonucleo…		ABC transporters		AAA+_ATPase;ABC_transporter_CS;ABC_transporter-like;P-loop_NTPase	>sp|P54592|YHCH_BACSU Uncharacterized ABC transporter ATP-binding protein YhcH OS=Bacillus subtilis (strain 168) GN=yhcH PE=3 SV=1
P54182	P54182	ypoP		Uncharacterized HTH-type transcriptional regulator YpoP	KVFKQIRNEINEILDKELSRNEFTILRILSE	32	1	1.46702e-08	-0.11763	2.89971	U	-0.560654	0.424021	-1.17403	-3.47725	-3.11194	-3.42059	-1.98638		4.88609	biosynthetic process;cellular biosynthetic process;cellular macromolecule biosynthetic process;cellular macromolecule metabolic process;cellular metabolic process;cellular nitrogen compound metabolic process;cellular process;macromolecule biosynthetic process;macromolecule metabolic process;metabolic process;nitrogen compound metabolic process;nucleic acid metabolic process;nucleobase-containing …	binding;DNA binding;nucleic acid binding;nucleic acid binding transcription factor activity;sequence-specific DNA binding transcription factor activity	cell part;intracellular			HTH_MarR-typ;WHTH_DNA-bd_dom	>sp|P54182|YPOP_BACSU Uncharacterized HTH-type transcriptional regulator YpoP OS=Bacillus subtilis (strain 168) GN=ypoP PE=3 SV=1
P12669	P12669	nin		DNA-entry nuclease inhibitor	__________MIKSWKPQELSISYHQFTVFQ	6	1	0.00427617	-0.17786	2.89102	U	-1.34668	0.55224	-0.0836926	-3.13292	-3.12243	-3.29584	6.27986	U	-3.38884	cell communication;cellular process;cellular response to external stimulus;cellular response to extracellular stimulus;cellular response to stimulus;establishment of competence for transformation;response to external stimulus;response to extracellular stimulus;response to stimulus		cell part;membrane;plasma membrane		AATGTGA,MIR-23A,MIR-23B;AKT_UP_MTOR_DN.V1_UP;ATACTGT,MIR-144;BENPORATH_ES_WITH_H3K27ME3;BENPORATH_SUZ12_TARGETS;BILD_E2F3_ONCOGENIC_SIGNATURE;CACTTTG,MIR-520G,MIR-520H;CAGTATT,MIR-200B,MIR-200C,MIR-429;CELLULAR_LOCALIZATION;CENTROSOME;CHEN_METABOLIC_SYNDROM_NETWORK;chr14q21;CHUNG_BLISTER_CYTOTOXICITY_DN;CRX_NRL_DN.V1_DN;CTCAGGG,MIR-125B,MIR-125A;CTTGTAT,MIR-381;CTTTGT_V$LEF1_Q2;CYTOPLASM;CYTOPLAS…	Competence_nuclease_inhibitor	>sp|P12669|NIN_BACSU DNA-entry nuclease inhibitor OS=Bacillus subtilis (strain 168) GN=nin PE=1 SV=1
P54375	P54375	sodA		Superoxide dismutase [Mn]	TNLNKAVEGNTALANKSVEELVADLDSVPEN	52	1	1.5287e-08	0.49881	2.8894	U	-2.21988	0.423773	-0.426001	-3.19873	-3.93919	-3.75237	-0.05546		2.94486		antioxidant activity;binding;catalytic activity;cation binding;ion binding;metal ion binding;oxidoreductase activity;oxidoreductase activity, acting on superoxide radicals as acceptor;superoxide dismutase activity	cell part;cytoplasm;intracellular part	Huntington's disease;Peroxisome		Mn/Fe_SOD;Mn/Fe_SOD_BS;Mn/Fe_SOD_C;Mn/Fe_SOD_N	>sp|P54375|SODM_BACSU Superoxide dismutase [Mn] OS=Bacillus subtilis (strain 168) GN=sodA PE=1 SV=5
P24072	P24072	cheY		Chemotaxis protein CheY	RILIVDDAAFMRMMIKDILVKNGFEVVAEAE	19	1	0.000137137	0.13142	2.84403	U	1.11984	0.18667	0.0372448	-2.59055	-1.89017	-2.70762	1.23755	U	1.60648	chemotaxis;locomotion;response to chemical stimulus;response to external stimulus;response to stimulus;taxis	binding;cation binding;ion binding;metal ion binding;molecular transducer activity;signal transducer activity;two-component response regulator activity	cell part;cytoplasm;intracellular part	Bacterial chemotaxis;Two-component system		CheY-like_superfamily;Sig_transdc_resp-reg_receiver	>sp|P24072|CHEY_BACSU Chemotaxis protein CheY OS=Bacillus subtilis (strain 168) GN=cheY PE=1 SV=3
P54592	P54592	yhcH		Uncharacterized ABC transporter ATP-binding protein YhcH	________MKTVLELKNVTKNIRGRTIIDDL	8	1	0.00980549	-1.9761	2.84398	U	-0.250965	0.508535	-1.5647	-3.56867	-3.16361	-3.1068	0.8396		2.00438	establishment of localization;transport	adenyl nucleotide binding;adenyl ribonucleotide binding;ATP binding;ATPase activity;binding;catalytic activity;hydrolase activity;hydrolase activity, acting on acid anhydrides;hydrolase activity, acting on acid anhydrides, in phosphorus-containing anhydrides;nucleoside-triphosphatase activity;nucleotide binding;purine nucleotide binding;purine ribonucleoside triphosphate binding;purine ribonucleo…		ABC transporters		AAA+_ATPase;ABC_transporter_CS;ABC_transporter-like;P-loop_NTPase	>sp|P54592|YHCH_BACSU Uncharacterized ABC transporter ATP-binding protein YhcH OS=Bacillus subtilis (strain 168) GN=yhcH PE=3 SV=1
O31605	O31605	yjbG		Oligoendopeptidase F homolog	LKGLAPLGEEYASILKEGLENRWVDVYENKG	408	1	8.75426e-16	-0.38155	2.82009	U	1.23283	0.981064	0.554319	-2.033	-0.562605	-3.09645	1.0636		1.75649		binding;catalytic activity;cation binding;endopeptidase activity;hydrolase activity;ion binding;metal ion binding;metalloendopeptidase activity;metallopeptidase activity;peptidase activity;peptidase activity, acting on L-amino acid peptides;transition metal ion binding;zinc ion binding				OligopepF_N_dom;Pept_M3A_M3B;Peptidase_M3B	>sp|O31605|PEPF_BACSU Oligoendopeptidase F homolog OS=Bacillus subtilis (strain 168) GN=yjbG PE=3 SV=2
Q04747	Q04747	srfAB		Surfactin synthase subunit 2	AERSFAGERVMFGLDKQITAQIKSLMAETDT	1270	1	0.000160327	-0.54067	2.72574	U	-0.27113	-1.02618	-0.496229	-2.41567	-3.83002	-3.72507	2.72879	U	-0.0030426	anatomical structure formation involved in morphogenesis;antibiotic biosynthetic process;antibiotic metabolic process;biosynthetic process;cell differentiation;cellular biosynthetic process;cellular developmental process;cellular metabolic process;cellular process;developmental process;drug metabolic process;metabolic process;sporulation;sporulation resulting in formation of a cellular spore	amine binding;amino acid binding;binding;carboxylic acid binding;catalytic activity;ligase activity;modified amino acid binding;phosphopantetheine binding;vitamin binding				AA_adenyl_domain;Acyl_carrier_prot-like;AMP-bd_C;AMP-binding_CS;AMP-dep_Synth/Lig;Condensatn;NRPS_synth;PKS_PP-bd;PPantetheine_attach_site	>sp|Q04747|SRFAB_BACSU Surfactin synthase subunit 2 OS=Bacillus subtilis (strain 168) GN=srfAB PE=1 SV=3
O06746	O06746	yitK		UPF0234 protein yitk	IALKEISTRYDFKGSKSDISLDKEELVLVSD	39	1	0.0360905	2.3163	2.72525	U	-0.511787	0.509426	0.766752	-3.20758	-1.24861	-2.95518	-0.123117		2.84837						DUF520	>sp|O06746|YITK_BACSU UPF0234 protein yitk OS=Bacillus subtilis (strain 168) GN=yitK PE=3 SV=1
P28599	P28599	groS		10 kDa chaperonin	_____________MLKPLGDRVVIELVESEE	3	1	0.0229026	-3.2248	2.69914	U	-1.17677	-1.77615	-0.213944	-3.60031	-3.40294	-4.26103	0.238813		2.46033	cellular macromolecule metabolic process;cellular metabolic process;cellular process;cellular protein metabolic process;macromolecule metabolic process;metabolic process;primary metabolic process;protein folding;protein metabolic process;response to stimulus;response to stress	adenyl nucleotide binding;adenyl ribonucleotide binding;ATP binding;binding;nucleotide binding;purine nucleotide binding;purine ribonucleoside triphosphate binding;purine ribonucleotide binding;ribonucleotide binding	cell part;cytoplasm;intracellular part			Chaperonin_Cpn10;Chaprnonin_Cpn10_CS;GroES-like	>sp|P28599|CH10_BACSU 10 kDa chaperonin OS=Bacillus subtilis (strain 168) GN=groS PE=1 SV=2
P71017	P71017	gbsB		Alcohol dehydrogenase	EKFARIAKAFGIDTSKMTTEEAAKASVNWMY	326	1	0.0206065	0.10739	2.62988	U	-0.881239	-2.34234	-0.64348	-3.89864	-3.8056	-4.05245	1.34155		1.28833	alcohol metabolic process;amine biosynthetic process;amine metabolic process;betaine biosynthetic process;betaine metabolic process;biosynthetic process;carboxylic acid biosynthetic process;carboxylic acid metabolic process;cellular amine metabolic process;cellular amino acid biosynthetic process;cellular amino acid metabolic process;cellular biogenic amine metabolic process;cellular biosynthetic…	alcohol dehydrogenase (NAD) activity;binding;catalytic activity;cation binding;ion binding;metal ion binding;oxidoreductase activity;oxidoreductase activity, acting on CH-OH group of donors;oxidoreductase activity, acting on the CH-OH group of donors, NAD or NADP as acceptor		Glycine, serine and threonine metabolism		ADH_Fe;ADH_Fe_CS	>sp|P71017|GBSB_BACSU Alcohol dehydrogenase OS=Bacillus subtilis (strain 168) GN=gbsB PE=1 SV=2
P54381	P54381	glyS		Glycine--tRNA ligase beta subunit	LDADGNWTKAAIGFSKGQGANVEDLYIKEVK	96	1	1.62668e-05	-0.13898	2.4625	U	-0.441618	-0.886408	-0.330164	-2.74664	-3.68439	-2.61465	-0.149117		2.61161	amine metabolic process;amino acid activation;carboxylic acid metabolic process;cellular amine metabolic process;cellular amino acid metabolic process;cellular ketone metabolic process;cellular macromolecule metabolic process;cellular metabolic process;cellular nitrogen compound metabolic process;cellular process;glycyl-tRNA aminoacylation;macromolecule metabolic process;metabolic process;ncRNA m…	adenyl nucleotide binding;adenyl ribonucleotide binding;aminoacyl-tRNA ligase activity;ATP binding;binding;catalytic activity;cation binding;glycine-tRNA ligase activity;hydrolase activity;hydrolase activity, acting on ester bonds;ion binding;ligase activity;ligase activity, forming aminoacyl-tRNA and related compounds;ligase activity, forming carbon-oxygen bonds;metal ion binding;nucleotide bind…	cell part;cytoplasm;intracellular part	Aminoacyl-tRNA biosynthesis		Gly-tRNA-synth_bsu;Gly-tRNA-synth_heterodimer;HD_domain	>sp|P54381|SYGB_BACSU Glycine--tRNA ligase beta subunit OS=Bacillus subtilis (strain 168) GN=glyS PE=3 SV=2
P23478	P23478	addA		ATP-dependent helicase/nuclease subunit A	PQLRISYPTLPLIAMKKKMRRELLSEELRVL	852	1	7.07435e-06	-1.8118	2.37268	U	-0.534286	-0.69113	-1.76628	-3.97481	-3.17348	-2.96146	0.29092		2.08176	cellular macromolecule metabolic process;cellular metabolic process;cellular nitrogen compound metabolic process;cellular process;cellular response to stimulus;cellular response to stress;DNA metabolic process;DNA recombination;DNA repair;double-strand break repair;double-strand break repair via homologous recombination;macromolecule metabolic process;metabolic process;nitrogen compound metabolic…	3'-5' exonuclease activity;adenyl nucleotide binding;adenyl ribonucleotide binding;ATP binding;ATPase activity;ATPase activity, coupled;ATP-dependent DNA helicase activity;ATP-dependent helicase activity;binding;catalytic activity;DNA binding;DNA helicase activity;DNA-dependent ATPase activity;double-stranded DNA binding;exonuclease activity;helicase activity;hydrolase activity;hydrolase activity…				DNA_helicase_suAddA;DNA_helicase_UvrD/REP;DNA_helicase_UvrD-like_C;Exonuc_phg/RecB_C;P-loop_NTPase;Restrct_endonuc-II-like;UvrD-like_ATP-bd	>sp|P23478|ADDA_BACSU ATP-dependent helicase/nuclease subunit A OS=Bacillus subtilis (strain 168) GN=addA PE=1 SV=2
P39821	P39821	proA		Gamma-glutamyl phosphate reductase	AEKDEALSLIANGLRKELDFLLAENAKDIVN	39	1	0.000317202	0.96841	2.25403	U	-0.757402	0.202755	-0.744284	-3.08358	-2.11155	-2.8659	0.351383		1.90265	amine biosynthetic process;amine metabolic process;biosynthetic process;carboxylic acid biosynthetic process;carboxylic acid metabolic process;cellular amine metabolic process;cellular amino acid biosynthetic process;cellular amino acid metabolic process;cellular biosynthetic process;cellular ketone metabolic process;cellular metabolic process;cellular nitrogen compound biosynthetic process;cellu…	binding;catalytic activity;coenzyme binding;cofactor binding;glutamate-5-semialdehyde dehydrogenase activity;NADP binding;nucleotide binding;oxidoreductase activity;oxidoreductase activity, acting on the aldehyde or oxo group of donors;oxidoreductase activity, acting on the aldehyde or oxo group of donors, NAD or NADP as acceptor	cell part;cytoplasm;intracellular part	Arginine and proline metabolism		Ald_DH/histidinol_DH;Ald_DH_C;Ald_DH_N;Aldehyde_DH_dom;G-glutamylP_reductase;G-glutamylP_reductase_CS;Glu-5-SA_DH	>sp|P39821|PROA_BACSU Gamma-glutamyl phosphate reductase OS=Bacillus subtilis (strain 168) GN=proA PE=3 SV=3
P39138	P39138	rocF		Arginase	DEELKNLNSVLAGNEKLAQKVNKVIEEKKFP	75	1	1.89642e-12	-1.6128	-1.93997	D	-1.22588	-1.68641	-1.32782	0.445599	0.561279	0.572908	-0.235247		-1.70472	amide biosynthetic process;amine metabolic process;arginine metabolic process;biosynthetic process;carboxylic acid metabolic process;cellular amide metabolic process;cellular amine metabolic process;cellular amino acid metabolic process;cellular biosynthetic process;cellular ketone metabolic process;cellular metabolic process;cellular nitrogen compound biosynthetic process;cellular nitrogen compo…	arginase activity;binding;catalytic activity;cation binding;hydrolase activity;hydrolase activity, acting on carbon-nitrogen (but not peptide) bonds;hydrolase activity, acting on carbon-nitrogen (but not peptide) bonds, in linear amidines;ion binding;metal ion binding		Amoebiasis;Arginine and proline metabolism		Arginase;Ureohydrolase;Ureohydrolase_domain;Ureohydrolase_Mn_BS	>sp|P39138|ARGI_BACSU Arginase OS=Bacillus subtilis (strain 168) GN=rocF PE=1 SV=1
P42065	P42065	appF		Oligopeptide transport ATP-binding protein AppF	QILFKGQDISNLSEEKLRKSVRKNIQMVFQD	91	1	5.18647e-06	0.46921	-2.04346	D	-0.707855	-0.617107	-0.48769	1.23114	1.49	1.59659	-0.42118		-1.62228	anatomical structure formation involved in morphogenesis;cell communication;cell differentiation;cellular developmental process;cellular process;cellular response to external stimulus;cellular response to extracellular stimulus;cellular response to stimulus;developmental process;establishment of competence for transformation;establishment of localization;establishment of protein localization;prot…	adenyl nucleotide binding;adenyl ribonucleotide binding;ATP binding;ATPase activity;binding;catalytic activity;hydrolase activity;hydrolase activity, acting on acid anhydrides;hydrolase activity, acting on acid anhydrides, in phosphorus-containing anhydrides;nucleoside-triphosphatase activity;nucleotide binding;peptide transporter activity;purine nucleotide binding;purine ribonucleoside triphosph…	cell part;membrane;plasma membrane	ABC transporters		AAA+_ATPase;ABC_transporter_CS;ABC_transporter-like;Oligo_ATP-bd_C;Oligopep_ABC_C;P-loop_NTPase	>sp|P42065|APPF_BACSU Oligopeptide transport ATP-binding protein AppF OS=Bacillus subtilis (strain 168) GN=appF PE=3 SV=2
P08495	P08495	lysC		Aspartokinase 2	TVAVLEEYKDALEFEKIETESKLAKVSIVGS	331	1	8.41035e-05	0.18247	-2.06305	D	-3.55737	-4.08418	-3.52882	-1.33574	-1.92003	-1.72546	-0.189893		-1.87316	amine biosynthetic process;amine metabolic process;aspartate family amino acid biosynthetic process;aspartate family amino acid metabolic process;biosynthetic process;carboxylic acid biosynthetic process;carboxylic acid metabolic process;cellular amine metabolic process;cellular amino acid biosynthetic process;cellular amino acid metabolic process;cellular biosynthetic process;cellular ketone met…	adenyl nucleotide binding;adenyl ribonucleotide binding;amine binding;amino acid binding;amino acid kinase activity;aspartate kinase activity;ATP binding;binding;carboxylic acid binding;catalytic activity;kinase activity;nucleotide binding;phosphotransferase activity, carboxyl group as acceptor;purine nucleotide binding;purine ribonucleoside triphosphate binding;purine ribonucleotide binding;ribo…		Cysteine and methionine metabolism;Glycine, serine and threonine metabolism;Lysine biosynthesis		ACT_dom;Asp/Glu/Uridylate_kinase;Asp_kin_monofn;Asp_kinase_dom;Aspartate_kinase_CS	>sp|P08495|AK2_BACSU Aspartokinase 2 OS=Bacillus subtilis (strain 168) GN=lysC PE=1 SV=2
Q9KWU4	Q9KWU4	pyc		Pyruvate carboxylase	GGGRGMRIVRSESEVKEAYERAKSEAKAAFG	183	1	0.0030522	0.0027007	-2.09778	D	-3.19441	-2.47237	-2.21608	-0.637337	-0.698137	-0.254051	-0.09621		-2.00157	alcohol biosynthetic process;alcohol metabolic process;biosynthetic process;carbohydrate biosynthetic process;carbohydrate metabolic process;cellular biosynthetic process;cellular carbohydrate biosynthetic process;cellular carbohydrate metabolic process;cellular metabolic process;cellular process;gluconeogenesis;glucose metabolic process;hexose biosynthetic process;hexose metabolic process;metabo…	adenyl nucleotide binding;adenyl ribonucleotide binding;ATP binding;binding;biotin carboxylase activity;catalytic activity;cation binding;DNA binding;ion binding;ligase activity;ligase activity, forming carbon-carbon bonds;ligase activity, forming carbon-nitrogen bonds;metal ion binding;nucleic acid binding;nucleotide binding;purine nucleotide binding;purine ribonucleoside triphosphate binding;pu…		Citrate cycle (TCA cycle);Pyruvate metabolism		Aldolase_TIM;ATP_grasp_subdomain_1;ATP_grasp_subdomain_2;ATP-grasp;Biotin_carboxylation_dom;Biotin_COase_C;Biotin_lipoyl;CarbamoylP_synth_lsu_N;Carboxylase_cons_dom;CbamoylP_synth_lsu-like_ATP-bd;Homeodomain-like;PreATP-grasp_dom;PYR_CT;Pyruv_COase;Rudment_hybrid_motif;Single_hybrid_motif	>sp|Q9KWU4|PYC_BACSU Pyruvate carboxylase OS=Bacillus subtilis (strain 168) GN=pyc PE=3 SV=1
O32039	O32039	hisS		Histidine--tRNA ligase	RPEGTAAAVRAFNENKLFANPVQPTKLYYVG	94	1	0.000282534	-0.39997	-2.15098	D	-3.91521	-3.29281	-3.44771	-1.53164	-1.52319	-1.14797	-0.25795		-1.89303	amine metabolic process;amino acid activation;carboxylic acid metabolic process;cellular amine metabolic process;cellular amino acid metabolic process;cellular ketone metabolic process;cellular macromolecule metabolic process;cellular metabolic process;cellular nitrogen compound metabolic process;cellular process;histidyl-tRNA aminoacylation;macromolecule metabolic process;metabolic process;ncRNA…	adenyl nucleotide binding;adenyl ribonucleotide binding;aminoacyl-tRNA ligase activity;ATP binding;binding;catalytic activity;histidine-tRNA ligase activity;ligase activity;ligase activity, forming aminoacyl-tRNA and related compounds;ligase activity, forming carbon-oxygen bonds;nucleotide binding;purine nucleotide binding;purine ribonucleoside triphosphate binding;purine ribonucleotide binding;r…	cell part;cytoplasm;intracellular part	Aminoacyl-tRNA biosynthesis		aa-tRNA-synt_IIb_cons-dom;aa-tRNA-synth_II;Anticodon-bd;HisRS/HisZ;His-tRNA-ligase	>sp|O32039|SYH_BACSU Histidine--tRNA ligase OS=Bacillus subtilis (strain 168) GN=hisS PE=3 SV=1
P80700	P80700	tsf		Elongation factor Ts	MDCKKALTETDGDMDKAIDLLREKGIAKAAK	35	1	3.59172e-49	1.0509	-2.15751	D	-0.382847	-0.238083	-0.500364	1.73896	1.87097	1.74131	-0.243643		-1.91387		binding;nucleic acid binding;RNA binding;translation elongation factor activity;translation factor activity, nucleic acid binding	cell part;cytoplasm;intracellular part			Transl_elong_EFTs/EF1B;Transl_elong_EFTs/EF1B_dimer;Transl_elong_Ts_CS;UBA/Ts_N;UBA-like	>sp|P80700|EFTS_BACSU Elongation factor Ts OS=Bacillus subtilis (strain 168) GN=tsf PE=1 SV=3
P17631	P17631	dnaJ		Chaperone protein DnaJ	KKYHPDINKEAGSDEKFKEVKEAYETLSDDQ	45	1	0.00111235	-0.19624	-2.18334	D	-0.618822	-1.42512	-1.48112	1.2892	0.912533	0.823219	-0.130397		-2.05294	biosynthetic process;cellular biosynthetic process;cellular macromolecule biosynthetic process;cellular macromolecule metabolic process;cellular metabolic process;cellular nitrogen compound metabolic process;cellular process;cellular protein metabolic process;DNA metabolic process;DNA replication;macromolecule biosynthetic process;macromolecule metabolic process;metabolic process;nitrogen compoun…	adenyl nucleotide binding;adenyl ribonucleotide binding;ATP binding;binding;cation binding;ion binding;metal ion binding;nucleotide binding;purine nucleotide binding;purine ribonucleoside triphosphate binding;purine ribonucleotide binding;ribonucleotide binding;transition metal ion binding;zinc ion binding	cell part;cytoplasm;intracellular part			DnaJ;DnaJ_C;DnaJ_domain;DnaJ_domain_CS;HSP_DnaJ_Cys-rich_dom;HSP40/DnaJ_pept-bd	>sp|P17631|DNAJ_BACSU Chaperone protein DnaJ OS=Bacillus subtilis (strain 168) GN=dnaJ PE=2 SV=3
P39814	P39814	topA		DNA topoisomerase 1	PLNSEADVKEILSQLKGNQYTVEKVTKKERK	232	1	2.64902e-18	-1.1513	-2.23182	D	-2.01212	-1.49656	-2.3586	0.493019	-0.188377	0.523529	0.54161		-2.77343	cellular macromolecule metabolic process;cellular metabolic process;cellular nitrogen compound metabolic process;cellular process;DNA conformation change;DNA metabolic process;DNA topological change;macromolecule metabolic process;metabolic process;nitrogen compound metabolic process;nucleic acid metabolic process;nucleobase-containing compound metabolic process;primary metabolic process	binding;catalytic activity;cation binding;DNA binding;DNA topoisomerase activity;DNA topoisomerase type I activity;ion binding;isomerase activity;magnesium ion binding;metal ion binding;nucleic acid binding	cell part;chromosome;intracellular non-membrane-bounded organelle;intracellular organelle;intracellular part;non-membrane-bounded organelle;organelle			Topo_IA;Topo_IA_2;Topo_IA_AS;Topo_IA_cen;Topo_IA_cen_sub1;Topo_IA_cen_sub2;Topo_IA_core_domain;Topo_IA_DNA-bd;Topo_IA_Znf;TopoI_bac-type;Topoisom_1_IA;Toprim_domain	>sp|P39814|TOP1_BACSU DNA topoisomerase 1 OS=Bacillus subtilis (strain 168) GN=topA PE=3 SV=1
O05413	O05413	yrpB		Probable nitronate monooxygenase	QEEWDDFYQKIDLILKYKVKACSFTFDLPPE	119	1	0.0159174	-0.81639	-2.25383	D	-2.92666	-3.10892	-3.19806	-0.889198	-1.21969	-0.363272	-0.165567		-2.08826		catalytic activity;monooxygenase activity;nitronate monooxygenase activity;oxidoreductase activity;oxidoreductase activity, acting on single donors with incorporation of molecular oxygen;oxidoreductase activity, acting on single donors with incorporation of molecular oxygen, incorporation of one atom of oxygen (internal monooxygenases or internal mixed function oxidases)		Nitrogen metabolism		2Npropane_dOase;Aldolase_TIM	>sp|O05413|2NPD_BACSU Probable nitronate monooxygenase OS=Bacillus subtilis (strain 168) GN=yrpB PE=3 SV=1
P40924	P40924	pgk		Phosphoglycerate kinase	DVLVLENVRFYPGEEKNDPELAKAFAELADV	125	1	0.000151049	-0.0047112	-2.25612	D	0.579054	0.331026	1.22041	3.30121	2.3315	3.26614	0.08133		-2.33745	alcohol catabolic process;alcohol metabolic process;carbohydrate catabolic process;carbohydrate metabolic process;catabolic process;cellular carbohydrate catabolic process;cellular carbohydrate metabolic process;cellular metabolic process;cellular process;generation of precursor metabolites and energy;glucose catabolic process;glucose metabolic process;glycolysis;hexose catabolic process;hexose m…	adenyl nucleotide binding;adenyl ribonucleotide binding;ATP binding;binding;catalytic activity;kinase activity;nucleotide binding;phosphoglycerate kinase activity;phosphotransferase activity, carboxyl group as acceptor;purine nucleotide binding;purine ribonucleoside triphosphate binding;purine ribonucleotide binding;ribonucleotide binding;transferase activity;transferase activity, transferring ph…	cell part;cytoplasm;intracellular part	Carbon fixation in photosynthetic organisms;Glycolysis / Gluconeogenesis		Phosphoglycerate_kinase;Phosphoglycerate_kinase_C;Phosphoglycerate_kinase_CS;Phosphoglycerate_kinase_N	>sp|P40924|PGK_BACSU Phosphoglycerate kinase OS=Bacillus subtilis (strain 168) GN=pgk PE=1 SV=3
P08838	P08838	ptsI		Phosphoenolpyruvate-protein phosphotransferase	DLTPSDTAQLNREFVKGFTTDIGGRTSHSAI	177	1	3.0906e-12	-0.11451	-2.28747	D	-3.39921	-3.88644	-3.34549	-1.20695	-0.735207	-1.82655	-0.423287		-1.86419	carbohydrate transport;establishment of localization;organic substance transport;phosphoenolpyruvate-dependent sugar phosphotransferase system;transport	binding;catalytic activity;cation binding;ion binding;kinase activity;metal ion binding;phosphoenolpyruvate-protein phosphotransferase activity;phosphotransferase activity, nitrogenous group as acceptor;transferase activity;transferase activity, transferring phosphorus-containing groups	cell part;cytoplasm;intracellular part	Phosphotransferase system (PTS)		PEP_util_AS;PEP_util_C;PEP_util_CS;PEP_util_enz;PEP-util_enz_mobile_dom;PTS_EI;PTS_EIN;Pyrv/PenolPyrv_Kinase-like_dom	>sp|P08838|PT1_BACSU Phosphoenolpyruvate-protein phosphotransferase OS=Bacillus subtilis (strain 168) GN=ptsI PE=1 SV=3
P80877	P80877	metE		5-methyltetrahydropteroyltriglutamate--homocysteine methyltransferase	GANSEQKKELEQLTDKDFKRPIPFEERLALQ	406	1	0.000404103	0.069873	-2.29874	D	-3.39198	-3.57906	-3.18382	-0.494253	-1.81203	-0.952345	1.67093	U	-3.96967	amine biosynthetic process;amine metabolic process;aspartate family amino acid biosynthetic process;aspartate family amino acid metabolic process;biosynthetic process;carboxylic acid biosynthetic process;carboxylic acid metabolic process;cellular amine metabolic process;cellular amino acid biosynthetic process;cellular amino acid metabolic process;cellular biosynthetic process;cellular ketone met…	5-methyltetrahydropteroyltriglutamate-homocysteine S-methyltransferase activity;5-methyltetrahydropteroyltri-L-glutamate-dependent methyltransferase activity;binding;catalytic activity;cation binding;ion binding;metal ion binding;methyltransferase activity;S-methyltransferase activity;transferase activity;transferase activity, transferring one-carbon groups;transition metal ion binding;zinc ion b…		Cysteine and methionine metabolism;Selenocompound metabolism		Cbl-indep_Met_Synth_N;Cobalamin-indep_Met_synthase;Met_Synth_C/arc	>sp|P80877|METE_BACSU 5-methyltetrahydropteroyltriglutamate--homocysteine methyltransferase OS=Bacillus subtilis (strain 168) GN=metE PE=1 SV=4
P81101	P81101	frr		Ribosome-recycling factor	_MSKEVLTQTKEKMEKAIAAYQRELATVRAG	15	1	7.55517e-05	-0.22077	-2.31164	D	-3.71629	-2.66954	-2.74438	-0.813042	-0.71022	-0.672037	-0.36904		-1.9426	cellular component disassembly;cellular component disassembly at cellular level;cellular component organization;cellular component organization at cellular level;cellular component organization or biogenesis;cellular component organization or biogenesis at cellular level;cellular macromolecular complex disassembly;cellular macromolecular complex subunit organization;cellular process;cellular prot…		cell part;cytoplasm;intracellular part			Ribosome_recyc_fac;Ribosome_recyc_fac_dom	>sp|P81101|RRF_BACSU Ribosome-recycling factor OS=Bacillus subtilis (strain 168) GN=frr PE=1 SV=2
P21467	P21467	rpsE		30S ribosomal protein S5	PHEIIGRFGAGNILLKPASEGTGVIAGGPVR	97	1	4.28252e-05	0.35989	-2.31763	D	-2.68271	-2.83586	-3.63374	-0.831772	-0.169056	-1.19859	-0.736343		-1.58129	biosynthetic process;cellular biosynthetic process;cellular macromolecule biosynthetic process;cellular macromolecule metabolic process;cellular metabolic process;cellular process;cellular protein metabolic process;macromolecule biosynthetic process;macromolecule metabolic process;metabolic process;primary metabolic process;protein metabolic process;response to antibiotic;response to chemical sti…	binding;nucleic acid binding;RNA binding;rRNA binding;structural constituent of ribosome;structural molecule activity	cell part;intracellular organelle part;intracellular part;macromolecular complex;organelle part;ribonucleoprotein complex;small ribosomal subunit	Ribosome		dsRNA-bd_dom;Ribosomal_S5;Ribosomal_S5_bac-type;Ribosomal_S5_C;Ribosomal_S5_D2-typ_fold;Ribosomal_S5_D2-typ_fold_subgr;Ribosomal_S5_N;Ribosomal_S5_N_CS	>sp|P21467|RS5_BACSU 30S ribosomal protein S5 OS=Bacillus subtilis (strain 168) GN=rpsE PE=1 SV=3
O31661	O31661	kinE		Sporulation kinase E	MRDITEKRSMELQLFKSEERFREIFENAMDA	270	1	0.000202876	1.4101	-2.32025	D	-3.48597	-4.10291	-3.54688	-1.9858	-1.37705	-0.81217	-0.126387		-2.19386	anatomical structure formation involved in morphogenesis;cell differentiation;cellular developmental process;cellular process;developmental process;sporulation;sporulation resulting in formation of a cellular spore	adenyl nucleotide binding;adenyl ribonucleotide binding;ATP binding;binding;catalytic activity;kinase activity;molecular transducer activity;nucleotide binding;phosphotransferase activity, alcohol group as acceptor;phosphotransferase activity, nitrogenous group as acceptor;protein histidine kinase activity;protein kinase activity;purine nucleotide binding;purine ribonucleoside triphosphate bindin…	cell part;membrane	Two-component system		EnvZ-like_dim/P;HATPase_ATP-bd;PAS;Sig_transdc_His_kinase_core;Sig_transdc_His_kinase_dimeric;Sig_transdc_His_kin-like_C	>sp|O31661|KINE_BACSU Sporulation kinase E OS=Bacillus subtilis (strain 168) GN=kinE PE=1 SV=1
O34992	O34992;Q45460	opuCA	opuBA	Glycine betaine/carnitine/choline transport ATP-binding protein OpuCA;Choline transport ATP-binding protein OpuBA	GALDPITRDSLQEEFKKLQKTLHKTIVFVTH;GALDPITRDSLQEEFKKLQRTLNKTIVFVTH	179	1	0.00331299	-0.42394	-2.34706	D	-3.7125	-2.78344	-3.3813	-1.01153	-1.12114	-0.703392	-0.543117		-1.80395	amine transport;amino acid transport;betaine transport;carboxylic acid transport;cation transport;establishment of localization;glycine betaine transport;ion transport;modified amino acid transport;nitrogen compound transport;organic acid transport;organic cation transport;organic substance transport;quaternary ammonium group transport;transport	adenyl nucleotide binding;adenyl ribonucleotide binding;ATP binding;ATPase activity;binding;catalytic activity;hydrolase activity;hydrolase activity, acting on acid anhydrides;hydrolase activity, acting on acid anhydrides, in phosphorus-containing anhydrides;nucleoside-triphosphatase activity;nucleotide binding;purine nucleotide binding;purine ribonucleoside triphosphate binding;purine ribonucleo…	cell part;membrane	ABC transporters		AAA+_ATPase;ABC_transporter_CS;ABC_transporter-like;Aldolase_TIM;CBS_dom;Gly-betaine_transp_ATP-bd;P-loop_NTPase	>sp|O34992|OPUCA_BACSU Glycine betaine/carnitine/choline transport ATP-binding protein OpuCA OS=Bacillus subtilis (strain 168) GN=opuCA PE=1 SV=1;>sp|Q45460|OPUBA_BACSU Choline transport ATP-binding protein OpuBA OS=Bacillus subtilis (strain 168) GN=opuBA
Q45477	Q45477	ileS		Isoleucine--tRNA ligase	FYDDANKAITQQLDEKGALVKLEFITHSYPH	380	1	0.000380412	-1.4407	-2.36334	D	-3.0209	-3.88872	-3.59625	-1.34404	-0.845266	-1.22655	0.173597		-2.53694	amine metabolic process;amino acid activation;carboxylic acid metabolic process;cellular amine metabolic process;cellular amino acid metabolic process;cellular ketone metabolic process;cellular macromolecule metabolic process;cellular metabolic process;cellular nitrogen compound metabolic process;cellular process;isoleucyl-tRNA aminoacylation;macromolecule metabolic process;metabolic process;ncRN…	adenyl nucleotide binding;adenyl ribonucleotide binding;aminoacyl-tRNA editing activity;aminoacyl-tRNA ligase activity;ATP binding;binding;carboxylic ester hydrolase activity;catalytic activity;hydrolase activity;hydrolase activity, acting on ester bonds;isoleucine-tRNA ligase activity;ligase activity;ligase activity, forming aminoacyl-tRNA and related compounds;ligase activity, forming carbon-ox…	cell part;cytoplasm;intracellular part	Aminoacyl-tRNA biosynthesis;Valine, leucine and isoleucine biosynthesis		aa-tRNA-synth_I_CS;aa-tRNA-synth_Ia;Ile-tRNA-ligase;Ile-tRNA-ligase_type1;Rossmann-like_a/b/a_fold;tRNAsynth_1a_anticodon-bd;V/L/I-tRNA-synth_anticodon-bd;Val/Leu/Ile-tRNA-synth_edit	>sp|Q45477|SYI_BACSU Isoleucine--tRNA ligase OS=Bacillus subtilis (strain 168) GN=ileS PE=3 SV=3
P21882	P21882	pdhB		Pyruvate dehydrogenase E1 component subunit beta	VGVNGGVFRATEGLQKEFGEDRVFDTPLAES	46	1	5.92691e-14	-0.31524	-2.36565	D	0.0145321	0.413887	0.724268	2.29571	3.63098	2.32293	-0.302917		-2.06273	alcohol catabolic process;alcohol metabolic process;carbohydrate catabolic process;carbohydrate metabolic process;catabolic process;cellular carbohydrate catabolic process;cellular carbohydrate metabolic process;cellular metabolic process;cellular process;generation of precursor metabolites and energy;glucose catabolic process;glucose metabolic process;glycolysis;hexose catabolic process;hexose m…	catalytic activity;oxidoreductase activity;oxidoreductase activity, acting on the aldehyde or oxo group of donors;oxidoreductase activity, acting on the aldehyde or oxo group of donors, disulfide as acceptor;pyruvate dehydrogenase (acetyl-transferring) activity;pyruvate dehydrogenase activity		Butanoate metabolism;Citrate cycle (TCA cycle);Glycolysis / Gluconeogenesis;Pyruvate metabolism;Valine, leucine and isoleucine biosynthesis	AEROBIC_RESPIRATION;BARRIER_COLON_CANCER_RECURRENCE_UP;BENPORATH_NANOG_TARGETS;BLALOCK_ALZHEIMERS_DISEASE_DN;BURTON_ADIPOGENESIS_6;CARBOHYDRATE_METABOLIC_PROCESS;CASORELLI_ACUTE_PROMYELOCYTIC_LEUKEMIA_DN;CATABOLIC_PROCESS;CELLULAR_CARBOHYDRATE_METABOLIC_PROCESS;CELLULAR_CATABOLIC_PROCESS;CELLULAR_RESPIRATION;chr3p21;COENZYME_METABOLIC_PROCESS;COFACTOR_CATABOLIC_PROCESS;COFACTOR_METABOLIC_PROCESS;…	THDP-binding;Transketo_C/Pyr-ferredox_oxred;Transketolase_C;Transketolase-like_Pyr-bd	>sp|P21882|ODPB_BACSU Pyruvate dehydrogenase E1 component subunit beta OS=Bacillus subtilis (strain 168) GN=pdhB PE=3 SV=2
P21474	P21474	rpsP		30S ribosomal protein S16	VAKPAEVKIDEELALKWLQTGAKPSDTVRNL	58	1	3.76694e-18	-0.24364	-2.43409	D	-3.55134	-3.75552	-3.32821	-2.16267	-0.772038	-0.3981	-0.485503		-1.94858	biosynthetic process;cellular biosynthetic process;cellular macromolecule biosynthetic process;cellular macromolecule metabolic process;cellular metabolic process;cellular process;cellular protein metabolic process;macromolecule biosynthetic process;macromolecule metabolic process;metabolic process;primary metabolic process;protein metabolic process;translation	structural constituent of ribosome;structural molecule activity	cell part;cytoplasmic part;intracellular non-membrane-bounded organelle;intracellular organelle;intracellular part;macromolecular complex;non-membrane-bounded organelle;organelle;ribonucleoprotein complex;ribosome	Ribosome		Ribosomal_S16;Ribosomal_S16_CS;Ribosomal_S16_dom	>sp|P21474|RS16_BACSU 30S ribosomal protein S16 OS=Bacillus subtilis (strain 168) GN=rpsP PE=1 SV=3
P42085	P42085	xpt		Xanthine phosphoribosyltransferase	IVIEKSFQPGRDELVKLGYRVESLARIQSLE	167	1	0.00286467	-0.32264	-2.44373	D	-4.27256	-3.29437	-3.32152	-1.75942	-0.311651	-1.4862	-1.2403		-1.20343	biosynthetic process;cellular aromatic compound metabolic process;cellular biosynthetic process;cellular metabolic compound salvage;cellular metabolic process;cellular nitrogen compound biosynthetic process;cellular nitrogen compound metabolic process;cellular process;heterocycle biosynthetic process;heterocycle metabolic process;metabolic process;nitrogen compound metabolic process;nucleobase me…	catalytic activity;transferase activity;transferase activity, transferring glycosyl groups;transferase activity, transferring pentosyl groups;xanthine phosphoribosyltransferase activity	cell part;cytoplasm;intracellular part	Purine metabolism		PRibTrfase_dom;PRTase-like;Xanthine_PRibTrfase	>sp|P42085|XPT_BACSU Xanthine phosphoribosyltransferase OS=Bacillus subtilis (strain 168) GN=xpt PE=1 SV=1
O31639	O31639	yjcQ		Uncharacterized protein YjcQ	DDRPHLYKLGPELTEKGENYLKENGTWSKAY	68	1	0.00373172	1.3519	-2.46488	D	-2.92681	-3.08504	-3.49613	-1.15028	-0.591633	-0.371433	-0.421343		-2.04353						Phage_Tuc2009_YjcQ;WHTH_DNA-bd_dom	>sp|O31639|YJCQ_BACSU Uncharacterized protein YjcQ OS=Bacillus subtilis (strain 168) GN=yjcQ PE=1 SV=1
P53558	P53558	bioD		ATP-dependent dethiobiotin synthetase BioD	EVGKTVISSGLAALLKDNNRHVGVYKPFLSG	27	1	0.000839127	-0.19637	-2.48181	D	-2.44582	-3.75602	-3.19069	-0.894583	-0.394506	-0.657993	-1.78993	D	-0.69188	amide biosynthetic process;biosynthetic process;biotin biosynthetic process;biotin metabolic process;carboxylic acid biosynthetic process;carboxylic acid metabolic process;cellular amide metabolic process;cellular biosynthetic process;cellular ketone metabolic process;cellular metabolic process;cellular nitrogen compound biosynthetic process;cellular nitrogen compound metabolic process;cellular p…	adenyl nucleotide binding;adenyl ribonucleotide binding;ATP binding;binding;catalytic activity;cation binding;cyclo-ligase activity;dethiobiotin synthase activity;ion binding;ligase activity;ligase activity, forming carbon-nitrogen bonds;magnesium ion binding;metal ion binding;nucleotide binding;purine nucleotide binding;purine ribonucleoside triphosphate binding;purine ribonucleotide binding;rib…	cell part;cytoplasm;intracellular part	Biotin metabolism		DTB_synth_BioD;P-loop_NTPase	>sp|P53558|BIOD_BACSU ATP-dependent dethiobiotin synthetase BioD OS=Bacillus subtilis (strain 168) GN=bioD PE=3 SV=1
O31718	O31718	ykzG		UPF0356 protein YkzG	______MIYKVFYQEKADEVPVREKTDSLYI	10	1	2.24543e-05	0.05155	-2.48263	D	-3.54243	-3.04604	-2.41944	-0.303026	-0.919527	-0.337463	-0.195763		-2.28687						DUF1447	>sp|O31718|YKZG_BACSU UPF0356 protein YkzG OS=Bacillus subtilis (strain 168) GN=ykzG PE=3 SV=1
A3F3D3	A3F3D3	aroB		3-dehydroquinate synthase	FKGISIKASVVQQDEKEEGIRAYLNFGHTLG	234	1	6.96108e-08	-0.26999	-2.49751	D	-3.01868	-3.38899	-2.82959	-0.391899	-0.763474	-0.589352	-0.38786		-2.10965	amine biosynthetic process;amine metabolic process;aromatic amino acid family biosynthetic process;aromatic amino acid family metabolic process;aromatic compound biosynthetic process;biosynthetic process;carboxylic acid biosynthetic process;carboxylic acid metabolic process;cellular amine metabolic process;cellular amino acid biosynthetic process;cellular amino acid metabolic process;cellular aro…	3-dehydroquinate synthase activity;carbon-oxygen lyase activity;carbon-oxygen lyase activity, acting on phosphates;catalytic activity;lyase activity	cell part;cytoplasm;intracellular part	Phenylalanine, tyrosine and tryptophan biosynthesis		DHQ_synth_AroB	>tr|A3F3D3|A3F3D3_BACSU 3-dehydroquinate synthase OS=Bacillus subtilis (strain 168) GN=aroB PE=3 SV=1;>sp|P31102|AROB_BACSU 3-dehydroquinate synthase OS=Bacillus subtilis (strain 168) GN=aroB PE=3 SV=1
P23129	P23129	odhA		2-oxoglutarate dehydrogenase E1 component	FNVFGKLKRILERRAKAFDDDRKVEWSLAES	587	1	0.00432981	-0.15219	-2.50467	D	-3.23869	-3.90819	-3.85822	-0.676338	-1.05314	-1.76162	-0.55149		-1.95318	acetyl-CoA catabolic process;acetyl-CoA metabolic process;alcohol catabolic process;alcohol metabolic process;carbohydrate catabolic process;carbohydrate metabolic process;catabolic process;cellular carbohydrate catabolic process;cellular carbohydrate metabolic process;cellular catabolic process;cellular metabolic process;cellular process;coenzyme catabolic process;coenzyme metabolic process;cofa…	binding;catalytic activity;coenzyme binding;cofactor binding;oxidoreductase activity;oxidoreductase activity, acting on the aldehyde or oxo group of donors;oxidoreductase activity, acting on the aldehyde or oxo group of donors, disulfide as acceptor;oxoglutarate dehydrogenase (succinyl-transferring) activity;thiamine pyrophosphate binding;vitamin binding		Citrate cycle (TCA cycle);Lysine degradation;Tryptophan metabolism		2oxoglutarate_DH_E1;2oxoglutarate_DH_E1_bac;DH_E1;THDP-binding;Transketolase-like_Pyr-bd	>sp|P23129|ODO1_BACSU 2-oxoglutarate dehydrogenase E1 component OS=Bacillus subtilis (strain 168) GN=odhA PE=3 SV=3
P38494	P38494	ypfD		30S ribosomal protein S1 homolog	SKRAVDADRAWEDLEKKFETKEVFEAEVKDV	97	1	0.0048321	0.46496	-2.50685	D	-0.662466	-1.05334	0.496704	1.84462	2.44641	2.0104	-0.22531		-2.28154	biosynthetic process;cellular biosynthetic process;cellular macromolecule biosynthetic process;cellular macromolecule metabolic process;cellular metabolic process;cellular process;cellular protein metabolic process;macromolecule biosynthetic process;macromolecule metabolic process;metabolic process;primary metabolic process;protein metabolic process;translation	binding;nucleic acid binding;RNA binding;structural constituent of ribosome;structural molecule activity	cell part;cytoplasmic part;intracellular non-membrane-bounded organelle;intracellular organelle;intracellular part;macromolecular complex;non-membrane-bounded organelle;organelle;ribonucleoprotein complex;ribosome	Ribosome		NA-bd_OB-fold;Rbsml_prot_S1_RNA-bd_dom;Ribosomal_S1;RNA-binding_domain_S1	>sp|P38494|RS1H_BACSU 30S ribosomal protein S1 homolog OS=Bacillus subtilis (strain 168) GN=ypfD PE=1 SV=1
P54617	P54617	ydjF		Phage shock protein A homolog	SANINALLDKAENPEKMVDQYLRNMNSDLAK	27	1	3.12713e-12	-0.54784	-2.51708	D	-2.65117	-2.99671	-2.06276	-0.638351	0.834909	-0.355967	-0.13912		-2.37796	response to stimulus;response to stress					PspA_IM30	>sp|P54617|PSPA_BACSU Phage shock protein A homolog OS=Bacillus subtilis (strain 168) GN=ydjF PE=1 SV=3
Q45577	Q45577	ybeC		Probable amino acid-proton symporter YbeC	FYVWALKSGYQTEYLKDAKEINSQLLNGQSE	518	1	0.000116427	0.15903	-2.52477	D	-3.78674	-3.99518	-2.48007	-0.260778	-1.66126	-0.765656	0.09877		-2.62354		active transmembrane transporter activity;amine transmembrane transporter activity;amino acid transmembrane transporter activity;carboxylic acid transmembrane transporter activity;organic acid transmembrane transporter activity;secondary active transmembrane transporter activity;substrate-specific transmembrane transporter activity;substrate-specific transporter activity;symporter activity;transm…	cell part;integral to membrane;intrinsic to membrane;membrane;membrane part;plasma membrane			AA/rel_permease1	>sp|Q45577|YBEC_BACSU Probable amino acid-proton symporter YbeC OS=Bacillus subtilis (strain 168) GN=ybeC PE=3 SV=3
P96721	P96721	ywqI		Uncharacterized protein YwqI	_________MSEIKLKYDTVIKTLDSVKDAL	7	1	0.0367341	0.38967	-2.54398	D	-2.58214	-2.41824	-2.96175	0.247181	-1.06777	0.490397	-0.429237		-2.11474						Uncharacterised_YwqI	>sp|P96721|YWQI_BACSU Uncharacterized protein YwqI OS=Bacillus subtilis (strain 168) GN=ywqI PE=4 SV=1
O34355	O34355	ytcJ		Putative amidohydrolase YtcJ	VSVPMKAYEKAAAGGKYPFRCHLLVHHEAVD	248	1	0.000857521	-0.032175	-2.57183	D	-2.61936	-3.84509	-2.7597	0.0528164	-0.609041	-0.95245	0.506643		-3.07847		catalytic activity;hydrolase activity;hydrolase activity, acting on carbon-nitrogen (but not peptide) bonds				Amidohydro_3;Metal-dep_hydrolase_composite	>sp|O34355|YTCJ_BACSU Putative amidohydrolase YtcJ OS=Bacillus subtilis (strain 168) GN=ytcJ PE=4 SV=1
O34751	O34751	yloV		Uncharacterized protein YloV	GNSGVILSQLFRGFSKNIETKKEINALEFAA	97	1	0.000190536	3.1196	-2.60276	D	-3.79765	-3.74537	-3.1217	-0.103327	-0.995182	-1.75792	-0.000816667		-2.60195	alcohol metabolic process;alditol metabolic process;carbohydrate metabolic process;cellular carbohydrate metabolic process;cellular metabolic process;cellular process;glycerol metabolic process;metabolic process;polyol metabolic process;primary metabolic process;small molecule metabolic process	catalytic activity;glycerone kinase activity;kinase activity;phosphotransferase activity, alcohol group as acceptor;transferase activity;transferase activity, transferring phosphorus-containing groups				DAK2_dom-cont_prot_YloV;DhaL_dom	>sp|O34751|YLOV_BACSU Uncharacterized protein YloV OS=Bacillus subtilis (strain 168) GN=yloV PE=3 SV=1
P54947	P54947	yxeH		Putative phosphatase YxeH	VTQVPLHFRKIDEVPKDILIPKVMFIDKPEN	146	1	0.00234752	0.56765	-2.61328	D	-2.47662	-3.72534	-2.32236	-0.222101	-0.594469	0.132084	0.115837		-2.72911	biosynthetic process;cellular metabolic process;cellular process;dephosphorylation;metabolic process;phosphate-containing compound metabolic process;phosphorus metabolic process;small molecule biosynthetic process;small molecule metabolic process	binding;catalytic activity;cation binding;hydrolase activity;hydrolase activity, acting on ester bonds;ion binding;metal ion binding;phosphatase activity;phosphoric ester hydrolase activity	cell part;cytoplasm;intracellular part			HAD-like_dom;HAD-SF_hydro_IIB;Hypothet_cof	>sp|P54947|YXEH_BACSU Putative phosphatase YxeH OS=Bacillus subtilis (strain 168) GN=yxeH PE=3 SV=1
O34469	O34469	yeeB		Putative ATP-dependent helicase YeeB	QVLICTHSTLRFAFEKIDDKAFDNCLLAIDE	140	1	0.00100606	0.4263	-2.62564	D	-2.85341	-3.46416	-3.61385	-0.375242	-0.02775	-1.65151	-0.40765		-2.21799		adenyl nucleotide binding;adenyl ribonucleotide binding;ATP binding;binding;catalytic activity;helicase activity;hydrolase activity;hydrolase activity, acting on acid anhydrides;hydrolase activity, acting on acid anhydrides, in phosphorus-containing anhydrides;nucleic acid binding;nucleoside-triphosphatase activity;nucleotide binding;purine nucleotide binding;purine ribonucleoside triphosphate bi…				DNA/RNA_helicase_DEAD/DEAH_N;Helicase_ATP-bd;P-loop_NTPase	>sp|O34469|YEEB_BACSU Putative ATP-dependent helicase YeeB OS=Bacillus subtilis (strain 168) GN=yeeB PE=3 SV=2
P37949	P37949	lepA		Elongation factor 4	ERERGITIKLNSVQLKYKAKDGEEYIFHLID	72	1	0.00128797	0.38313	-2.63328	D	-3.80536	-2.14048	-3.61227	0.316572	-0.98529	-0.989544	-0.36825		-2.26503	biological regulation;positive regulation of biological process;positive regulation of biosynthetic process;positive regulation of cellular biosynthetic process;positive regulation of cellular metabolic process;positive regulation of cellular process;positive regulation of cellular protein metabolic process;positive regulation of macromolecule biosynthetic process;positive regulation of macromole…	binding;catalytic activity;GTP binding;GTPase activity;guanyl nucleotide binding;guanyl ribonucleotide binding;hydrolase activity;hydrolase activity, acting on acid anhydrides;hydrolase activity, acting on acid anhydrides, in phosphorus-containing anhydrides;nucleic acid binding;nucleoside-triphosphatase activity;nucleotide binding;purine nucleotide binding;purine ribonucleoside triphosphate bind…	cell part;membrane;plasma membrane			EF_GTP-bd_dom;EF-4;EFG_III-V;EFG_V;LepA_GTP-bd_C;P-loop_NTPase;Small_GTP-bd_dom;Transl_B-barrel;Transl_elong_EFTu/EF1A_2	>sp|P37949|LEPA_BACSU Elongation factor 4 OS=Bacillus subtilis (strain 168) GN=lepA PE=3 SV=2
P37944	P37944	aroK		Shikimate kinase	HHKRFKIVSLGGGSFKQEEIRNCCLENCLVL	94	1	1.14494e-05	0.27274	-2.63358	D	-3.65626	-3.60311	-2.83715	-1.06585	-1.00239	-0.127523	-0.436193		-2.19739	amine biosynthetic process;amine metabolic process;aromatic amino acid family biosynthetic process;aromatic amino acid family metabolic process;aromatic compound biosynthetic process;biosynthetic process;carboxylic acid biosynthetic process;carboxylic acid metabolic process;cellular amine metabolic process;cellular amino acid biosynthetic process;cellular amino acid metabolic process;cellular aro…	adenyl nucleotide binding;adenyl ribonucleotide binding;ATP binding;binding;catalytic activity;cation binding;ion binding;kinase activity;magnesium ion binding;metal ion binding;nucleotide binding;phosphotransferase activity, alcohol group as acceptor;purine nucleotide binding;purine ribonucleoside triphosphate binding;purine ribonucleotide binding;ribonucleotide binding;shikimate kinase activity…	cell part;cytoplasm;intracellular part	Phenylalanine, tyrosine and tryptophan biosynthesis		P-loop_NTPase;Shikimate_kinase/TSH1;Shikimate_kinase_CS	>sp|P37944|AROK_BACSU Shikimate kinase OS=Bacillus subtilis (strain 168) GN=aroK PE=3 SV=2
Q07836	Q07836	wapI		Immunity protein WapI	NGNYRIKIKIIFDDYKESKSNSNLFEINCNE	103	1	0.000126867	-1.4896	-2.63698	D	-2.73862	-3.18561	-3.2354	-0.671593	-0.671837	0.0947418	-0.86836		-1.76862							>sp|Q07836|WAPI_BACSU Immunity protein WapI OS=Bacillus subtilis (strain 168) GN=wapI PE=1 SV=1
P54616	P54616	fabI		Enoyl-[acyl-carrier-protein] reductase [NADH] FabI	ASLDASVKYLAADLGKENIRVNSISAGPIRT	181	1	1.01259e-07	0.084462	-2.64037	D	-2.64346	-3.1274	-3.37727	0.575367	-1.08146	-0.720907	0.77826		-3.41863	biosynthetic process;carboxylic acid biosynthetic process;carboxylic acid metabolic process;cellular biosynthetic process;cellular component assembly;cellular component organization;cellular component organization or biogenesis;cellular ketone metabolic process;cellular lipid metabolic process;cellular metabolic process;cellular process;cellular response to cold;cellular response to stimulus;cell…	catalytic activity;enoyl-[acyl-carrier-protein] reductase (NADH) activity;fatty acid synthase activity;oxidoreductase activity;oxidoreductase activity, acting on the CH-CH group of donors;oxidoreductase activity, acting on the CH-CH group of donors, NAD or NADP as acceptor;transferase activity;transferase activity, transferring acyl groups;transferase activity, transferring acyl groups other than…		Fatty acid biosynthesis		Enoyl-ACP_Rdtase_NADH;Glc/ribitol_DH;NAD(P)-bd_dom	>sp|P54616|FABI_BACSU Enoyl-[acyl-carrier-protein] reductase [NADH] FabI OS=Bacillus subtilis (strain 168) GN=fabI PE=1 SV=2
Q45477	Q45477	ileS		Isoleucine--tRNA ligase	CERSRVISKDVGANPKYPTLSLRNAEIVEKY	903	1	1.99325e-05	0.86678	-2.64991	D	-2.62724	-3.21639	-2.34809	0.443039	-0.624153	-0.0608673	0.173597		-2.82351	amine metabolic process;amino acid activation;carboxylic acid metabolic process;cellular amine metabolic process;cellular amino acid metabolic process;cellular ketone metabolic process;cellular macromolecule metabolic process;cellular metabolic process;cellular nitrogen compound metabolic process;cellular process;isoleucyl-tRNA aminoacylation;macromolecule metabolic process;metabolic process;ncRN…	adenyl nucleotide binding;adenyl ribonucleotide binding;aminoacyl-tRNA editing activity;aminoacyl-tRNA ligase activity;ATP binding;binding;carboxylic ester hydrolase activity;catalytic activity;hydrolase activity;hydrolase activity, acting on ester bonds;isoleucine-tRNA ligase activity;ligase activity;ligase activity, forming aminoacyl-tRNA and related compounds;ligase activity, forming carbon-ox…	cell part;cytoplasm;intracellular part	Aminoacyl-tRNA biosynthesis;Valine, leucine and isoleucine biosynthesis		aa-tRNA-synth_I_CS;aa-tRNA-synth_Ia;Ile-tRNA-ligase;Ile-tRNA-ligase_type1;Rossmann-like_a/b/a_fold;tRNAsynth_1a_anticodon-bd;V/L/I-tRNA-synth_anticodon-bd;Val/Leu/Ile-tRNA-synth_edit	>sp|Q45477|SYI_BACSU Isoleucine--tRNA ligase OS=Bacillus subtilis (strain 168) GN=ileS PE=3 SV=3
A3F3E1	A3F3E1	mtrA	folE	GTP cyclohydrolase 1	KPGAKTVTSAVRGVFKDDAAARAEVLEHIKR	173	1	0.00336063	-1.4317	-2.67018	D	-3.39729	-3.1941	-3.22884	-0.290373	-1.05779	-0.461521	-0.318667		-2.35151	7,8-dihydroneopterin 3'-triphosphate biosynthetic process;aromatic compound biosynthetic process;biosynthetic process;cellular aromatic compound metabolic process;cellular biosynthetic process;cellular metabolic process;cellular nitrogen compound biosynthetic process;cellular nitrogen compound metabolic process;cellular process;coenzyme biosynthetic process;coenzyme metabolic process;cofactor bio…	binding;catalytic activity;cation binding;cyclohydrolase activity;GTP binding;GTP cyclohydrolase activity;GTP cyclohydrolase I activity;guanyl nucleotide binding;guanyl ribonucleotide binding;hydrolase activity;hydrolase activity, acting on carbon-nitrogen (but not peptide) bonds;hydrolase activity, acting on carbon-nitrogen (but not peptide) bonds, in cyclic amidines;ion binding;metal ion bindin…	cell part;cytoplasm;intracellular part	Folate biosynthesis		GTP_CycHdrlase_I;GTP_CycHdrlase_I_CS;GTP_CycHdrlase_I_dom	>tr|A3F3E1|A3F3E1_BACSU GTP cyclohydrolase 1 OS=Bacillus subtilis (strain 168) GN=mtrA PE=3 SV=1;>sp|P19465|GCH1_BACSU GTP cyclohydrolase 1 OS=Bacillus subtilis (strain 168) GN=folE PE=1 SV=1
O06746	O06746	yitK		UPF0234 protein yitk	KLIKRNVPTKNIDYGKVENASGGTVRQRAKL	84	1	1.0229e-35	0.13677	-2.6798	D	-2.10435	-3.90014	-2.6202	-0.0802116	-1.03107	0.52598	-0.123117		-2.55668						DUF520	>sp|O06746|YITK_BACSU UPF0234 protein yitk OS=Bacillus subtilis (strain 168) GN=yitK PE=3 SV=1
P80698	P80698	tig		Trigger factor	KDDTTVTDEDVQNELKALQERQAELVVKEEG	143	1	3.44966e-08	-1.4431	-2.68344	D	-2.31728	-3.28414	-3.6065	-0.402121	0.663384	-1.41888	-0.2382		-2.44524	cell cycle;cell division;cellular macromolecule metabolic process;cellular metabolic process;cellular process;cellular protein metabolic process;establishment of localization;establishment of protein localization;macromolecule metabolic process;metabolic process;primary metabolic process;protein folding;protein metabolic process;protein transport;transport	catalytic activity;cis-trans isomerase activity;isomerase activity;peptidyl-prolyl cis-trans isomerase activity	cell part;cytoplasm;intracellular part			PPIase_FKBP_dom;Trig_fac;Trigger_fac_C;Trigger_fac_ribosome-bd_bac;Trigger_fact/SurA_dom	>sp|P80698|TIG_BACSU Trigger factor OS=Bacillus subtilis (strain 168) GN=tig PE=1 SV=3
P80886	P80886	sucC		Succinyl-CoA ligase [ADP-forming] subunit beta	IHAGGRGKAGGVKIAKSLDEVKAYAEELLGK	64	1	0.00017153	0.012546	-2.68597	D	0.766613	1.01488	0.645092	3.63564	4.24602	2.60282	0.78335		-3.46932	acetyl-CoA catabolic process;acetyl-CoA metabolic process;catabolic process;cellular catabolic process;cellular metabolic process;cellular process;coenzyme catabolic process;coenzyme metabolic process;cofactor catabolic process;cofactor metabolic process;metabolic process;tricarboxylic acid cycle	acid-thiol ligase activity;adenyl nucleotide binding;adenyl ribonucleotide binding;ATP binding;binding;catalytic activity;cation binding;CoA-ligase activity;ion binding;ligase activity;ligase activity, forming carbon-sulfur bonds;magnesium ion binding;manganese ion binding;metal ion binding;nucleotide binding;purine nucleotide binding;purine ribonucleoside triphosphate binding;purine ribonucleoti…		C5-Branched dibasic acid metabolism;Carbon fixation pathways in prokaryotes;Citrate cycle (TCA cycle);Propanoate metabolism		ATP_grasp_subdomain_1;ATP_grasp_subdomain_2;ATP-grasp;ATP-grasp_succ-CoA_synth-type;CoA_ligase;Succ_CoA_synthase_bsu;Succ-CoA_synthase_bsu_CS;Succinyl-CoA_synth-like	>sp|P80886|SUCC_BACSU Succinyl-CoA ligase [ADP-forming] subunit beta OS=Bacillus subtilis (strain 168) GN=sucC PE=1 SV=2
O32241	O32241	sdpI		Immunity protein SdpI	IGLRTPWTLKDETVWKLGNRFASKVLVVCGF	149	1	0.000191035	1.308	-2.68808	D	-3.08794	-3.86371	-3.12118	0.125242	-1.77067	-0.363157	-2.67455	D	-0.0135333			cell part;integral to membrane;intrinsic to membrane;membrane part			DUF1648;SdpI;SdpI/YhfL	>sp|O32241|SDPI_BACSU Immunity protein SdpI OS=Bacillus subtilis (strain 168) GN=sdpI PE=1 SV=1
Q45061	Q45061	yneP		Putative acyl-CoA thioesterase YneP	IKATSSHICVDKESFKPIQFRKAFPDWHTAY	118	1	0.00441321	-0.25992	-2.68897	D	-2.9221	-3.47497	-2.23101	0.137825	-0.60409	-0.0949192	-0.322523		-2.36644		catalytic activity;hydrolase activity				HotDog_dom;Thioestr_supf;YbgC/YbaW	>sp|Q45061|YNEP_BACSU Putative acyl-CoA thioesterase YneP OS=Bacillus subtilis (strain 168) GN=yneP PE=3 SV=2
P94512	P94512	ysaA		Putative uncharacterized hydrolase YsaA	SVRTTFAETCLQAEKKYGLAPEEFEAAVREA	33	1	0.00410827	0.34822	-2.69218	D	-3.19906	-3.30159	-3.4256	0.437532	-1.45499	-0.832239	0.329227		-3.02141		catalytic activity;hydrolase activity				HAD-like_dom;HAD-SF_hydro_IA	>sp|P94512|YSAA_BACSU Putative uncharacterized hydrolase YsaA OS=Bacillus subtilis (strain 168) GN=ysaA PE=3 SV=2
P09339	P09339	citB		Aconitate hydratase	HISPAGAIGKDTPAGKYLQEKGVSPRDFNSY	707	1	1.29748e-23	0.41541	-2.70218	D	1.01858	1.12587	1.37261	3.87309	3.29547	4.45504	0.02007		-2.72225	acetyl-CoA catabolic process;acetyl-CoA metabolic process;catabolic process;cellular catabolic process;cellular metabolic process;cellular process;coenzyme catabolic process;coenzyme metabolic process;cofactor catabolic process;cofactor metabolic process;metabolic process;tricarboxylic acid cycle	4 iron, 4 sulfur cluster binding;aconitate hydratase activity;binding;carbon-oxygen lyase activity;catalytic activity;cation binding;hydro-lyase activity;ion binding;iron-sulfur cluster binding;lyase activity;metal cluster binding;metal ion binding		Carbon fixation pathways in prokaryotes;Citrate cycle (TCA cycle);Glyoxylate and dicarboxylate metabolism		Acnase/IPM_dHydase_lsu_aba_1/3;Acoase/IPM_deHydtase;Acoase/IPM_deHydtase_lsu_aba;Aconitase/3IPM_dehydase_swvl;Aconitase/AcnD;Aconitase/Fe_reg_2;Aconitase/IPMdHydase_lsu_aba_2;Aconitase_4Fe-4S_BS;AconitaseA/IPMdHydase_ssu_swvl	>sp|P09339|ACON_BACSU Aconitate hydratase OS=Bacillus subtilis (strain 168) GN=citB PE=1 SV=4
P53556	P53556	bioF		8-amino-7-oxononanoate synthase 2	PVVIGDAHKTVLFAEKLQGKGIYAPAIRPPT	336	1	0.000272243	4.4179	-2.71794	D	-3.13529	-3.01754	-3.29448	0.422834	-0.923664	-0.792658	-0.969267		-1.74867	amide biosynthetic process;biosynthetic process;biotin biosynthetic process;biotin metabolic process;carboxylic acid biosynthetic process;carboxylic acid metabolic process;cellular amide metabolic process;cellular biosynthetic process;cellular ketone metabolic process;cellular metabolic process;cellular nitrogen compound biosynthetic process;cellular nitrogen compound metabolic process;cellular p…	8-amino-7-oxononanoate synthase activity;binding;catalytic activity;cofactor binding;pyridoxal phosphate binding;transferase activity;transferase activity, transferring acyl groups;transferase activity, transferring acyl groups other than amino-acyl groups;vitamin B6 binding;vitamin binding		Biotin metabolism		Aminotrans_II_pyridoxalP_BS;Aminotransferase_I/II;AONS_Archaea/Proteobacteria;PyrdxlP-dep_Trfase;PyrdxlP-dep_Trfase_major_sub1;PyrdxlP-dep_Trfase_major_sub2	>sp|P53556|BIOF2_BACSU 8-amino-7-oxononanoate synthase 2 OS=Bacillus subtilis (strain 168) GN=bioF PE=1 SV=1
O31501	O31501	swrC		Swarming motility protein SwrC	DSIVVIENIYRRMRLKDEPLRGKALVREATK	449	1	0.0386022	-0.74472	-2.72209	D	-3.42129	-3.4838	-3.46589	-0.200434	-2.07539	0.0711079	-0.09081		-2.63128	response to antibiotic;response to chemical stimulus;response to stimulus	binding;protein binding;transporter activity	cell part;membrane			AcrB_DN_DC_subdom;Acrflvin-R	>sp|O31501|SWRC_BACSU Swarming motility protein SwrC OS=Bacillus subtilis (strain 168) GN=swrC PE=1 SV=2
O35041	O35041	yfjT		Uncharacterized protein YfjT	EDIDRLISMLDDLEAKYERFKKDWE______	52	1	5.12917e-18	0.037408	-2.72873	D	-1.34027	-3.12141	-3.35067	0.307573	-0.599464	0.665729	-0.909127		-1.8196							>sp|O35041|YFJT_BACSU Uncharacterized protein YfjT OS=Bacillus subtilis (strain 168) GN=yfjT PE=4 SV=1
P37465	P37465	metG		Methionine--tRNA ligase	DFIRTTEKRHKVVIEKVFQKLLDNGDIYLDE	109	1	0.00439191	-0.41143	-2.75095	D	-1.86829	-3.55757	-2.60958	-0.266615	-0.0359058	0.519941	-0.256193		-2.49476	amine metabolic process;amino acid activation;carboxylic acid metabolic process;cellular amine metabolic process;cellular amino acid metabolic process;cellular ketone metabolic process;cellular macromolecule metabolic process;cellular metabolic process;cellular nitrogen compound metabolic process;cellular process;macromolecule metabolic process;metabolic process;methionyl-tRNA aminoacylation;ncRN…	adenyl nucleotide binding;adenyl ribonucleotide binding;aminoacyl-tRNA ligase activity;ATP binding;binding;catalytic activity;ligase activity;ligase activity, forming aminoacyl-tRNA and related compounds;ligase activity, forming carbon-oxygen bonds;methionine-tRNA ligase activity;nucleic acid binding;nucleotide binding;purine nucleotide binding;purine ribonucleoside triphosphate binding;purine ri…	cell part;cytoplasm;intracellular part	Aminoacyl-tRNA biosynthesis;Selenocompound metabolism		aa-tRNA-synth_I_CS;Methionyl/Leucyl_tRNA_Synth;Met-tRNA_synth;Met-tRNA_synth_2;Met-tRNA-synth_Ia_bsu_C;NA-bd_OB-fold;Rossmann-like_a/b/a_fold;tRNA-bd_dom;tRNAsynth_1a_anticodon-bd;V/L/I-tRNA-synth_anticodon-bd	>sp|P37465|SYM_BACSU Methionine--tRNA ligase OS=Bacillus subtilis (strain 168) GN=metG PE=3 SV=1
P39126	P39126	icd		Isocitrate dehydrogenase [NADP]	HGRKSVTLVHKGNIMKFTEGAFKNWGYELAE	226	1	1.58296e-33	0.33769	-2.75239	D	-0.42057	0.947842	1.44476	3.7388	2.69205	3.79836	-1.05362		-1.69877	acetyl-CoA catabolic process;acetyl-CoA metabolic process;carbohydrate metabolic process;carboxylic acid metabolic process;catabolic process;cellular aldehyde metabolic process;cellular carbohydrate metabolic process;cellular catabolic process;cellular ketone metabolic process;cellular metabolic process;cellular process;coenzyme catabolic process;coenzyme metabolic process;cofactor catabolic proc…	binding;catalytic activity;cation binding;coenzyme binding;cofactor binding;ion binding;isocitrate dehydrogenase (NADP+) activity;isocitrate dehydrogenase activity;magnesium ion binding;metal ion binding;NAD binding;nucleotide binding;oxidoreductase activity;oxidoreductase activity, acting on CH-OH group of donors;oxidoreductase activity, acting on the CH-OH group of donors, NAD or NADP as accept…		Carbon fixation pathways in prokaryotes;Citrate cycle (TCA cycle);Glutathione metabolism;Peroxisome		IsoCit/isopropylmalate_DH_CS;Isocitrate/isopropylmalate_DH;Isocitrate_DH_NADP_dimer_prok;IsoPropMal-DH-like_dom	>sp|P39126|IDH_BACSU Isocitrate dehydrogenase [NADP] OS=Bacillus subtilis (strain 168) GN=icd PE=1 SV=1
O34860	O34860	rsbRB		RsbT co-antagonist protein RsbRB	REFMRNRRLYTKYFEKFAEENESAFEPGEKQ	110	1	2.79261e-05	-0.46137	-2.75795	D	-4.26944	-2.55832	-2.10053	0.0453129	0.302523	-1.00229	-0.721753		-2.03619						STAS_dom	>sp|O34860|RSBRB_BACSU RsbT co-antagonist protein RsbRB OS=Bacillus subtilis (strain 168) GN=rsbRB PE=1 SV=1
O07604	O07604	yhfF		Uncharacterized protein YhfF	AGEKSATCAPKSLYSKDELRDVYQTAGQLVT	43	1	0.000183492	-1.1821	-2.7602	D	-2.60842	-2.67579	-3.23069	0.124577	-0.212193	-0.146704	0.248313		-3.00851						ASCH_domain;PUA-like_domain	>sp|O07604|YHFF_BACSU Uncharacterized protein YhfF OS=Bacillus subtilis (strain 168) GN=yhfF PE=4 SV=1
P80698	P80698	tig		Trigger factor	KPEVKLGEYKGLGIEKDDTTVTDEDVQNELK	128	1	1.07766e-30	-0.25946	-2.77474	D	0.453306	0.567884	-0.383333	2.72729	3.22767	3.00712	-0.2382		-2.53654	cell cycle;cell division;cellular macromolecule metabolic process;cellular metabolic process;cellular process;cellular protein metabolic process;establishment of localization;establishment of protein localization;macromolecule metabolic process;metabolic process;primary metabolic process;protein folding;protein metabolic process;protein transport;transport	catalytic activity;cis-trans isomerase activity;isomerase activity;peptidyl-prolyl cis-trans isomerase activity	cell part;cytoplasm;intracellular part			PPIase_FKBP_dom;Trig_fac;Trigger_fac_C;Trigger_fac_ribosome-bd_bac;Trigger_fact/SurA_dom	>sp|P80698|TIG_BACSU Trigger factor OS=Bacillus subtilis (strain 168) GN=tig PE=1 SV=3
P81101	P81101	frr		Ribosome-recycling factor	ASTEDVQKLTDEYVSKIDSVTKDKEKEIMEV	170	1	1.02323e-12	2.8728	-2.77549	D	-1.98166	-2.69428	-0.43613	0.729408	0.729038	1.75596	-0.36904		-2.40645	cellular component disassembly;cellular component disassembly at cellular level;cellular component organization;cellular component organization at cellular level;cellular component organization or biogenesis;cellular component organization or biogenesis at cellular level;cellular macromolecular complex disassembly;cellular macromolecular complex subunit organization;cellular process;cellular prot…		cell part;cytoplasm;intracellular part			Ribosome_recyc_fac;Ribosome_recyc_fac_dom	>sp|P81101|RRF_BACSU Ribosome-recycling factor OS=Bacillus subtilis (strain 168) GN=frr PE=1 SV=2
O34526	O34526	alaS		Alanine--tRNA ligase	IKEVPKRVAALQAELKDAQRENESLLAKLGN	742	1	1.67511e-05	-1.5315	-2.78338	D	-3.89833	-4.19183	-2.83738	-0.646051	-1.56027	-0.371082	-0.408837		-2.37454	alanyl-tRNA aminoacylation;amine metabolic process;amino acid activation;carboxylic acid metabolic process;cellular amine metabolic process;cellular amino acid metabolic process;cellular ketone metabolic process;cellular macromolecule metabolic process;cellular metabolic process;cellular nitrogen compound metabolic process;cellular process;macromolecule metabolic process;metabolic process;ncRNA m…	adenyl nucleotide binding;adenyl ribonucleotide binding;alanine-tRNA ligase activity;aminoacyl-tRNA ligase activity;ATP binding;binding;catalytic activity;cation binding;ion binding;ligase activity;ligase activity, forming aminoacyl-tRNA and related compounds;ligase activity, forming carbon-oxygen bonds;metal ion binding;nucleic acid binding;nucleotide binding;purine nucleotide binding;purine rib…	cell part;cytoplasm;intracellular part	Aminoacyl-tRNA biosynthesis		Ala_tRNA_ligase_euk/bac;Ala-tRNA-lgiase_IIc;Ala-tRNA-ligase_IIc_anticod-bd;Ala-tRNA-synth_IIc_core;Ala-tRNA-synth_IIc_N;DHHA1_dom;Thr/Ala-tRNA-synth_IIc_edit;Transl_B-barrel;tRNA_SAD	>sp|O34526|SYA_BACSU Alanine--tRNA ligase OS=Bacillus subtilis (strain 168) GN=alaS PE=3 SV=1
P54570	P54570	nudF		ADP-ribose pyrophosphatase	PLERTIVEIPAGKLEKGEEPEYTALRELEEE	81	1	1.37799e-05	-0.19657	-2.78595	D	-2.37857	-3.76298	-3.01476	-0.0495548	-1.03107	0.282173	-0.769023		-2.01693		ADP-ribose diphosphatase activity;ADP-sugar diphosphatase activity;binding;catalytic activity;cation binding;hydrolase activity;hydrolase activity, acting on acid anhydrides;hydrolase activity, acting on acid anhydrides, in phosphorus-containing anhydrides;ion binding;metal ion binding;pyrophosphatase activity		Purine metabolism		Nudix_hydrolase;NUDIX_hydrolase_CS;NUDIX_hydrolase_dom;NUDIX_hydrolase_dom-like	>sp|P54570|ADPP_BACSU ADP-ribose pyrophosphatase OS=Bacillus subtilis (strain 168) GN=nudF PE=1 SV=1
P07343	P07343	fumC		Fumarate hydratase class II	RIERDTMGEVKVPADKFWGAQTQRSKENFKI	19	1	6.4688e-05	-0.58247	-2.78726	D	-0.429607	-0.981878	0.715513	2.39585	2.65776	2.61219	-0.417227		-2.37003	acetyl-CoA catabolic process;acetyl-CoA metabolic process;carboxylic acid metabolic process;catabolic process;cellular catabolic process;cellular ketone metabolic process;cellular metabolic process;cellular process;coenzyme catabolic process;coenzyme metabolic process;cofactor catabolic process;cofactor metabolic process;dicarboxylic acid metabolic process;fumarate metabolic process;metabolic pro…	carbon-oxygen lyase activity;catalytic activity;fumarate hydratase activity;hydro-lyase activity;lyase activity	cell part;cytoplasmic part;intracellular part;macromolecular complex;protein complex;tricarboxylic acid cycle enzyme complex	Carbon fixation pathways in prokaryotes;Citrate cycle (TCA cycle);Pathways in cancer;Renal cell carcinoma		Fum_hydII;Fumarase/histidase_N;Fumarase_C_C;Fumarate_lyase_CS;Fumarate_lyase_fam;Fumarate_lyase_N;L-Aspartase-like	>sp|P07343|FUMC_BACSU Fumarate hydratase class II OS=Bacillus subtilis (strain 168) GN=fumC PE=3 SV=2
O06966	O06966	yvcB		Putative uncharacterized protein YvcB	TDESLYRYVIRKFSYKYEDIDSIPPEKLKKE	212	1	0.0020302	1.8291	-2.79473	D	-3.01348	-3.35442	-2.92609	-0.230247	-0.531944	-0.147606	-0.58961		-2.20512							>sp|O06966|YVCB_BACSU Putative uncharacterized protein YvcB OS=Bacillus subtilis (strain 168) GN=yvcB PE=4 SV=1
O34365	O34365	ytmB		Uncharacterized protein YtmB	KGKEVRIDENIFTLEKDGYRVYPMEIPMDVR	29	1	1.2996e-73	-0.68561	-2.81428	D	2.9508	1.44246	2.83902	4.52435	5.59156	5.55919	-0.398277		-2.416						DUF2584;PUA-like_domain	>sp|O34365|YTMB_BACSU Uncharacterized protein YtmB OS=Bacillus subtilis (strain 168) GN=ytmB PE=1 SV=1
P37476	P37476	ftsH		ATP-dependent zinc metalloprotease FtsH	IDHGTLPERNFSDDEKNDDVKVNILTKTEEK	616	1	0.000197904	0.58244	-2.82154	D	-3.95227	-4.04964	-2.55334	-0.22117	-0.447977	-1.42146	-0.0762767		-2.74527	catabolic process;cell cycle;cell division;cellular process;developmental process;macromolecule catabolic process;macromolecule metabolic process;metabolic process;primary metabolic process;protein catabolic process;protein metabolic process;response to stimulus;response to stress;sporulation	adenyl nucleotide binding;adenyl ribonucleotide binding;ATP binding;ATPase activity;binding;catalytic activity;cation binding;endopeptidase activity;hydrolase activity;hydrolase activity, acting on acid anhydrides;hydrolase activity, acting on acid anhydrides, in phosphorus-containing anhydrides;ion binding;metal ion binding;metalloendopeptidase activity;metallopeptidase activity;nucleoside-triph…	cell part;cell septum;integral to membrane;intrinsic to membrane;membrane;membrane part;plasma membrane			AAA+_ATPase;ATPase_AAA_core;ATPase_AAA_CS;FtsH;Pept_M41_FtsH_extracell;Peptidase_M41;P-loop_NTPase	>sp|P37476|FTSH_BACSU ATP-dependent zinc metalloprotease FtsH OS=Bacillus subtilis (strain 168) GN=ftsH PE=1 SV=1
Q04747	Q04747	srfAB		Surfactin synthase subunit 2	GAALYPVKKETLLDAKQFAAFLREQSITTMW	686	1	7.48698e-13	0.64633	-2.86892	D	-2.3174	-4.03885	-3.16139	0.456848	-0.0983868	-1.26933	2.72879	U	-5.59771	anatomical structure formation involved in morphogenesis;antibiotic biosynthetic process;antibiotic metabolic process;biosynthetic process;cell differentiation;cellular biosynthetic process;cellular developmental process;cellular metabolic process;cellular process;developmental process;drug metabolic process;metabolic process;sporulation;sporulation resulting in formation of a cellular spore	amine binding;amino acid binding;binding;carboxylic acid binding;catalytic activity;ligase activity;modified amino acid binding;phosphopantetheine binding;vitamin binding				AA_adenyl_domain;Acyl_carrier_prot-like;AMP-bd_C;AMP-binding_CS;AMP-dep_Synth/Lig;Condensatn;NRPS_synth;PKS_PP-bd;PPantetheine_attach_site	>sp|Q04747|SRFAB_BACSU Surfactin synthase subunit 2 OS=Bacillus subtilis (strain 168) GN=srfAB PE=1 SV=3
P28598	P28598	groL		60 kDa chaperonin	TKENTTIVEGAGETDKISARVTQIRAQVEET	339	1	4.62793e-06	0.59874	-2.87032	D	-4.08208	-3.12462	-2.82146	-0.267662	-0.934403	-0.215134	0.801623		-3.67194	cellular macromolecule metabolic process;cellular metabolic process;cellular process;cellular protein metabolic process;macromolecule metabolic process;metabolic process;primary metabolic process;protein folding;protein metabolic process;protein refolding;response to stimulus;response to stress	adenyl nucleotide binding;adenyl ribonucleotide binding;ATP binding;binding;nucleotide binding;purine nucleotide binding;purine ribonucleoside triphosphate binding;purine ribonucleotide binding;ribonucleotide binding	cell part;cytoplasm;intracellular part	ko05152;RNA degradation;Type I diabetes mellitus		Chaperonin_Cpn60_CS;Chaprnin_Cpn60;Cpn60/TCP-1;GroEL-like_apical_dom;GROEL-like_equatorial	>sp|P28598|CH60_BACSU 60 kDa chaperonin OS=Bacillus subtilis (strain 168) GN=groL PE=1 SV=3
P50863	P50863	salA		Protein mrp homolog SalA	TVGLRFEELPEETVAKFRAPSAEKKTLLNMD	88	1	2.24543e-05	-0.077082	-2.87449	D	-3.61379	-3.39746	-2.05994	-0.413092	0.310163	-0.344791	-0.522253		-2.35223	biological regulation;negative regulation of biological process;negative regulation of biosynthetic process;negative regulation of cellular biosynthetic process;negative regulation of cellular macromolecule biosynthetic process;negative regulation of cellular metabolic process;negative regulation of cellular process;negative regulation of gene expression;negative regulation of macromolecule biosy…	adenyl nucleotide binding;adenyl ribonucleotide binding;ATP binding;binding;nucleotide binding;purine nucleotide binding;purine ribonucleoside triphosphate binding;purine ribonucleotide binding;ribonucleotide binding				AAA_dom;Mrp/NBP35_ATP-bd;Mrp_CS;P-loop_NTPase	>sp|P50863|SALA_BACSU Protein mrp homolog SalA OS=Bacillus subtilis (strain 168) GN=salA PE=2 SV=1
P94498	P94498	cysH		Phosphoadenosine phosphosulfate reductase	QGPSRANTNFLNKDEKFKSVKVCPLIHWTWK	162	0.999933	0.00530372	0.44873	-2.87885	D	-2.53975	-4.8708	-3.37707	0.25705	-1.56086	-0.847265	-0.677067		-2.20178	amine biosynthetic process;amine metabolic process;biosynthetic process;carboxylic acid biosynthetic process;carboxylic acid metabolic process;cellular amine metabolic process;cellular amino acid biosynthetic process;cellular amino acid metabolic process;cellular biosynthetic process;cellular ketone metabolic process;cellular metabolic process;cellular nitrogen compound biosynthetic process;cellu…	catalytic activity;oxidoreductase activity;oxidoreductase activity, acting on a sulfur group of donors;oxidoreductase activity, acting on a sulfur group of donors, disulfide as acceptor;phosphoadenylyl-sulfate reductase (thioredoxin) activity	cell part;cytoplasm;intracellular part	Sulfur metabolism		APS_reductase;PAPS/APS_Rdtase;PAPS_reduct;Rossmann-like_a/b/a_fold	>sp|P94498|CYSH1_BACSU Phosphoadenosine phosphosulfate reductase OS=Bacillus subtilis (strain 168) GN=cysH PE=2 SV=2
O34600	O34600	nrnA		Bifunctional oligoribonuclease and PAP phosphatase NrnA	ENGAASVFIKKDTLEKFGTTASEASQLVGTL	227	1	1.50632e-05	0.44507	-2.89167	D	0.918892	-0.272781	0.354368	3.63009	2.98836	3.05706	-0.559127		-2.33255		3'(2'),5'-bisphosphate nucleotidase activity;binding;catalytic activity;cation binding;exonuclease activity;hydrolase activity;hydrolase activity, acting on ester bonds;ion binding;manganese ion binding;metal ion binding;nuclease activity;nucleic acid binding;nucleotidase activity;phosphatase activity;phosphoric ester hydrolase activity;transition metal ion binding				DDH_dom;DHHA1_dom	>sp|O34600|NRNA_BACSU Bifunctional oligoribonuclease and PAP phosphatase NrnA OS=Bacillus subtilis (strain 168) GN=nrnA PE=1 SV=1
P50735	P50735	gudB		Cryptic catabolic NAD-specific glutamate dehydrogenase GudB	IVVEAANGPTTLEGTKILSDRDILLVPDVLA	338	1	0.0178329	-0.36323	-2.89262	D	-3.23193	-3.62925	-2.15113	-0.924839	-0.0497208	0.640095	-0.665067		-2.22755	amine metabolic process;carboxylic acid metabolic process;cellular amine metabolic process;cellular amino acid metabolic process;cellular ketone metabolic process;cellular metabolic process;cellular nitrogen compound metabolic process;cellular process;metabolic process;nitrogen compound metabolic process;organic acid metabolic process;oxidation-reduction process;oxoacid metabolic process;primary …	catalytic activity;glutamate dehydrogenase (NAD+) activity;oxidoreductase activity;oxidoreductase activity, acting on the CH-NH2 group of donors;oxidoreductase activity, acting on the CH-NH2 group of donors, NAD or NADP as acceptor		Alanine, aspartate and glutamate metabolism;Arginine and proline metabolism;Nitrogen metabolism		Glu/Leu/Phe/Val_DH;Glu/Leu/Phe/Val_DH_C;Glu/Leu/Phe/Val_DH_dimer_dom;Glu_DH;NAD(P)-bd_dom	>sp|P50735|GUDB_BACSU Cryptic catabolic NAD-specific glutamate dehydrogenase GudB OS=Bacillus subtilis (strain 168) GN=gudB PE=1 SV=2;>tr|A3F462|A3F462_BACSU Glutamate dehydrogenase (Fragment) OS=Bacillus subtilis (strain 168) GN=gudB PE=3 SV=1
O32039	O32039	hisS		Histidine--tRNA ligase	FAMSIERLLAAIDAEKRELPVDKGIDCYIVT	321	1	0.00281964	0.77203	-2.90435	D	-3.51924	-3.81055	-3.26603	-0.987036	-0.289564	-0.606174	-0.25795		-2.6464	amine metabolic process;amino acid activation;carboxylic acid metabolic process;cellular amine metabolic process;cellular amino acid metabolic process;cellular ketone metabolic process;cellular macromolecule metabolic process;cellular metabolic process;cellular nitrogen compound metabolic process;cellular process;histidyl-tRNA aminoacylation;macromolecule metabolic process;metabolic process;ncRNA…	adenyl nucleotide binding;adenyl ribonucleotide binding;aminoacyl-tRNA ligase activity;ATP binding;binding;catalytic activity;histidine-tRNA ligase activity;ligase activity;ligase activity, forming aminoacyl-tRNA and related compounds;ligase activity, forming carbon-oxygen bonds;nucleotide binding;purine nucleotide binding;purine ribonucleoside triphosphate binding;purine ribonucleotide binding;r…	cell part;cytoplasm;intracellular part	Aminoacyl-tRNA biosynthesis		aa-tRNA-synt_IIb_cons-dom;aa-tRNA-synth_II;Anticodon-bd;HisRS/HisZ;His-tRNA-ligase	>sp|O32039|SYH_BACSU Histidine--tRNA ligase OS=Bacillus subtilis (strain 168) GN=hisS PE=3 SV=1
P21474	P21474	rpsP		30S ribosomal protein S16	DGRFIETVGTYNPVAKPAEVKIDEELALKWL	45	1	2.85185e-48	0.40003	-2.91505	D	-0.0296783	-0.632841	1.07293	1.75194	3.63704	3.76658	-0.485503		-2.42955	biosynthetic process;cellular biosynthetic process;cellular macromolecule biosynthetic process;cellular macromolecule metabolic process;cellular metabolic process;cellular process;cellular protein metabolic process;macromolecule biosynthetic process;macromolecule metabolic process;metabolic process;primary metabolic process;protein metabolic process;translation	structural constituent of ribosome;structural molecule activity	cell part;cytoplasmic part;intracellular non-membrane-bounded organelle;intracellular organelle;intracellular part;macromolecular complex;non-membrane-bounded organelle;organelle;ribonucleoprotein complex;ribosome	Ribosome		Ribosomal_S16;Ribosomal_S16_CS;Ribosomal_S16_dom	>sp|P21474|RS16_BACSU 30S ribosomal protein S16 OS=Bacillus subtilis (strain 168) GN=rpsP PE=1 SV=3
P39148	P39148	glyA		Serine hydroxymethyltransferase	IGITSNKNAIPYDPEKPFVTSGIRLGTAAVT	349	1	7.15234e-07	0.20878	-2.92269	D	1.71034	1.18765	3.92067	5.46618	5.26099	4.85957	-0.559023		-2.36367	amine biosynthetic process;amine metabolic process;biosynthetic process;carboxylic acid biosynthetic process;carboxylic acid metabolic process;cellular amine metabolic process;cellular amino acid biosynthetic process;cellular amino acid metabolic process;cellular aromatic compound metabolic process;cellular biosynthetic process;cellular ketone metabolic process;cellular metabolic process;cellular…	binding;catalytic activity;cofactor binding;glycine hydroxymethyltransferase activity;hydroxymethyl-, formyl- and related transferase activity;pyridoxal phosphate binding;transferase activity;transferase activity, transferring one-carbon groups;vitamin B6 binding;vitamin binding	cell part;cytoplasm;intracellular part	Cyanoamino acid metabolism;Glycine, serine and threonine metabolism;Methane metabolism;One carbon pool by folate		PyrdxlP-dep_Trfase;PyrdxlP-dep_Trfase_major_sub1;PyrdxlP-dep_Trfase_major_sub2;Ser_HO-MeTrfase;Ser_HO-MeTrfase_PLP_BS	>sp|P39148|GLYA_BACSU Serine hydroxymethyltransferase OS=Bacillus subtilis (strain 168) GN=glyA PE=1 SV=1
P0CI76	P0CI76	rtp		Replication termination protein	LQEVVLYQFKDYEAAKLYKKQLKVELDRCKK	97	1	0.00390651	-0.54965	-2.92538	D	-2.51357	-4.00725	-2.664	-0.521694	0.392624	-0.279604	-0.42135		-2.50403	cellular macromolecule metabolic process;cellular metabolic process;cellular nitrogen compound metabolic process;cellular process;DNA metabolic process;DNA replication termination;macromolecule metabolic process;metabolic process;nitrogen compound metabolic process;nucleic acid metabolic process;nucleobase-containing compound metabolic process;primary metabolic process	binding;DNA binding;nucleic acid binding				RTP;WHTH_DNA-bd_dom	>sp|P0CI76|RTP_BACSU Replication termination protein OS=Bacillus subtilis (strain 168) GN=rtp PE=1 SV=1
O31853	O31853	yojK		Uncharacterized UDP-glucosyltransferase YojK	KELKSRGENITYYAVKEYKEKITALDIEFRE	38	1	2.58766e-08	-0.37253	-2.94523	D	-3.40711	-3.97544	-3.34925	-0.901749	-0.633423	-0.360949	-0.362127		-2.5831	antibiotic metabolic process;cellular metabolic process;cellular process;drug metabolic process;metabolic process	catalytic activity;transferase activity;transferase activity, transferring glycosyl groups;transferase activity, transferring hexosyl groups				UDP_glucos_trans;UDPGT_MGT	>sp|O31853|YOJK_BACSU Uncharacterized UDP-glucosyltransferase YojK OS=Bacillus subtilis (strain 168) GN=yojK PE=3 SV=2
O31741	O31741	trmD		tRNA (guanine-N(1)-)-methyltransferase	FEGVLGSSILQKAQEKDAVQFQVVNFREYSD	28	1	0.000827386	-0.31349	-2.94856	D	-3.76022	-2.30993	-0.987242	-0.163969	1.07008	0.882168	-0.168503		-2.78005			cell part;cytoplasm;intracellular part			Alpha/beta_knot_MTases;tRNA_m1G_MeTrfase_bac;tRNA_m1G_MeTrfase_C;tRNA_m1G_MTases_N;tRNA_MeTrfase_TRMD/TRM10	>sp|O31741|TRMD_BACSU tRNA (guanine-N(1)-)-methyltransferase OS=Bacillus subtilis (strain 168) GN=trmD PE=3 SV=1
Q06799	Q06799	secE		Protein translocase subunit SecE	________MRIMKFFKDVGKEMKKVSWPKGK	8	1	0.0197274	-0.42592	-2.94865	D	-2.93106	-4.494	-2.90267	-0.178921	-0.992653	-0.310204	ND	ND	ND	cellular process;establishment of localization;establishment of localization in cell;establishment of protein localization;intracellular protein transmembrane transport;intracellular protein transport;intracellular transport;protein secretion;protein targeting;protein transmembrane transport;protein transport;protein transport by the Sec complex;secretion;secretion by cell;transmembrane transport…	active transmembrane transporter activity;macromolecule transmembrane transporter activity;P-P-bond-hydrolysis-driven protein transmembrane transporter activity;P-P-bond-hydrolysis-driven transmembrane transporter activity;primary active transmembrane transporter activity;protein transmembrane transporter activity;protein transporter activity;substrate-specific transmembrane transporter activity;…	cell part;integral to membrane;intracellular;intrinsic to membrane;membrane;membrane part;plasma membrane	Bacterial secretion system;Protein export		SecE;SecE_bac;Translocase_SecE/Sec61-g	>sp|Q06799|SECE_BACSU Protein translocase subunit SecE OS=Bacillus subtilis (strain 168) GN=secE PE=3 SV=1
A3F3D4	A3F3D4	aroF		Chorismate synthase	KVAGHVLQIGAVKAEKTEYTSIEDLQRVTEE	173	1	3.69513e-08	0.040015	-2.95082	D	-2.85713	-3.21366	-2.67333	-0.136597	-0.77734	1.02229	-0.182393		-2.76843	amine biosynthetic process;amine metabolic process;aromatic amino acid family biosynthetic process;aromatic amino acid family metabolic process;aromatic compound biosynthetic process;biosynthetic process;carboxylic acid biosynthetic process;carboxylic acid metabolic process;cellular amine metabolic process;cellular amino acid biosynthetic process;cellular amino acid metabolic process;cellular aro…	carbon-oxygen lyase activity;carbon-oxygen lyase activity, acting on phosphates;catalytic activity;chorismate synthase activity;lyase activity		Phenylalanine, tyrosine and tryptophan biosynthesis		Chorismate_synth;Chorismate_synthase_CS	>tr|A3F3D4|A3F3D4_BACSU Chorismate synthase OS=Bacillus subtilis (strain 168) GN=aroF PE=3 SV=1;>sp|P31104|AROC_BACSU Chorismate synthase OS=Bacillus subtilis (strain 168) GN=aroC PE=1 SV=3
P02394	P02394	rplL		50S ribosomal protein L7/L12	KPLKEGIAKEEAEELKAKLEEVGASVEVK__	110	1	0.00559423	-0.50252	-2.95518	D	-3.14256	-3.23091	-2.03106	-0.705261	0.571539	0.594736	-0.22345		-2.73173	biosynthetic process;cellular biosynthetic process;cellular macromolecule biosynthetic process;cellular macromolecule metabolic process;cellular metabolic process;cellular process;cellular protein metabolic process;macromolecule biosynthetic process;macromolecule metabolic process;metabolic process;primary metabolic process;protein metabolic process;translation	binding;protein binding;structural constituent of ribosome;structural molecule activity	cell part;cytoplasmic part;intracellular non-membrane-bounded organelle;intracellular organelle;intracellular part;macromolecular complex;non-membrane-bounded organelle;organelle;ribonucleoprotein complex;ribosome	Ribosome		Ribosomal_L7/12;Ribosomal_L7/12_C/ClpS-like;Ribosomal_L7/L12_C;Ribosomal_L7/L12_oligo	>sp|P02394|RL7_BACSU 50S ribosomal protein L7/L12 OS=Bacillus subtilis (strain 168) GN=rplL PE=1 SV=4
P35159	P35159	rluB		Ribosomal large subunit pseudouridine synthase B	AAQDDKGRKVVTDFFKNIPQRIYPIGRLDYD	89	1	0.0025546	1.1959	-2.95995	D	-3.72111	-4.20783	-3.44632	-0.798584	-1.265	-0.431837	-0.407687		-2.55226	cellular macromolecule metabolic process;cellular metabolic process;cellular nitrogen compound metabolic process;cellular process;macromolecule metabolic process;macromolecule modification;metabolic process;ncRNA metabolic process;ncRNA processing;nitrogen compound metabolic process;nucleic acid metabolic process;nucleobase-containing compound metabolic process;primary metabolic process;pseudouri…	binding;catalytic activity;intramolecular transferase activity;isomerase activity;nucleic acid binding;pseudouridine synthase activity;RNA binding				PsdUridine_synth_cat_dom;PsdUridine_synth_RsuA/RluB/E/F;PsdUridine_synth_RsuA/RluB_CS;PsdUridine_synth_RsuA/RluD;S4_RNA-bd	>sp|P35159|RLUB_BACSU Ribosomal large subunit pseudouridine synthase B OS=Bacillus subtilis (strain 168) GN=rluB PE=1 SV=2
P54382	P54382	folD		Bifunctional protein FolD;Methylenetetrahydrofolate dehydrogenase;Methenyltetrahydrofolate cyclohydrolase	_______MTATIIDGKETAREKREQLAKEVE	9	1	0.00253869	1.7499	-2.96155	D	-2.89481	-4.12246	-2.59025	0.480856	-1.78383	0.58012	-0.256093		-2.70546	amine biosynthetic process;amine metabolic process;aromatic compound biosynthetic process;aspartate family amino acid biosynthetic process;aspartate family amino acid metabolic process;biosynthetic process;carboxylic acid biosynthetic process;carboxylic acid metabolic process;cellular amine metabolic process;cellular amino acid biosynthetic process;cellular amino acid metabolic process;cellular a…	catalytic activity;cyclohydrolase activity;hydrolase activity;hydrolase activity, acting on carbon-nitrogen (but not peptide) bonds;hydrolase activity, acting on carbon-nitrogen (but not peptide) bonds, in cyclic amidines;methenyltetrahydrofolate cyclohydrolase activity;methylenetetrahydrofolate dehydrogenase (NADP+) activity;oxidoreductase activity;oxidoreductase activity, acting on the CH-NH gr…		Carbon fixation pathways in prokaryotes;One carbon pool by folate		NAD(P)-bd_dom;THF_DH/CycHdrlase;THF_DH/CycHdrlase_cat_dom;THF_DH/CycHdrlase_CS;THF_DH/CycHdrlase_NAD-bd_dom	>sp|P54382|FOLD_BACSU Bifunctional protein FolD OS=Bacillus subtilis (strain 168) GN=folD PE=3 SV=1
P50620	O31875;P50620	nrdEB	nrdE	Ribonucleoside-diphosphate reductase NrdEB subunit alpha;Bsu nrdEB intein;Ribonucleoside-diphosphate reductase subunit alpha	PSFMSAFKFYNDYALKTNDKKKILERYEDRI;PSFMSAFKFYNDYALKTNDKTKILERYEDRV	106	1	9.80582e-06	0.39046	-2.98075	D	-2.32161	-4.2642	-3.6968	-0.0587444	-1.77421	0.492582	-0.250913		-2.72984	biosynthetic process;cellular biosynthetic process;cellular macromolecule biosynthetic process;cellular macromolecule metabolic process;cellular metabolic process;cellular nitrogen compound metabolic process;cellular process;DNA metabolic process;DNA replication;intein-mediated protein splicing;macromolecule biosynthetic process;macromolecule metabolic process;metabolic process;nitrogen compound …	adenyl nucleotide binding;adenyl ribonucleotide binding;ATP binding;binding;catalytic activity;endonuclease activity;hydrolase activity;hydrolase activity, acting on ester bonds;nuclease activity;nucleotide binding;oxidoreductase activity;oxidoreductase activity, acting on CH or CH2 groups;oxidoreductase activity, acting on CH or CH2 groups, disulfide as acceptor;purine nucleotide binding;purine …	cell part;cytoplasmic part;intracellular part;macromolecular complex;protein complex;ribonucleoside-diphosphate reductase complex	Purine metabolism;Pyrimidine metabolism		Hedgehog/Intein_dom;Hint_dom_C;Hint_dom_N;Homing_endonucl;INTEIN;Intein_endonuc;Intein_splice_site;NrdE_NrdA;RNR_1b_NrdE;RNR_lg_C;RNR_lsu_N;RNR_N;RNR_R1-su_N	>sp|O31875|NRDEB_BACSU Ribonucleoside-diphosphate reductase NrdEB subunit alpha OS=Bacillus subtilis (strain 168) GN=nrdEB PE=3 SV=2;>sp|P50620|RIR1_BACSU Ribonucleoside-diphosphate reductase subunit alpha OS=Bacillus subtilis (strain 168) GN=nrdE PE=3 SV=
P39912	P39912	aroA		Protein AroA(G);Phospho-2-dehydro-3-deoxyheptonate aldolase;Chorismate mutase	QQMAIPEFEKWLNELKPMVKVNA________	351	1	0.0020862	-0.89584	-2.98209	D	-2.41822	-4.05828	-1.89209	-0.610727	0.309877	0.878536	-0.56553		-2.41656	amine biosynthetic process;amine metabolic process;aromatic amino acid family biosynthetic process;aromatic amino acid family metabolic process;aromatic compound biosynthetic process;biosynthetic process;carboxylic acid biosynthetic process;carboxylic acid metabolic process;cellular amine metabolic process;cellular amino acid biosynthetic process;cellular amino acid metabolic process;cellular aro…	3-deoxy-7-phosphoheptulonate synthase activity;aldehyde-lyase activity;carbon-carbon lyase activity;catalytic activity;chorismate mutase activity;intramolecular transferase activity;isomerase activity;lyase activity;transferase activity;transferase activity, transferring alkyl or aryl (other than methyl) groups		Phenylalanine, tyrosine and tryptophan biosynthesis		Aldolase_TIM;Chorismate_mutase;Chorismate_mutase_GmP-bac;Chorismate_mutase_type_II;DAHP_syn_2;DAHP1/KDSA	>sp|P39912|AROG_BACSU Protein AroA(G) OS=Bacillus subtilis (strain 168) GN=aroA PE=1 SV=1
P54512	P54512	mntR		Transcriptional regulator MntR	AVHPSSVTKMVQKLDKDEYLIYEKYRGLVLT	48	1	0.000232575	0.06977	-2.9833	D	-3.19381	-3.61485	-1.48892	0.699568	0.379953	-0.427214	-0.867697		-2.1156	biological regulation;biosynthetic process;cation homeostasis;cellular biosynthetic process;cellular cation homeostasis;cellular chemical homeostasis;cellular homeostasis;cellular ion homeostasis;cellular macromolecule biosynthetic process;cellular macromolecule metabolic process;cellular manganese ion homeostasis;cellular metabolic process;cellular nitrogen compound metabolic process;cellular pr…	binding;cation binding;DNA binding;ion binding;manganese ion binding;metal ion binding;nucleic acid binding;nucleic acid binding transcription factor activity;sequence-specific DNA binding transcription factor activity;transition metal ion binding	cell part;cytoplasm;intracellular part			Fe_dep_repressor;Fe_dep_repressor_HTH_DtxR;Fe_dep_repressor_HTH_DtxR_N;Tscrpt_reg_MntR;WHTH_DNA-bd_dom	>sp|P54512|MNTR_BACSU Transcriptional regulator MntR OS=Bacillus subtilis (strain 168) GN=mntR PE=1 SV=2
P39765	P39765	pyrR		Bifunctional protein PyrR;Pyrimidine operon regulatory protein;Uracil phosphoribosyltransferase	DRGHRELPIRADYIGKNIPTSKSEKVMVQLD	152	1	1.48341e-11	-0.078361	-2.98788	D	0.336016	0.909416	1.1816	4.06193	3.57879	3.74994	-0.645017		-2.34286	biological regulation;biosynthetic process;cellular biosynthetic process;cellular macromolecule metabolic process;cellular metabolic process;cellular nitrogen compound metabolic process;cellular process;macromolecule metabolic process;metabolic process;nitrogen compound metabolic process;nucleic acid metabolic process;nucleobase-containing compound metabolic process;nucleobase-containing small mo…	binding;catalytic activity;nucleic acid binding;RNA binding;transferase activity;transferase activity, transferring glycosyl groups;transferase activity, transferring pentosyl groups;uracil phosphoribosyltransferase activity		Pyrimidine metabolism		PRibTrfase_dom;PRTase-like;PyrR	>sp|P39765|PYRR_BACSU Bifunctional protein PyrR OS=Bacillus subtilis (strain 168) GN=pyrR PE=1 SV=2
P37474	P37474	mfd		Transcription-repair-coupling factor	NGTVDIVIGTHRLLSKDVVYKDLGLLIIDEE	739	1	0.000171585	0.20057	-3.00532	D	-2.8509	-3.92075	-2.87992	0.751511	-1.86575	0.47864	-0.494117		-2.51121	biological regulation;cellular component organization;cellular component organization at cellular level;cellular component organization or biogenesis;cellular component organization or biogenesis at cellular level;cellular process;chromosome organization;nucleotide-excision repair, DNA damage recognition;organelle organization;regulation of biological process;regulation of biosynthetic process;re…	adenyl nucleotide binding;adenyl ribonucleotide binding;ATP binding;binding;catalytic activity;damaged DNA binding;DNA binding;helicase activity;hydrolase activity;hydrolase activity, acting on acid anhydrides;hydrolase activity, acting on acid anhydrides, in phosphorus-containing anhydrides;nucleic acid binding;nucleoside-triphosphatase activity;nucleotide binding;purine nucleotide binding;purin…	cell part;cytoplasm;intracellular part	Nucleotide excision repair		CarD-like/TRCF_domain;DNA/RNA_helicase_DEAD/DEAH_N;Helicase_ATP-bd;Helicase_C;Mfd;P-loop_NTPase;TRCF_C	>sp|P37474|MFD_BACSU Transcription-repair-coupling factor OS=Bacillus subtilis (strain 168) GN=mfd PE=3 SV=1
O06478	O06478	yfmT		Putative aldehyde dehydrogenase YfmT	GSSPNVLENKNPYTQKTFTTFRKATADDVDE	34	1	3.82767e-12	-0.56744	-3.00585	D	-2.44989	-2.54497	-1.38469	1.1041	0.612688	0.921206	0.411357		-3.41721		aldehyde dehydrogenase (NAD) activity;catalytic activity;oxidoreductase activity;oxidoreductase activity, acting on the aldehyde or oxo group of donors;oxidoreductase activity, acting on the aldehyde or oxo group of donors, NAD or NADP as acceptor		Arginine and proline metabolism;Ascorbate and aldarate metabolism;beta-Alanine metabolism;Chloroalkane and chloroalkene degradation;Fatty acid metabolism;Glycerolipid metabolism;Glycolysis / Gluconeogenesis;Histidine metabolism;Limonene and pinene degradation;Lysine degradation;Pentose and glucuronate interconversions;Propanoate metabolism;Pyruvate metabolism;Tryptophan metabolism;Valine, leucine…		Ald_DH/histidinol_DH;Ald_DH_C;Ald_DH_CS_GLU;Ald_DH_N;Aldehyde_DH_dom	>sp|O06478|ALDH5_BACSU Putative aldehyde dehydrogenase YfmT OS=Bacillus subtilis (strain 168) GN=yfmT PE=2 SV=1
P12425	P12425	glnA		Glutamine synthetase	ALSVLLAAGLDGIKNKLEAPAPIDRNIYVMS	361	1	0.000894158	-0.05521	-3.01583	D	-0.512922	-2.21147	-0.625856	1.78389	1.6679	2.24544	-0.37471		-2.64112	amine biosynthetic process;amine metabolic process;biosynthetic process;carboxylic acid biosynthetic process;carboxylic acid metabolic process;cellular amine metabolic process;cellular amino acid biosynthetic process;cellular amino acid metabolic process;cellular biosynthetic process;cellular ketone metabolic process;cellular metabolic process;cellular nitrogen compound biosynthetic process;cellu…	acid-ammonia (or amide) ligase activity;adenyl nucleotide binding;adenyl ribonucleotide binding;ammonia ligase activity;ATP binding;binding;catalytic activity;glutamate-ammonia ligase activity;ligase activity;ligase activity, forming carbon-nitrogen bonds;nucleotide binding;protein binding;purine nucleotide binding;purine ribonucleoside triphosphate binding;purine ribonucleotide binding;ribonucle…	cell part;cytoplasm;intracellular part	Alanine, aspartate and glutamate metabolism;Arginine and proline metabolism;Nitrogen metabolism;Two-component system		Gln_synt_beta;Gln_synth/guanido_kin_cat_dom;Gln_synth_cat_dom;Gln_synth_gly_rich_site;Gln_synth_I;Gln_synth_I_adenylation_site;Gln_synth_N_conserv_site	>sp|P12425|GLNA_BACSU Glutamine synthetase OS=Bacillus subtilis (strain 168) GN=glnA PE=1 SV=3
O31475	O31475	ycgT		Ferredoxin--NADP reductase 1	CGMRELKTKVIEFLPKLGGKVSLFFPEKIIR	41	1	0.000209942	1.8042	-3.02225	D	-3.7533	-2.68287	-2.41092	-0.451166	0.160246	0.510584	-1.15292		-1.86933		binding;catalytic activity;coenzyme binding;cofactor binding;ferredoxin-NADP+ reductase activity;flavin adenine dinucleotide binding;NADP binding;nucleotide binding;oxidoreductase activity;oxidoreductase activity, acting on iron-sulfur proteins as donors;oxidoreductase activity, acting on iron-sulfur proteins as donors, NAD or NADP as acceptor		Pyrimidine metabolism;Selenocompound metabolism		FAD_pyr_nucl-diS_OxRdtase;Fd--NADP_Rdtase_type_2;Pyr_nucl-diS_OxRdtase_FAD/NAD;Pyr_OxRdtase_NAD-bd_dom;Pyridine_nuc-diS_OxRdtase_2	>sp|O31475|FENR1_BACSU Ferredoxin--NADP reductase 1 OS=Bacillus subtilis (strain 168) GN=ycgT PE=3 SV=1
C0SPB0	C0SPB0	ytcI		Uncharacterized acyl--CoA ligase YtcI	VKMLQNHVKTITAPYKYPREIEFVESLPKTA	492	1	0.0059232	0.83653	-3.02748	D	-3.89692	-4.34214	-3.12238	-0.82135	-1.5364	0.078743	0.130663		-3.15814		adenyl nucleotide binding;adenyl ribonucleotide binding;ATP binding;binding;catalytic activity;ligase activity;nucleotide binding;purine nucleotide binding;purine ribonucleoside triphosphate binding;purine ribonucleotide binding;ribonucleotide binding		Carbon fixation pathways in prokaryotes;Glycolysis / Gluconeogenesis;Methane metabolism;Propanoate metabolism;Pyruvate metabolism		AMP-bd_C;AMP-binding_CS;AMP-dep_Synth/Lig	>sp|C0SPB0|YTCI_BACSU Uncharacterized acyl--CoA ligase YtcI OS=Bacillus subtilis (strain 168) GN=ytcI PE=3 SV=1
P37524	P37524	noc		Nucleoid occlusion protein	IVPNRFQPRTIFSDEKIKELAMTIHTHGIIQ	53	1	0.00943463	0.043464	-3.03546	D	-2.94168	-3.50402	-2.86482	-0.405577	0.450207	-0.248779	0.353707		-3.38916	barrier septum formation;cellular component assembly;cellular component assembly at cellular level;cellular component organization;cellular component organization at cellular level;cellular component organization or biogenesis;cellular component organization or biogenesis at cellular level;cellular process;cytokinetic process	binding;DNA binding;nucleic acid binding	cell part;cytoplasm;intracellular non-membrane-bounded organelle;intracellular organelle;intracellular part;non-membrane-bounded organelle;nucleoid;organelle			Nucleoid_occlusion_protein;ParB/RepB/Spo0J;ParB/Sulfiredoxin_dom	>sp|P37524|NOC_BACSU Nucleoid occlusion protein OS=Bacillus subtilis (strain 168) GN=noc PE=1 SV=1
P80861	P80861	yjlD		NADH dehydrogenase-like protein YjlD	VLPDDLIERATASLEKRGVEFLTGLPVTNVE	220	1	0.0181987	0.10361	-3.04196	D	-3.84046	-4.16077	-2.99127	-0.265917	-1.27541	-0.325296	-0.441187		-2.60077		binding;catalytic activity;coenzyme binding;cofactor binding;flavin adenine dinucleotide binding;oxidoreductase activity		Oxidative phosphorylation		FAD_pyr_nucl-diS_OxRdtase;Pyr_nucl-diS_OxRdtase_FAD/NAD;Pyr_OxRdtase_NAD-bd_dom	>sp|P80861|YJLD_BACSU NADH dehydrogenase-like protein YjlD OS=Bacillus subtilis (strain 168) GN=yjlD PE=1 SV=3
P46906	P46906	argS		Arginine--tRNA ligase	LAEESQIPNVVLETPKDKTHGDYSTNMAMQL	39	1	0.000936356	-0.075952	-3.04327	D	-2.3481	-3.2561	-3.1788	-0.0619221	-0.389042	0.797764	-0.0945667		-2.9487	amine metabolic process;amino acid activation;arginyl-tRNA aminoacylation;carboxylic acid metabolic process;cellular amine metabolic process;cellular amino acid metabolic process;cellular ketone metabolic process;cellular macromolecule metabolic process;cellular metabolic process;cellular nitrogen compound metabolic process;cellular process;macromolecule metabolic process;metabolic process;ncRNA …	adenyl nucleotide binding;adenyl ribonucleotide binding;aminoacyl-tRNA ligase activity;arginine-tRNA ligase activity;ATP binding;binding;catalytic activity;ligase activity;ligase activity, forming aminoacyl-tRNA and related compounds;ligase activity, forming carbon-oxygen bonds;nucleotide binding;purine nucleotide binding;purine ribonucleoside triphosphate binding;purine ribonucleotide binding;ri…	cell part;cytoplasm;intracellular part	Aminoacyl-tRNA biosynthesis		aa-tRNA-synth_I_CS;Arg-tRNA-ligase;Arg-tRNA-synth_N;DALR_anticod-bd;Rossmann-like_a/b/a_fold;tRNAsynth_1a_anticodon-bd	>sp|P46906|SYR_BACSU Arginine--tRNA ligase OS=Bacillus subtilis (strain 168) GN=argS PE=3 SV=2
P21464	P21464	rpsB		30S ribosomal protein S2	ELERLEKFLGGIKDMKDLPDALFIIDPRKER	155	1	3.49835e-18	-1.2804	-3.04787	D	0.17391	-0.495062	1.48618	2.25948	3.57419	4.47497	-0.613533		-2.43434	biosynthetic process;cellular biosynthetic process;cellular macromolecule biosynthetic process;cellular macromolecule metabolic process;cellular metabolic process;cellular process;cellular protein metabolic process;macromolecule biosynthetic process;macromolecule metabolic process;metabolic process;primary metabolic process;protein metabolic process;translation	structural constituent of ribosome;structural molecule activity	cell part;intracellular organelle part;intracellular part;macromolecular complex;organelle part;ribonucleoprotein complex;small ribosomal subunit	Ribosome		Ribosomal_S2;Ribosomal_S2_bac/mit/plastid;Ribosomal_S2_CS;Ribosomal_S2_flav_dom	>sp|P21464|RS2_BACSU 30S ribosomal protein S2 OS=Bacillus subtilis (strain 168) GN=rpsB PE=1 SV=3
O30509	O30509	gatB		Aspartyl/glutamyl-tRNA(Asn/Gln) amidotransferase subunit B	QANPPMVNKILLEEIKKR_____________	474	1	0.0105437	-0.37115	-3.06208	D	-4.19953	-2.58746	-2.47502	-0.216106	-0.724756	0.865103	-0.180963		-2.88112	biosynthetic process;cellular biosynthetic process;cellular macromolecule biosynthetic process;cellular macromolecule metabolic process;cellular metabolic process;cellular process;cellular protein metabolic process;macromolecule biosynthetic process;macromolecule metabolic process;metabolic process;primary metabolic process;protein metabolic process;translation	adenyl nucleotide binding;adenyl ribonucleotide binding;ATP binding;binding;carbon-nitrogen ligase activity, with glutamine as amido-N-donor;catalytic activity;ligase activity;ligase activity, forming carbon-nitrogen bonds;nucleotide binding;purine nucleotide binding;purine ribonucleoside triphosphate binding;purine ribonucleotide binding;ribonucleotide binding		Aminoacyl-tRNA biosynthesis		Apn/Gln-ADT_bsu;Asn/Gln_amidotransferase;Asn/Gln_tRNA_amidoTrfrase-rel;Asn/Gln-tRNA_amidoTrfase_suB/E;Asn/Gln-tRNA_Trfase_suB/E_cat;Gln-tRNA_amidoTrfase_suB_CS	>sp|O30509|GATB_BACSU Aspartyl/glutamyl-tRNA(Asn/Gln) amidotransferase subunit B OS=Bacillus subtilis (strain 168) GN=gatB PE=1 SV=2
P42085	P42085	xpt		Xanthine phosphoribosyltransferase	LLMQRIGDEFASRFAKDGITKIVTIESSGIA	48	1	0.00314516	0.16318	-3.06709	D	-3.98312	-3.73189	-2.94239	-0.147322	0.0868492	-1.39567	-1.2403		-1.82679	biosynthetic process;cellular aromatic compound metabolic process;cellular biosynthetic process;cellular metabolic compound salvage;cellular metabolic process;cellular nitrogen compound biosynthetic process;cellular nitrogen compound metabolic process;cellular process;heterocycle biosynthetic process;heterocycle metabolic process;metabolic process;nitrogen compound metabolic process;nucleobase me…	catalytic activity;transferase activity;transferase activity, transferring glycosyl groups;transferase activity, transferring pentosyl groups;xanthine phosphoribosyltransferase activity	cell part;cytoplasm;intracellular part	Purine metabolism		PRibTrfase_dom;PRTase-like;Xanthine_PRibTrfase	>sp|P42085|XPT_BACSU Xanthine phosphoribosyltransferase OS=Bacillus subtilis (strain 168) GN=xpt PE=1 SV=1
P96618	P96618	acpS		Holo-[acyl-carrier-protein] synthase	ILTRSELDQYYELSEKRKNEFLAGRFAAKEA	44	1	7.33904e-08	-0.05223	-3.07056	D	-2.92568	-2.62776	-2.63564	0.804852	-0.726353	0.94412	0.0246033		-3.09517	biosynthetic process;carboxylic acid biosynthetic process;carboxylic acid metabolic process;cellular biosynthetic process;cellular ketone metabolic process;cellular lipid metabolic process;cellular metabolic process;cellular process;fatty acid biosynthetic process;fatty acid metabolic process;lipid biosynthetic process;lipid metabolic process;macromolecule biosynthetic process;macromolecule metab…	binding;catalytic activity;cation binding;holo-[acyl-carrier-protein] synthase activity;ion binding;magnesium ion binding;metal ion binding;phosphotransferase activity, for other substituted phosphate groups;transferase activity;transferase activity, transferring phosphorus-containing groups	cell part;cytoplasm;intracellular part	Pantothenate and CoA biosynthesis		4-PPantetheinyl_Trfase_SF;ACPS;PPantethiene-prot_Trfase_dom	>sp|P96618|ACPS_BACSU Holo-[acyl-carrier-protein] synthase OS=Bacillus subtilis (strain 168) GN=acpS PE=1 SV=1
O31847	O31847	yozO		Uncharacterized protein YozO	LEALLVEGERIESIYKLRVDQICFTNKRIIF	30	1	0.00461807	0.00048872	-3.09517	D	-2.93006	-4.19378	-2.60755	0.639782	0.161791	-1.24743	-0.938623		-2.15655						PHb	>sp|O31847|YOZO_BACSU Uncharacterized protein YozO OS=Bacillus subtilis (strain 168) GN=yozO PE=4 SV=1
P39762	P39762	ampS		Aminopeptidase AmpS	TLTFENGRIVDIKAEKGEDILKELVETDEGS	296	1	0.00159301	-0.20935	-3.10658	D	-2.48211	-3.46531	-2.5644	0.235706	0.595037	-0.0228176	0.327487		-3.43407		aminopeptidase activity;binding;catalytic activity;cation binding;exopeptidase activity;hydrolase activity;ion binding;metal ion binding;metallopeptidase activity;peptidase activity;peptidase activity, acting on L-amino acid peptides				Peptidase_M29	>sp|P39762|AMPS_BACSU Aminopeptidase AmpS OS=Bacillus subtilis (strain 168) GN=ampS PE=3 SV=3
P21880	P21880	pdhD		Dihydrolipoyl dehydrogenase	GGVAGLLKGNKVDVVKGEAYFVDSNSVRVMD	116	1	8.17319e-06	-1.9647	-3.11358	D	-3.08958	-3.38298	-3.55314	-1.41874	-0.353102	1.08689	-0.0239467		-3.08964	alcohol catabolic process;alcohol metabolic process;biological regulation;carbohydrate catabolic process;carbohydrate metabolic process;catabolic process;cell redox homeostasis;cellular carbohydrate catabolic process;cellular carbohydrate metabolic process;cellular homeostasis;cellular metabolic process;cellular process;generation of precursor metabolites and energy;glucose catabolic process;gluc…	binding;catalytic activity;coenzyme binding;cofactor binding;dihydrolipoyl dehydrogenase activity;flavin adenine dinucleotide binding;oxidoreductase activity;oxidoreductase activity, acting on a sulfur group of donors;oxidoreductase activity, acting on a sulfur group of donors, NAD or NADP as acceptor;oxidoreductase activity, acting on NADH or NADPH	cell part;cytoplasm;intracellular part	Citrate cycle (TCA cycle);Glycine, serine and threonine metabolism;Glycolysis / Gluconeogenesis;Pyruvate metabolism;Valine, leucine and isoleucine degradation		FAD/NAD-linked_Rdtase_dimer;FAD_pyr_nucl-diS_OxRdtase;Lipoamide_DH;Pyr_nucl-diS_OxRdtase_dimer;Pyr_nucl-diS_OxRdtase_FAD/NAD;Pyr_OxRdtase_I_AS;Pyr_OxRdtase_NAD-bd_dom	>sp|P21880|DLDH1_BACSU Dihydrolipoyl dehydrogenase OS=Bacillus subtilis (strain 168) GN=pdhD PE=3 SV=1
P37871	P37871	rpoC		DNA-directed RNA polymerase subunit beta'	TETSKMLDRMKNLGFKYSTKAGITVGVSDIV	649	1	6.52776e-06	1.6375	-3.12125	D	1.37308	0.985165	2.83899	5.0954	4.29929	5.16629	-0.58232		-2.53893	biosynthetic process;cellular biosynthetic process;cellular macromolecule biosynthetic process;cellular macromolecule metabolic process;cellular metabolic process;cellular nitrogen compound metabolic process;cellular process;macromolecule biosynthetic process;macromolecule metabolic process;metabolic process;nitrogen compound metabolic process;nucleic acid metabolic process;nucleobase-containing …	binding;catalytic activity;DNA binding;DNA-directed RNA polymerase activity;nucleic acid binding;nucleotidyltransferase activity;protein binding;RNA polymerase activity;transferase activity;transferase activity, transferring phosphorus-containing groups	cell part;DNA-directed RNA polymerase complex;intracellular part;macromolecular complex;protein complex;RNA polymerase complex	Purine metabolism;Pyrimidine metabolism;RNA polymerase		DNA-dir_RpoC_beta_prime;RNA_pol_asu;RNA_pol_N;RNA_pol_Rpb1_1;RNA_pol_Rpb1_3;RNA_pol_Rpb1_4;RNA_pol_Rpb1_5	>sp|P37871|RPOC_BACSU DNA-directed RNA polymerase subunit beta' OS=Bacillus subtilis (strain 168) GN=rpoC PE=1 SV=4
O31689	O31689	ykvY		Putative dipeptidase YkvY	ILDGYCSDITRTFAYKTINPKQEAIYETVLQ	241	1	3.77541e-07	-0.64902	-3.12274	D	-3.1701	-1.96426	-1.93644	0.337048	0.740091	1.22029	-0.184973		-2.93777		aminopeptidase activity;binding;catalytic activity;cation binding;dipeptidase activity;exopeptidase activity;hydrolase activity;ion binding;metal ion binding;metalloexopeptidase activity;metallopeptidase activity;peptidase activity;peptidase activity, acting on L-amino acid peptides				Creatin/AminoP/Spt16_NTD;Creatinase/Aminopeptidase_P_N;Creatinase_N;Pept_M24_MAP;Pept_M24_structural-domain;Peptidase_M24B_aminopep-P_CS	>sp|O31689|YKVY_BACSU Putative dipeptidase YkvY OS=Bacillus subtilis (strain 168) GN=ykvY PE=3 SV=1
P55872	P55872	infC		Translation initiation factor IF-3	HDFNTKLRNAIKFLEKGDKVKASIRFKGRAI	113	1	0.0235616	-0.4072	-3.15107	D	-3.37969	-3.80824	-2.08087	0.0510654	-0.68738	0.820715	-0.08382		-3.06725		binding;nucleic acid binding;RNA binding;translation factor activity, nucleic acid binding;translation initiation factor activity	cell part;cytoplasm;intracellular part			Translation_initiation_fac_3;Translation_initiation_fac_3_C;Translation_initiation_fac_3_N;Translation_initiation_fac3_CS	>sp|P55872|IF3_BACSU Translation initiation factor IF-3 OS=Bacillus subtilis (strain 168) GN=infC PE=3 SV=3
P54381	P54381	glyS		Glycine--tRNA ligase beta subunit	EKVLRARLSDASFFYKEDQKLNIDANVKKLE	332	1	0.00145452	2.0072	-3.1512	D	-3.1505	-2.4175	-2.15542	0.201794	0.615742	0.912638	-0.149117		-3.00208	amine metabolic process;amino acid activation;carboxylic acid metabolic process;cellular amine metabolic process;cellular amino acid metabolic process;cellular ketone metabolic process;cellular macromolecule metabolic process;cellular metabolic process;cellular nitrogen compound metabolic process;cellular process;glycyl-tRNA aminoacylation;macromolecule metabolic process;metabolic process;ncRNA m…	adenyl nucleotide binding;adenyl ribonucleotide binding;aminoacyl-tRNA ligase activity;ATP binding;binding;catalytic activity;cation binding;glycine-tRNA ligase activity;hydrolase activity;hydrolase activity, acting on ester bonds;ion binding;ligase activity;ligase activity, forming aminoacyl-tRNA and related compounds;ligase activity, forming carbon-oxygen bonds;metal ion binding;nucleotide bind…	cell part;cytoplasm;intracellular part	Aminoacyl-tRNA biosynthesis		Gly-tRNA-synth_bsu;Gly-tRNA-synth_heterodimer;HD_domain	>sp|P54381|SYGB_BACSU Glycine--tRNA ligase beta subunit OS=Bacillus subtilis (strain 168) GN=glyS PE=3 SV=2
P18158	P18158	glpD		Aerobic glycerol-3-phosphate dehydrogenase	VTAKTKEGIAAGLSEKDAKQLAIRYGSNVDR	443	1	0.00154781	0.015131	-3.16068	D	-3.41512	-3.55834	-3.71602	-0.434893	-1.11254	0.340008	-1.11414		-2.04654	alcohol catabolic process;alcohol metabolic process;alditol catabolic process;alditol metabolic process;carbohydrate catabolic process;carbohydrate metabolic process;catabolic process;cellular carbohydrate catabolic process;cellular carbohydrate metabolic process;cellular metabolic process;cellular process;glycerol catabolic process;glycerol metabolic process;glycerol-3-phosphate metabolic proces…	catalytic activity;glycerol-3-phosphate dehydrogenase activity;oxidoreductase activity;oxidoreductase activity, acting on CH-OH group of donors;oxidoreductase activity, acting on the CH-OH group of donors, quinone or similar compound as acceptor;sn-glycerol-3-phosphate:ubiquinone oxidoreductase activity;sn-glycerol-3-phosphate:ubiquinone-8 oxidoreductase activity	cell part;cytoplasmic part;glycerol-3-phosphate dehydrogenase complex;intracellular part;macromolecular complex;protein complex	Glycerophospholipid metabolism		FAD-dep_OxRdtase;G3P_DH_FAD-dep	>sp|P18158|GLPD_BACSU Aerobic glycerol-3-phosphate dehydrogenase OS=Bacillus subtilis (strain 168) GN=glpD PE=2 SV=2
O07600	O07600	fabHB		3-oxoacyl-[acyl-carrier-protein] synthase 3 protein 2	LVGSGKMVQNGREVYKWAARTVPGEFERLLH	220	1	0.000469882	-0.91326	-3.17515	D	-3.52813	-3.71398	-2.11521	1.53468	-0.199768	-1.16677	1.10492		-4.28007	biosynthetic process;carboxylic acid biosynthetic process;carboxylic acid metabolic process;cellular biosynthetic process;cellular ketone metabolic process;cellular lipid metabolic process;cellular metabolic process;cellular process;fatty acid biosynthetic process;fatty acid metabolic process;lipid biosynthetic process;lipid metabolic process;metabolic process;monocarboxylic acid metabolic proces…	3-oxoacyl-[acyl-carrier-protein] synthase activity;beta-ketoacyl-acyl-carrier-protein synthase III activity;catalytic activity;fatty acid synthase activity;transferase activity;transferase activity, transferring acyl groups;transferase activity, transferring acyl groups other than amino-acyl groups	cell part;cytoplasm;intracellular part	Fatty acid biosynthesis		ACP_syn_III;ACP_syn_III_C;FabH_synth;Thiolase-like;Thiolase-like_subgr	>sp|O07600|FABH2_BACSU 3-oxoacyl-[acyl-carrier-protein] synthase 3 protein 2 OS=Bacillus subtilis (strain 168) GN=fabHB PE=2 SV=1
P25972	P25972	pyrE		Orotate phosphoribosyltransferase	LSFPEVRNDVASGISKLVKEHFPEAEMIAGT	62	1	0.000818927	0.12177	-3.18168	D	-3.06453	-3.90026	-3.26688	-0.578735	-0.157167	0.049263	-0.356813		-2.82486	biosynthetic process;cellular biosynthetic process;cellular metabolic process;cellular nitrogen compound biosynthetic process;cellular nitrogen compound metabolic process;cellular process;'de novo' UMP biosynthetic process;heterocycle biosynthetic process;heterocycle metabolic process;metabolic process;nitrogen compound metabolic process;nucleobase-containing compound biosynthetic process;nucleob…	binding;catalytic activity;cation binding;ion binding;magnesium ion binding;metal ion binding;orotate phosphoribosyltransferase activity;transferase activity;transferase activity, transferring glycosyl groups;transferase activity, transferring pentosyl groups		Pyrimidine metabolism		OPRT;Or_phspho_trans_dom;PRibTrfase_dom;PRTase-like	>sp|P25972|PYRE_BACSU Orotate phosphoribosyltransferase OS=Bacillus subtilis (strain 168) GN=pyrE PE=3 SV=1
P22326	P22326	tyrS1		Tyrosine--tRNA ligase 1	YFTFLSKEEIEAYAEKTETAPEKREAQKRLA	286	1	3.64812e-13	0.03471	-3.18321	D	-2.47411	-3.45589	-3.41841	0.775528	-1.01537	0.441057	-1.28976	D	-1.89345	amine metabolic process;amino acid activation;carboxylic acid metabolic process;cellular amine metabolic process;cellular amino acid metabolic process;cellular ketone metabolic process;cellular macromolecule metabolic process;cellular metabolic process;cellular nitrogen compound metabolic process;cellular process;macromolecule metabolic process;metabolic process;ncRNA metabolic process;nitrogen c…	adenyl nucleotide binding;adenyl ribonucleotide binding;aminoacyl-tRNA ligase activity;ATP binding;binding;catalytic activity;ligase activity;ligase activity, forming aminoacyl-tRNA and related compounds;ligase activity, forming carbon-oxygen bonds;nucleic acid binding;nucleotide binding;purine nucleotide binding;purine ribonucleoside triphosphate binding;purine ribonucleotide binding;ribonucleot…	cell part;cytoplasm;intracellular part	Aminoacyl-tRNA biosynthesis		aa-tRNA-synth_I_CS;aa-tRNA-synth_Ic;Rossmann-like_a/b/a_fold;S4_RNA-bd;Tyr-tRNA-ligase;Tyr-tRNA-ligase_bac_1;Tyr-tRNA-ligase_bac-type	>sp|P22326|SYY1_BACSU Tyrosine--tRNA ligase 1 OS=Bacillus subtilis (strain 168) GN=tyrS1 PE=2 SV=2
P37253	P37253	ilvC		Ketol-acid reductoisomerase	QDVTGEARDKALAYAKGIGGARAGVLETTFK	169	1	1.82137e-11	-1.1051	-3.18729	D	-1.18694	-2.05866	-0.383051	2.1601	2.04035	1.73277	0.399693		-3.58699	amine biosynthetic process;amine metabolic process;biosynthetic process;branched chain family amino acid biosynthetic process;branched chain family amino acid metabolic process;carboxylic acid biosynthetic process;carboxylic acid metabolic process;cellular amine metabolic process;cellular amino acid biosynthetic process;cellular amino acid metabolic process;cellular biosynthetic process;cellular …	binding;catalytic activity;coenzyme binding;cofactor binding;ketol-acid reductoisomerase activity;oxidoreductase activity;oxidoreductase activity, acting on CH-OH group of donors;oxidoreductase activity, acting on the CH-OH group of donors, NAD or NADP as acceptor		Pantothenate and CoA biosynthesis;Valine, leucine and isoleucine biosynthesis		6-PGluconate_DH_C-like;AcH_isomrdctse;AcH_isomrdctse_C;DH_multihelical;IlvN	>sp|P37253|ILVC_BACSU Ketol-acid reductoisomerase OS=Bacillus subtilis (strain 168) GN=ilvC PE=1 SV=1
P42920	P42920	rplC		50S ribosomal protein L3	LEIVKVDAERNLLLIKGNVPGAKKSLITVKS	189	1	1.85823e-05	-0.36372	-3.19756	D	-3.19862	-4.6988	-3.08179	-1.03221	-1.13479	0.780453	-0.713723		-2.48383	biological regulation;biosynthetic process;cellular biosynthetic process;cellular macromolecule biosynthetic process;cellular macromolecule metabolic process;cellular metabolic process;cellular nitrogen compound metabolic process;cellular process;cellular protein metabolic process;macromolecule biosynthetic process;macromolecule metabolic process;metabolic process;ncRNA metabolic process;ncRNA pr…	binding;nucleic acid binding;RNA binding;rRNA binding;structural constituent of ribosome;structural molecule activity	cell part;cytoplasmic part;intracellular non-membrane-bounded organelle;intracellular organelle;intracellular part;macromolecular complex;non-membrane-bounded organelle;organelle;ribonucleoprotein complex;ribosome	Ribosome		Ribosomal_L3;Ribosomal_L3_bac/org-type;Ribosomal_L3_CS;Transl_B-barrel	>sp|P42920|RL3_BACSU 50S ribosomal protein L3 OS=Bacillus subtilis (strain 168) GN=rplC PE=1 SV=2
P39914	P39914	ytxJ		Uncharacterized protein YtxJ	___MAKQLIQSEEEFKRIAEQEGVFVFLKHS	13	1	1.0827e-08	1.1416	-3.22975	D	-3.5972	-4.08095	-3.57869	-0.965485	-0.0371551	-0.564947	-0.509003		-2.72075						DUF2847;Thioredoxin-like_fold	>sp|P39914|YTXJ_BACSU Uncharacterized protein YtxJ OS=Bacillus subtilis (strain 168) GN=ytxJ PE=4 SV=1
P45694	P45694	tkt		Transketolase	ISLDGDLDRSFSENVKQRFEAMNWEVLYVED	203	1	1.40994e-12	-1.0659	-3.24116	D	-2.67642	-4.23141	-2.3803	0.891714	0.840282	-1.29664	-0.0622167		-3.17895		binding;catalytic activity;cation binding;ion binding;metal ion binding;transferase activity;transferase activity, transferring aldehyde or ketonic groups;transketolase activity		Biosynthesis of ansamycins;Carbon fixation in photosynthetic organisms;Pentose phosphate pathway	ACATTCC,MIR-1,MIR-206;BAE_BRCA1_TARGETS_DN;BROWNE_HCMV_INFECTION_18HR_DN;BROWNE_HCMV_INFECTION_24HR_DN;BURTON_ADIPOGENESIS_6;CHARAFE_BREAST_CANCER_LUMINAL_VS_BASAL_DN;chr3p14;DAIRKEE_CANCER_PRONE_RESPONSE_BPA_E2;DAIRKEE_TERT_TARGETS_UP;DEURIG_T_CELL_PROLYMPHOCYTIC_LEUKEMIA_UP;GARY_CD5_TARGETS_UP;GNF2_CASP1;GOLDRATH_NAIVE_VS_MEMORY_CD8_TCELL_UP;GOTZMANN_EPITHELIAL_TO_MESENCHYMAL_TRANSITION_DN;GRAD…	THDP-binding;Transketo_C/Pyr-ferredox_oxred;Transketolase_bac-like;Transketolase_BS;Transketolase_C;Transketolase_N;Transketolase-like_Pyr-bd	>sp|P45694|TKT_BACSU Transketolase OS=Bacillus subtilis (strain 168) GN=tkt PE=3 SV=2
P81102	P81102	yodC		Putative NAD(P)H nitroreductase YodC	_______MTNTLDVLKARASVKEYDTNAPIS	9	1	0.000107595	0.046018	-3.24337	D	-3.09791	-2.99014	-2.99887	-0.338819	0.756994	0.22502	-0.145997		-3.09737	aromatic compound catabolic process;catabolic process;cellular aromatic compound metabolic process;cellular catabolic process;cellular metabolic process;cellular process;metabolic process;response to chemical stimulus;response to stimulus;response to toxin	catalytic activity;oxidoreductase activity	cell part;cytoplasm;intracellular part			Nitroreductase;Nitroreductase-like	>sp|P81102|YODC_BACSU Putative NAD(P)H nitroreductase YodC OS=Bacillus subtilis (strain 168) GN=yodC PE=1 SV=3
P37251	P37251	ilvB		Acetolactate synthase large subunit	RQWQEIFYEERYSESKFASQPDFVKLSEAYG	503	1	0.000712878	-0.20501	-3.24794	D	-2.75283	-4.06424	-2.30234	-0.101459	0.365868	0.360003	0.02947		-3.27741	amine biosynthetic process;amine metabolic process;biosynthetic process;branched chain family amino acid biosynthetic process;branched chain family amino acid metabolic process;carboxylic acid biosynthetic process;carboxylic acid metabolic process;cellular amine metabolic process;cellular amino acid biosynthetic process;cellular amino acid metabolic process;cellular biosynthetic process;cellular …	acetolactate synthase activity;binding;catalytic activity;cation binding;coenzyme binding;cofactor binding;flavin adenine dinucleotide binding;ion binding;magnesium ion binding;metal ion binding;thiamine pyrophosphate binding;transferase activity;transferase activity, transferring aldehyde or ketonic groups;vitamin binding		Butanoate metabolism;C5-Branched dibasic acid metabolism;Pantothenate and CoA biosynthesis;Valine, leucine and isoleucine biosynthesis		Acetolactate_synth_lsu;DHS-like_NAD/FAD-binding_dom;THDP-binding;Thiamin_PyroP_enz_cen_dom;Thiamin_PyroP_enz_TPP-bd_dom;TPP_enzyme-bd_C	>sp|P37251|ILVB_BACSU Acetolactate synthase large subunit OS=Bacillus subtilis (strain 168) GN=ilvB PE=1 SV=4
P50866	P50866	clpX		ATP-dependent Clp protease ATP-binding subunit ClpX	NILLKLIQAADYDVEKAEKGIIYIDEIDKVA	172	1	0.000784895	0.073424	-3.25477	D	-3.63144	-3.14199	-2.85067	0.341062	-0.723329	0.522461	-0.610867		-2.6439	catabolic process;cellular macromolecule metabolic process;cellular metabolic process;cellular process;cellular protein metabolic process;macromolecule catabolic process;macromolecule metabolic process;metabolic process;primary metabolic process;protein catabolic process;protein folding;protein metabolic process;response to stimulus;response to stress	adenyl nucleotide binding;adenyl ribonucleotide binding;ATP binding;binding;catalytic activity;cation binding;hydrolase activity;hydrolase activity, acting on acid anhydrides;hydrolase activity, acting on acid anhydrides, in phosphorus-containing anhydrides;ion binding;metal ion binding;nucleoside-triphosphatase activity;nucleotide binding;purine nucleotide binding;purine ribonucleoside triphosph…		Cell cycle - Caulobacter	AAGCAAT,MIR-137;ATGTACA,MIR-493;ATPASE_ACTIVITY;ATPASE_ACTIVITY_COUPLED;BROWNE_HCMV_INFECTION_16HR_UP;BYSTRYKH_HEMATOPOIESIS_STEM_CELL_QTL_TRANS;CAATGCA,MIR-33;CAIRO_LIVER_DEVELOPMENT_DN;CELLULAR_MACROMOLECULE_METABOLIC_PROCESS;CELLULAR_PROTEIN_METABOLIC_PROCESS;chr15q22;CYTOPLASM;CYTOPLASMIC_PART;DIAZ_CHRONIC_MEYLOGENOUS_LEUKEMIA_UP;ENK_UV_RESPONSE_EPIDERMIS_DN;FEVR_CTNNB1_TARGETS_DN;GREGORY_SYN…	AAA+_ATPase;ATPase_AAA_core;Clp_ATPase_C;Clp_protease_ATP-bd_su_ClpX;P-loop_NTPase;Znf_CppX_C4	>sp|P50866|CLPX_BACSU ATP-dependent Clp protease ATP-binding subunit ClpX OS=Bacillus subtilis (strain 168) GN=clpX PE=2 SV=3
A3F3D7	A3F3D7	hepT		Heptaprenyl diphosphate synthase component 2	TLPRGRARSSLAAIAKYIGKRKF________	341	1	3.25878e-08	1.2627	-3.25975	D	-2.65353	-3.0285	-2.65589	0.0607662	1.18445	0.196121	-0.69733		-2.56242	anatomical structure formation involved in morphogenesis;biosynthetic process;cell differentiation;cellular biosynthetic process;cellular developmental process;cellular ketone metabolic process;cellular lipid metabolic process;cellular metabolic process;cellular process;coenzyme biosynthetic process;coenzyme metabolic process;cofactor biosynthetic process;cofactor metabolic process;developmental …	binding;catalytic activity;cation binding;ion binding;metal ion binding;transferase activity;transferase activity, transferring alkyl or aryl (other than methyl) groups		Terpenoid backbone biosynthesis		GerC3_HepT;Polyprenyl_synt;Polyprenyl_synth-rel;Terpenoid_synth	>tr|A3F3D7|A3F3D7_BACSU Heptaprenyl diphosphate synthase component II OS=Bacillus subtilis (strain 168) GN=hepT PE=3 SV=1;>sp|P31114|HEPS2_BACSU Heptaprenyl diphosphate synthase component 2 OS=Bacillus subtilis (strain 168) GN=hepT PE=1 SV=1
P50866	P50866	clpX		ATP-dependent Clp protease ATP-binding subunit ClpX	TGATVTHGEPPRLLLKDGTEVSQDKTSA___	408	1	5.37913e-06	-0.22146	-3.26399	D	-3.35617	-3.76978	-2.94399	0.716532	-1.52857	0.534054	-0.610867		-2.65312	catabolic process;cellular macromolecule metabolic process;cellular metabolic process;cellular process;cellular protein metabolic process;macromolecule catabolic process;macromolecule metabolic process;metabolic process;primary metabolic process;protein catabolic process;protein folding;protein metabolic process;response to stimulus;response to stress	adenyl nucleotide binding;adenyl ribonucleotide binding;ATP binding;binding;catalytic activity;cation binding;hydrolase activity;hydrolase activity, acting on acid anhydrides;hydrolase activity, acting on acid anhydrides, in phosphorus-containing anhydrides;ion binding;metal ion binding;nucleoside-triphosphatase activity;nucleotide binding;purine nucleotide binding;purine ribonucleoside triphosph…		Cell cycle - Caulobacter	AAGCAAT,MIR-137;ATGTACA,MIR-493;ATPASE_ACTIVITY;ATPASE_ACTIVITY_COUPLED;BROWNE_HCMV_INFECTION_16HR_UP;BYSTRYKH_HEMATOPOIESIS_STEM_CELL_QTL_TRANS;CAATGCA,MIR-33;CAIRO_LIVER_DEVELOPMENT_DN;CELLULAR_MACROMOLECULE_METABOLIC_PROCESS;CELLULAR_PROTEIN_METABOLIC_PROCESS;chr15q22;CYTOPLASM;CYTOPLASMIC_PART;DIAZ_CHRONIC_MEYLOGENOUS_LEUKEMIA_UP;ENK_UV_RESPONSE_EPIDERMIS_DN;FEVR_CTNNB1_TARGETS_DN;GREGORY_SYN…	AAA+_ATPase;ATPase_AAA_core;Clp_ATPase_C;Clp_protease_ATP-bd_su_ClpX;P-loop_NTPase;Znf_CppX_C4	>sp|P50866|CLPX_BACSU ATP-dependent Clp protease ATP-binding subunit ClpX OS=Bacillus subtilis (strain 168) GN=clpX PE=2 SV=3
P39070	P39070	clpQ		ATP-dependent protease subunit ClpQ	EEYNGNLKRAAVELAKEWRSDKVLRKLEAML	87	1	0.000477124	0.17038	-3.28026	D	-2.69003	-3.58561	-3.62794	-0.348394	1.19241	-0.906817	0.437523		-3.71779	macromolecule metabolic process;metabolic process;primary metabolic process;protein metabolic process;proteolysis;proteolysis involved in cellular protein catabolic process	binding;catalytic activity;cation binding;endopeptidase activity;hydrolase activity;ion binding;metal ion binding;peptidase activity;peptidase activity, acting on L-amino acid peptides;serine hydrolase activity;serine-type peptidase activity;threonine-type endopeptidase activity;threonine-type peptidase activity	cell part;cytoplasmic part;HslUV protease complex;intracellular part;macromolecular complex;proteasome core complex;protein complex			ATP-dep_Prtase_HsIV_su;Ntn_hydrolases_N;Proteasome_sua/b;Proteasome_suB-type	>sp|P39070|CLPQ_BACSU ATP-dependent protease subunit ClpQ OS=Bacillus subtilis (strain 168) GN=clpQ PE=1 SV=1
P35136	P35136	serA		D-3-phosphoglycerate dehydrogenase	GEAIMMLSFDRHLEDKIVKELTNVPDIVSVK	505	1	0.00241714	-0.51377	-3.29106	D	-3.64756	-3.32925	-1.8142	0.72814	0.742159	-0.38813	-0.04238		-3.24868	amine biosynthetic process;amine metabolic process;biosynthetic process;carboxylic acid biosynthetic process;carboxylic acid metabolic process;cellular amine metabolic process;cellular amino acid biosynthetic process;cellular amino acid metabolic process;cellular biosynthetic process;cellular ketone metabolic process;cellular metabolic process;cellular nitrogen compound biosynthetic process;cellu…	amine binding;amino acid binding;binding;carboxylic acid binding;catalytic activity;coenzyme binding;cofactor binding;NAD binding;nucleotide binding;oxidoreductase activity;oxidoreductase activity, acting on CH-OH group of donors;oxidoreductase activity, acting on the CH-OH group of donors, NAD or NADP as acceptor;phosphoglycerate dehydrogenase activity		Glycine, serine and threonine metabolism;Methane metabolism		ACT_dom;ASB_dom;D-isomer_2_OHA_DH_cat_dom;D-isomer_DH_NAD-bd;NAD(P)-bd_dom;PGDH	>sp|P35136|SERA_BACSU D-3-phosphoglycerate dehydrogenase OS=Bacillus subtilis (strain 168) GN=serA PE=3 SV=3
P80880	P80880	trxB		Thioredoxin reductase	LRAQSILQARAFDNEKVDFLWNKTVKEIHEE	195	1	7.09611e-06	3.5386	-3.29479	D	-3.66551	-2.56846	-2.55534	-0.145556	1.19512	0.0455036	0.0254433		-3.32024	cellular metabolic process;cellular process;cellular response to chemical stimulus;cellular response to oxidative stress;cellular response to oxygen radical;cellular response to reactive oxygen species;cellular response to stimulus;cellular response to stress;cellular response to superoxide;metabolic process;reactive oxygen species metabolic process;removal of superoxide radicals;response to chem…	antioxidant activity;binding;catalytic activity;coenzyme binding;cofactor binding;flavin adenine dinucleotide binding;oxidoreductase activity;oxidoreductase activity, acting on a sulfur group of donors;oxidoreductase activity, acting on a sulfur group of donors, NAD or NADP as acceptor;oxidoreductase activity, acting on NADH or NADPH;thioredoxin-disulfide reductase activity	cell part;cytoplasm;intracellular part	Pyrimidine metabolism;Selenocompound metabolism		FAD_pyr_nucl-diS_OxRdtase;Pyr_nucl-diS_OxRdtase_2_AS;Pyr_nucl-diS_OxRdtase_FAD/NAD;Pyr_OxRdtase_NAD-bd_dom;Pyridine_nuc-diS_OxRdtase_2;Thioredox_Rdtase	>sp|P80880|TRXB_BACSU Thioredoxin reductase OS=Bacillus subtilis (strain 168) GN=trxB PE=1 SV=3
P21464	P21464	rpsB		30S ribosomal protein S2	ERNGIYIIDLQKTVKKVEEAYNFTKNLAAEG	49	1	0.00188235	-0.1142	-3.29509	D	-2.77559	-3.08894	-0.65424	1.04703	-0.0240269	2.34348	-0.613533		-2.68156	biosynthetic process;cellular biosynthetic process;cellular macromolecule biosynthetic process;cellular macromolecule metabolic process;cellular metabolic process;cellular process;cellular protein metabolic process;macromolecule biosynthetic process;macromolecule metabolic process;metabolic process;primary metabolic process;protein metabolic process;translation	structural constituent of ribosome;structural molecule activity	cell part;intracellular organelle part;intracellular part;macromolecular complex;organelle part;ribonucleoprotein complex;small ribosomal subunit	Ribosome		Ribosomal_S2;Ribosomal_S2_bac/mit/plastid;Ribosomal_S2_CS;Ribosomal_S2_flav_dom	>sp|P21464|RS2_BACSU 30S ribosomal protein S2 OS=Bacillus subtilis (strain 168) GN=rpsB PE=1 SV=3
Q06756	Q06756	ispF		2-C-methyl-D-erythritol 2,4-cyclodiphosphate synthase	EADVSQVNVKATTTEKLGFTGRAEGIAAQAT	137	1	0.000127	-0.20927	-3.30104	D	-2.39796	-3.73695	-2.77028	0.699968	-0.642197	0.94017	0.295153		-3.5962	alcohol metabolic process;biosynthetic process;carbohydrate metabolic process;carboxylic acid metabolic process;cellular aldehyde metabolic process;cellular biosynthetic process;cellular carbohydrate metabolic process;cellular ketone metabolic process;cellular lipid metabolic process;cellular metabolic process;cellular process;glyceraldehyde-3-phosphate metabolic process;isopentenyl diphosphate b…	2-C-methyl-D-erythritol 2,4-cyclodiphosphate synthase activity;binding;catalytic activity;cation binding;ion binding;lyase activity;metal ion binding;phosphorus-oxygen lyase activity		Terpenoid backbone biosynthesis		MECDP_synthase;MECDP_synthase_CS	>sp|Q06756|ISPF_BACSU 2-C-methyl-D-erythritol 2,4-cyclodiphosphate synthase OS=Bacillus subtilis (strain 168) GN=ispF PE=1 SV=1
O06746	O06746	yitK		UPF0234 protein yitk	GGTVRQRAKLVQGIDKDNAKKINTIIKNSGL	105	1	0.00196133	0.54261	-3.30162	D	-3.58899	-3.51485	-1.05372	1.30414	-0.665619	1.10877	-0.123117		-3.1785						DUF520	>sp|O06746|YITK_BACSU UPF0234 protein yitk OS=Bacillus subtilis (strain 168) GN=yitK PE=3 SV=1
P25052	P25052	tenA		Thiaminase-2	LTHFAKVQSFGAAYAKDLYTTGRMASHAQGT	63	1	2.00589e-20	0.0349	-3.3167	D	-3.1261	-3.82624	-1.09824	1.82245	-0.111389	0.18845	-0.63613		-2.68057	aromatic compound catabolic process;biological regulation;biosynthetic process;catabolic process;cellular aromatic compound metabolic process;cellular biosynthetic process;cellular catabolic process;cellular macromolecule biosynthetic process;cellular macromolecule metabolic process;cellular metabolic process;cellular nitrogen compound catabolic process;cellular nitrogen compound metabolic proces…	catalytic activity;hydrolase activity;hydrolase activity, acting on carbon-nitrogen (but not peptide) bonds;thiaminase activity		Thiamine metabolism		Haem_Oase-like_multi-hlx;Thiaminase_II;Thiaminase-2/PQQC	>sp|P25052|TENA_BACSU Aminopyrimidine aminohydrolase OS=Bacillus subtilis (strain 168) GN=tenA PE=1 SV=1
P21467	P21467	rpsE		30S ribosomal protein S5	TLQGLSELKRAEDVAKLRGKSVEELLG____	155	1	1.11355e-06	0.16615	-3.31913	D	-0.472933	-1.8162	1.07787	2.92211	2.98797	2.83606	-0.736343		-2.58279	biosynthetic process;cellular biosynthetic process;cellular macromolecule biosynthetic process;cellular macromolecule metabolic process;cellular metabolic process;cellular process;cellular protein metabolic process;macromolecule biosynthetic process;macromolecule metabolic process;metabolic process;primary metabolic process;protein metabolic process;response to antibiotic;response to chemical sti…	binding;nucleic acid binding;RNA binding;rRNA binding;structural constituent of ribosome;structural molecule activity	cell part;intracellular organelle part;intracellular part;macromolecular complex;organelle part;ribonucleoprotein complex;small ribosomal subunit	Ribosome		dsRNA-bd_dom;Ribosomal_S5;Ribosomal_S5_bac-type;Ribosomal_S5_C;Ribosomal_S5_D2-typ_fold;Ribosomal_S5_D2-typ_fold_subgr;Ribosomal_S5_N;Ribosomal_S5_N_CS	>sp|P21467|RS5_BACSU 30S ribosomal protein S5 OS=Bacillus subtilis (strain 168) GN=rpsE PE=1 SV=3
O34824	O34824	glmM		Phosphoglucosamine mutase	ELAFKVGRFGGYVLTKDKQRPKVLIGRDTRI	36	1	0.00270544	0.11895	-3.31956	D	-3.52078	-3.25734	-2.05645	0.958456	-1.16375	1.3294	-0.05929		-3.26027	alcohol biosynthetic process;alcohol metabolic process;amino sugar biosynthetic process;amino sugar metabolic process;biosynthetic process;carbohydrate biosynthetic process;carbohydrate metabolic process;cellular biosynthetic process;cellular carbohydrate biosynthetic process;cellular carbohydrate metabolic process;cellular metabolic process;cellular nitrogen compound metabolic process;cellular p…	binding;catalytic activity;cation binding;intramolecular transferase activity;intramolecular transferase activity, phosphotransferases;ion binding;isomerase activity;magnesium ion binding;metal ion binding;phosphoglucosamine mutase activity	cell part;cytoplasmic part;cytosol;intracellular part	Amino sugar and nucleotide sugar metabolism		A-D-PHexomutase_a/b/a-I;A-D-PHexomutase_a/b/a-I/II/III;A-D-PHexomutase_a/b/a-II;A-D-PHexomutase_a/b/a-III;A-D-PHexomutase_C;A-D-PHexomutase_CS;Alpha-D-phosphohexomutase_SF;GlmM	>sp|O34824|GLMM_BACSU Phosphoglucosamine mutase OS=Bacillus subtilis (strain 168) GN=glmM PE=1 SV=1
P46353	P46353	drm		Phosphopentomutase	GRIIARPFVGEPGQFKRTPNRHDYALKPFDR	209	1	0.00473261	-0.97601	-3.33217	D	-3.73676	-4.36137	-3.06727	-0.786396	0.973518	-1.35601	0.1284		-3.46057	5-phosphoribose 1-diphosphate biosynthetic process;5-phosphoribose 1-diphosphate metabolic process;alcohol biosynthetic process;alcohol metabolic process;biosynthetic process;carbohydrate biosynthetic process;carbohydrate metabolic process;catabolic process;cellular biosynthetic process;cellular carbohydrate biosynthetic process;cellular carbohydrate metabolic process;cellular catabolic process;c…	binding;catalytic activity;cation binding;intramolecular transferase activity;intramolecular transferase activity, phosphotransferases;ion binding;isomerase activity;magnesium ion binding;manganese ion binding;metal ion binding;phosphopentomutase activity;transition metal ion binding	cell part;cytoplasm;intracellular part	Pentose phosphate pathway;Purine metabolism		Alkaline_Pase-like_a/b/a;Alkaline_phosphatase_core;DeoB;Metalloenzyme;Phosphopentomutase_DeoB_cap	>sp|P46353|DEOB_BACSU Phosphopentomutase OS=Bacillus subtilis (strain 168) GN=drm PE=3 SV=3
O34577	O34577	cysC		Probable adenylyl-sulfate kinase	QHDREACKNQLIEFVKQKLS___________	193	1	2.88793e-05	-0.043032	-3.34232	D	-3.72044	-3.24216	-2.60619	0.964603	-1.35271	0.846275	-0.82356		-2.51876	biosynthetic process;cellular biosynthetic process;cellular metabolic process;cellular process;hydrogen sulfide biosynthetic process;hydrogen sulfide metabolic process;metabolic process;sulfate assimilation;sulfur compound biosynthetic process;sulfur compound metabolic process	adenyl nucleotide binding;adenyl ribonucleotide binding;adenylylsulfate kinase activity;ATP binding;binding;catalytic activity;kinase activity;nucleotide binding;phosphotransferase activity, alcohol group as acceptor;purine nucleotide binding;purine ribonucleoside triphosphate binding;purine ribonucleotide binding;ribonucleotide binding;transferase activity;transferase activity, transferring phos…		Purine metabolism;Sulfur metabolism		APS_kinase;P-loop_NTPase	>sp|O34577|CYSC1_BACSU Probable adenylyl-sulfate kinase OS=Bacillus subtilis (strain 168) GN=cysC PE=2 SV=1
P25503	P25503	hutU		Urocanate hydratase	DWDAFHAIEHSLKTLKNDETLLVQSGKPVGM	72	1	0.000194322	-0.018931	-3.34338	D	-3.53415	-3.37223	-3.23207	0.39403	-0.291801	-0.210526	-0.472337		-2.87105	amine catabolic process;amine metabolic process;carboxylic acid catabolic process;carboxylic acid metabolic process;catabolic process;cellular amine metabolic process;cellular amino acid catabolic process;cellular amino acid metabolic process;cellular catabolic process;cellular ketone metabolic process;cellular metabolic process;cellular nitrogen compound metabolic process;cellular process;format…	carbon-oxygen lyase activity;catalytic activity;hydro-lyase activity;lyase activity;urocanate hydratase activity	cell part;cytoplasm;intracellular part	Histidine metabolism		Urocanase;Urocanase_CS	>sp|P25503|HUTU_BACSU Urocanate hydratase OS=Bacillus subtilis (strain 168) GN=hutU PE=1 SV=2
O31661	O31661	kinE		Sporulation kinase E	VDSQQKYSITKRKYAKYGEIREELLFQMGNG	338	1	0.00238676	0.82039	-3.34386	D	-2.70268	-3.39816	-3.35228	0.988457	-1.05917	0.64917	-0.126387		-3.21747	anatomical structure formation involved in morphogenesis;cell differentiation;cellular developmental process;cellular process;developmental process;sporulation;sporulation resulting in formation of a cellular spore	adenyl nucleotide binding;adenyl ribonucleotide binding;ATP binding;binding;catalytic activity;kinase activity;molecular transducer activity;nucleotide binding;phosphotransferase activity, alcohol group as acceptor;phosphotransferase activity, nitrogenous group as acceptor;protein histidine kinase activity;protein kinase activity;purine nucleotide binding;purine ribonucleoside triphosphate bindin…	cell part;membrane	Two-component system		EnvZ-like_dim/P;HATPase_ATP-bd;PAS;Sig_transdc_His_kinase_core;Sig_transdc_His_kinase_dimeric;Sig_transdc_His_kin-like_C	>sp|O31661|KINE_BACSU Sporulation kinase E OS=Bacillus subtilis (strain 168) GN=kinE PE=1 SV=1
P80860	P80860	pgi		Glucose-6-phosphate isomerase	EPAIAFRIFRKLLEEKYGKEEAKARIYATTD	165	1	0.0049178	-0.27325	-3.34447	D	-3.13694	-4.40025	-2.88525	0.275269	-1.00259	0.338293	-0.395023		-2.94945	alcohol biosynthetic process;alcohol catabolic process;alcohol metabolic process;biosynthetic process;carbohydrate biosynthetic process;carbohydrate catabolic process;carbohydrate metabolic process;catabolic process;cellular biosynthetic process;cellular carbohydrate biosynthetic process;cellular carbohydrate catabolic process;cellular carbohydrate metabolic process;cellular metabolic process;cel…	catalytic activity;glucose-6-phosphate isomerase activity;intramolecular oxidoreductase activity;intramolecular oxidoreductase activity, interconverting aldoses and ketoses;isomerase activity	cell part;cytoplasm;intracellular part	Amino sugar and nucleotide sugar metabolism;Glycolysis / Gluconeogenesis;Pentose phosphate pathway;Starch and sucrose metabolism		G6P_Isomerase;Phosphoglucose_isomerase_CS	>sp|P80860|G6PI_BACSU Glucose-6-phosphate isomerase OS=Bacillus subtilis (strain 168) GN=pgi PE=1 SV=4
P38494	P38494	ypfD		30S ribosomal protein S1 homolog	DLKVTKVEDDALILSKRAVDADRAWEDLEKK	83	1	0.000148419	-0.14843	-3.3458	D	-3.33463	-2.87447	-2.55588	-0.0204925	0.906879	0.386032	-0.22531		-3.12049	biosynthetic process;cellular biosynthetic process;cellular macromolecule biosynthetic process;cellular macromolecule metabolic process;cellular metabolic process;cellular process;cellular protein metabolic process;macromolecule biosynthetic process;macromolecule metabolic process;metabolic process;primary metabolic process;protein metabolic process;translation	binding;nucleic acid binding;RNA binding;structural constituent of ribosome;structural molecule activity	cell part;cytoplasmic part;intracellular non-membrane-bounded organelle;intracellular organelle;intracellular part;macromolecular complex;non-membrane-bounded organelle;organelle;ribonucleoprotein complex;ribosome	Ribosome		NA-bd_OB-fold;Rbsml_prot_S1_RNA-bd_dom;Ribosomal_S1;RNA-binding_domain_S1	>sp|P38494|RS1H_BACSU 30S ribosomal protein S1 homolog OS=Bacillus subtilis (strain 168) GN=ypfD PE=1 SV=1
P80864	P80864	tpx		Probable thiol peroxidase	DQAPDFTVLTNSLEEKSLADMKGKVTIISVI	37	1	5.19284e-06	-0.42335	-3.35028	D	-2.52868	-1.10292	-3.3157	0.104204	1.48271	1.51663	0.419537		-3.76981	biological regulation;cell redox homeostasis;cellular homeostasis;cellular process;homeostatic process;regulation of biological process;regulation of biological quality;regulation of cellular process	antioxidant activity;catalytic activity;oxidoreductase activity;oxidoreductase activity, acting on paired donors, with incorporation or reduction of molecular oxygen;oxidoreductase activity, acting on peroxide as acceptor;peroxidase activity;peroxiredoxin activity;thioredoxin peroxidase activity				Put_TPX;Redoxin;Thioredoxin-like_fold;Tpx_CS	>sp|P80864|TPX_BACSU Probable thiol peroxidase OS=Bacillus subtilis (strain 168) GN=tpx PE=1 SV=3
P14802	P14802	yoxD		Uncharacterized oxidoreductase YoxD	VKALGVKAAFAAADVKDADQVNQAVAQVKEQ	65	1	3.50187e-05	0.092587	-3.35822	D	-3.15012	-3.90961	-2.72703	-0.979578	-0.45583	1.7233	0.16001		-3.51823		catalytic activity;oxidoreductase activity				DH_sc/Rdtase_SDR;Glc/ribitol_DH;NAD(P)-bd_dom;Sc_DH/Rdtase_CS	>sp|P14802|YOXD_BACSU Uncharacterized oxidoreductase YoxD OS=Bacillus subtilis (strain 168) GN=yoxD PE=3 SV=2
P80643	P80643	acpA		Acyl carrier protein	______MADTLERVTKIIVDRLGVDEADVKL	10	1	0.00370162	2.72	-3.35927	D	-3.01584	-2.53021	-3.26604	2.3221	-0.616343	-0.440029	0.67779		-4.03706		acyl carrier activity;substrate-specific transporter activity;transporter activity	cell part;cytoplasm;intracellular part			Acyl_carrier;Acyl_carrier_prot-like;PPantetheine_attach_site	>sp|P80643|ACP_BACSU Acyl carrier protein OS=Bacillus subtilis (strain 168) GN=acpA PE=1 SV=1
P80868	P80868	fusA		Elongation factor G	_______MAREFSLEKTRNIGIMAHIDAGKT	9	1	0.000307175	-0.23749	-3.36845	D	0.889296	1.23935	2.66007	4.93307	5.01225	4.94877	-0.279233		-3.08922		binding;catalytic activity;GTP binding;GTPase activity;guanyl nucleotide binding;guanyl ribonucleotide binding;hydrolase activity;hydrolase activity, acting on acid anhydrides;hydrolase activity, acting on acid anhydrides, in phosphorus-containing anhydrides;nucleic acid binding;nucleoside-triphosphatase activity;nucleotide binding;purine nucleotide binding;purine ribonucleoside triphosphate bind…	cell part;cytoplasm;intracellular part			EF_GTP-bd_dom;EFG_III-V;EFG_V;P-loop_NTPase;Ribosomal_S5_D2-typ_fold;Ribosomal_S5_D2-typ_fold_subgr;Small_GTP-bd_dom;Transl_B-barrel;Transl_elong_EFG/EF2;Transl_elong_EFG/EF2_IV;Transl_elong_EFTu/EF1A_2	>sp|P80868|EFG_BACSU Elongation factor G OS=Bacillus subtilis (strain 168) GN=fusA PE=1 SV=3
P21880	P21880	pdhD		Dihydrolipoyl dehydrogenase	SVRVMDENSAQTYTFKNAIIATGSRPIELPN	141	1	0.00258017	-0.31852	-3.37004	D	-3.06216	-3.26709	-2.22712	-1.48756	1.54577	1.49554	-0.0239467		-3.34609	alcohol catabolic process;alcohol metabolic process;biological regulation;carbohydrate catabolic process;carbohydrate metabolic process;catabolic process;cell redox homeostasis;cellular carbohydrate catabolic process;cellular carbohydrate metabolic process;cellular homeostasis;cellular metabolic process;cellular process;generation of precursor metabolites and energy;glucose catabolic process;gluc…	binding;catalytic activity;coenzyme binding;cofactor binding;dihydrolipoyl dehydrogenase activity;flavin adenine dinucleotide binding;oxidoreductase activity;oxidoreductase activity, acting on a sulfur group of donors;oxidoreductase activity, acting on a sulfur group of donors, NAD or NADP as acceptor;oxidoreductase activity, acting on NADH or NADPH	cell part;cytoplasm;intracellular part	Citrate cycle (TCA cycle);Glycine, serine and threonine metabolism;Glycolysis / Gluconeogenesis;Pyruvate metabolism;Valine, leucine and isoleucine degradation		FAD/NAD-linked_Rdtase_dimer;FAD_pyr_nucl-diS_OxRdtase;Lipoamide_DH;Pyr_nucl-diS_OxRdtase_dimer;Pyr_nucl-diS_OxRdtase_FAD/NAD;Pyr_OxRdtase_I_AS;Pyr_OxRdtase_NAD-bd_dom	>sp|P21880|DLDH1_BACSU Dihydrolipoyl dehydrogenase OS=Bacillus subtilis (strain 168) GN=pdhD PE=3 SV=1
P39912	P39912	aroA		Protein AroA(G);Phospho-2-dehydro-3-deoxyheptonate aldolase;Chorismate mutase	RKKKPEDTIVDIKGEKIGDGQQRFIVGPCAV	113	1	4.84556e-06	-0.13822	-3.38096	D	-0.666763	-2.13793	-1.00639	1.63067	2.74348	1.95765	-0.56553		-2.81543	amine biosynthetic process;amine metabolic process;aromatic amino acid family biosynthetic process;aromatic amino acid family metabolic process;aromatic compound biosynthetic process;biosynthetic process;carboxylic acid biosynthetic process;carboxylic acid metabolic process;cellular amine metabolic process;cellular amino acid biosynthetic process;cellular amino acid metabolic process;cellular aro…	3-deoxy-7-phosphoheptulonate synthase activity;aldehyde-lyase activity;carbon-carbon lyase activity;catalytic activity;chorismate mutase activity;intramolecular transferase activity;isomerase activity;lyase activity;transferase activity;transferase activity, transferring alkyl or aryl (other than methyl) groups		Phenylalanine, tyrosine and tryptophan biosynthesis		Aldolase_TIM;Chorismate_mutase;Chorismate_mutase_GmP-bac;Chorismate_mutase_type_II;DAHP_syn_2;DAHP1/KDSA	>sp|P39912|AROG_BACSU Protein AroA(G) OS=Bacillus subtilis (strain 168) GN=aroA PE=1 SV=1
P80860	P80860	pgi		Glucose-6-phosphate isomerase	YGKEEAKARIYATTDKERGALKTLSNEEGFE	181	1	0.000141814	0.26657	-3.39079	D	-3.04047	-4.09993	-2.84219	0.665165	0.308483	-0.783871	-0.395023		-2.99577	alcohol biosynthetic process;alcohol catabolic process;alcohol metabolic process;biosynthetic process;carbohydrate biosynthetic process;carbohydrate catabolic process;carbohydrate metabolic process;catabolic process;cellular biosynthetic process;cellular carbohydrate biosynthetic process;cellular carbohydrate catabolic process;cellular carbohydrate metabolic process;cellular metabolic process;cel…	catalytic activity;glucose-6-phosphate isomerase activity;intramolecular oxidoreductase activity;intramolecular oxidoreductase activity, interconverting aldoses and ketoses;isomerase activity	cell part;cytoplasm;intracellular part	Amino sugar and nucleotide sugar metabolism;Glycolysis / Gluconeogenesis;Pentose phosphate pathway;Starch and sucrose metabolism		G6P_Isomerase;Phosphoglucose_isomerase_CS	>sp|P80860|G6PI_BACSU Glucose-6-phosphate isomerase OS=Bacillus subtilis (strain 168) GN=pgi PE=1 SV=4
P27876	P27876	tpiA		Triosephosphate isomerase	QEAADKLRIQYGGSVKPANIKEYMAESDIDG	215	1	0.0204386	0.19336	-3.39956	D	-4.28916	-4.4975	-1.71683	-0.407404	-1.06383	1.16643	0.650433		-4.05	alcohol biosynthetic process;alcohol catabolic process;alcohol metabolic process;biosynthetic process;carbohydrate biosynthetic process;carbohydrate catabolic process;carbohydrate metabolic process;catabolic process;cellular biosynthetic process;cellular carbohydrate biosynthetic process;cellular carbohydrate catabolic process;cellular carbohydrate metabolic process;cellular metabolic process;cel…	catalytic activity;intramolecular oxidoreductase activity;intramolecular oxidoreductase activity, interconverting aldoses and ketoses;isomerase activity;triose-phosphate isomerase activity	cell part;cytoplasm;intracellular part	Carbon fixation in photosynthetic organisms;Fructose and mannose metabolism;Glycolysis / Gluconeogenesis;Inositol phosphate metabolism		Aldolase_TIM;TrioseP_Isoase_bac/euk;Triosephosphate_isomerase;Triosephosphate_isomerase_AS	>sp|P27876|TPIS_BACSU Triosephosphate isomerase OS=Bacillus subtilis (strain 168) GN=tpiA PE=1 SV=3
P15874	P15874	grpE		Protein GrpE	ENYKRRSRLEMEASQKYRSQNIVTDLLPALD	79	1	4.16432e-07	1.2074	-3.40731	D	-3.29698	-2.89857	-2.19131	0.55793	0.130526	1.14661	0.25407		-3.66138	cellular macromolecule metabolic process;cellular metabolic process;cellular process;cellular protein metabolic process;macromolecule metabolic process;metabolic process;primary metabolic process;protein folding;protein metabolic process;response to stimulus;response to stress	adenyl nucleotide binding;adenyl-nucleotide exchange factor activity;ATPase regulator activity;binding;enzyme regulator activity;nucleoside-triphosphatase regulator activity;nucleotide binding;purine nucleotide binding	cell part;cytoplasm;intracellular part			GrpE;GrpE_coiled_coil;GrpE_head	>sp|P15874|GRPE_BACSU Protein GrpE OS=Bacillus subtilis (strain 168) GN=grpE PE=1 SV=3
P55874	P55874	rpmI		50S ribosomal protein L35	KRKLRKSAVVSAGDFKRIKQMLANIK_____	56	1	0.00201535	-0.59055	-3.42049	D	-2.80065	-3.98576	-2.40733	-0.455139	0.457809	1.06507	-0.41255		-3.00794	biosynthetic process;cellular biosynthetic process;cellular macromolecule biosynthetic process;cellular macromolecule metabolic process;cellular metabolic process;cellular process;cellular protein metabolic process;macromolecule biosynthetic process;macromolecule metabolic process;metabolic process;primary metabolic process;protein metabolic process;translation	structural constituent of ribosome;structural molecule activity	cell part;cytoplasmic part;intracellular non-membrane-bounded organelle;intracellular organelle;intracellular part;macromolecular complex;non-membrane-bounded organelle;organelle;ribonucleoprotein complex;ribosome	Ribosome		Ribosomal_L35;Ribosomal_L35_CS;Ribosomal_L35_non-mt	>sp|P55874|RL35_BACSU 50S ribosomal protein L35 OS=Bacillus subtilis (strain 168) GN=rpmI PE=3 SV=2
P54457	P54457	rsfS		Ribosomal silencing factor RsfS	HGNSDKQVQAIAREIKDQADENGIQVKKMEG	56	1	4.59609e-26	0.3221	-3.43244	D	-3.09787	-4.16832	-3.50439	0.419367	-1.51416	0.621534	0.00395333		-3.43639	biological regulation;cellular component assembly;cellular component assembly at cellular level;cellular component organization;cellular component organization at cellular level;cellular component organization or biogenesis;cellular component organization or biogenesis at cellular level;cellular macromolecular complex assembly;cellular macromolecular complex subunit organization;cellular process;…		cell part;cytoplasm;intracellular part			Iojap/RsfS;Oligomer_dom	>sp|P54457|IOJAP_BACSU Ribosomal silencing factor RsfS OS=Bacillus subtilis (strain 168) GN=rsfS PE=3 SV=1
O34454	O34454	ykaA		UPF0111 protein YkaA	TKGDNHVHVMIKELNKAFITPIEREDILQLT	65	1	9.18996e-05	-0.15936	-3.44366	D	-3.44687	-2.96883	-3.18726	0.398384	0.654375	-0.324732	-1.71613	D	-1.72753						Put_Phosphate_transp_reg	>sp|O34454|YKAA_BACSU UPF0111 protein YkaA OS=Bacillus subtilis (strain 168) GN=ykaA PE=3 SV=1
P51831	P51831	fabG		3-oxoacyl-[acyl-carrier-protein] reductase FabG	YSGNEAKANEVVDEIKSMGRKAIAVKADVSN	50	1	1.11664e-05	-3.7567	-3.44513	D	-3.05072	-4.26715	-3.57091	-0.197601	-0.958586	0.602793	0.8284		-4.27353	biosynthetic process;carboxylic acid biosynthetic process;carboxylic acid metabolic process;cellular biosynthetic process;cellular ketone metabolic process;cellular lipid metabolic process;cellular metabolic process;cellular process;fatty acid biosynthetic process;fatty acid metabolic process;lipid biosynthetic process;lipid metabolic process;metabolic process;monocarboxylic acid metabolic proces…	3-oxoacyl-[acyl-carrier-protein] reductase (NADPH) activity;binding;catalytic activity;coenzyme binding;cofactor binding;fatty acid synthase activity;NAD binding;nucleotide binding;oxidoreductase activity;oxidoreductase activity, acting on CH-OH group of donors;oxidoreductase activity, acting on the CH-OH group of donors, NAD or NADP as acceptor;transferase activity;transferase activity, transfer…		Biosynthesis of unsaturated fatty acids;Fatty acid biosynthesis		3oxo_ACP_reduc;DH_sc/Rdtase_SDR;Glc/ribitol_DH;NAD(P)-bd_dom	>sp|P51831|FABG_BACSU 3-oxoacyl-[acyl-carrier-protein] reductase FabG OS=Bacillus subtilis (strain 168) GN=fabG PE=3 SV=3
P12425	P12425	glnA		Glutamine synthetase	YTREDIEKLVKEENVKYIRLQFTDILGTIKN	19	1	6.89387e-06	0.95477	-3.46006	D	-0.121367	-0.990934	1.07782	3.9189	2.63586	3.79094	-0.37471		-3.08535	amine biosynthetic process;amine metabolic process;biosynthetic process;carboxylic acid biosynthetic process;carboxylic acid metabolic process;cellular amine metabolic process;cellular amino acid biosynthetic process;cellular amino acid metabolic process;cellular biosynthetic process;cellular ketone metabolic process;cellular metabolic process;cellular nitrogen compound biosynthetic process;cellu…	acid-ammonia (or amide) ligase activity;adenyl nucleotide binding;adenyl ribonucleotide binding;ammonia ligase activity;ATP binding;binding;catalytic activity;glutamate-ammonia ligase activity;ligase activity;ligase activity, forming carbon-nitrogen bonds;nucleotide binding;protein binding;purine nucleotide binding;purine ribonucleoside triphosphate binding;purine ribonucleotide binding;ribonucle…	cell part;cytoplasm;intracellular part	Alanine, aspartate and glutamate metabolism;Arginine and proline metabolism;Nitrogen metabolism;Two-component system		Gln_synt_beta;Gln_synth/guanido_kin_cat_dom;Gln_synth_cat_dom;Gln_synth_gly_rich_site;Gln_synth_I;Gln_synth_I_adenylation_site;Gln_synth_N_conserv_site	>sp|P12425|GLNA_BACSU Glutamine synthetase OS=Bacillus subtilis (strain 168) GN=glnA PE=1 SV=3
P16263	P16263	odhB		Dihydrolipoyllysine-residue succinyltransferase component of 2-oxoglutarate dehydrogenase complex	QKQQPQAQKAQQSFDKPVEVQKMSRRRQTIA	185	1	5.88401e-06	1.1249	-3.49814	D	-3.66938	-4.17352	-3.75269	-0.400875	-0.53599	-0.16432	-0.545943		-2.95219	acetyl-CoA catabolic process;acetyl-CoA metabolic process;amine catabolic process;amine metabolic process;aspartate family amino acid catabolic process;aspartate family amino acid metabolic process;carboxylic acid catabolic process;carboxylic acid metabolic process;catabolic process;cellular amine metabolic process;cellular amino acid catabolic process;cellular amino acid metabolic process;cellul…	catalytic activity;dihydrolipoyllysine-residue succinyltransferase activity;S-acyltransferase activity;S-succinyltransferase activity;succinyltransferase activity;transferase activity;transferase activity, transferring acyl groups;transferase activity, transferring acyl groups other than amino-acyl groups	cell part;intracellular part;macromolecular complex;oxoglutarate dehydrogenase complex;protein complex	Citrate cycle (TCA cycle);Lysine degradation		2-oxoA_DH_lipoyl-BS;2-oxoacid_DH_actylTfrase;Biotin_lipoyl;CAT-like_dom;E3-bd;Single_hybrid_motif;SucB	>sp|P16263|ODO2_BACSU Dihydrolipoyllysine-residue succinyltransferase component of 2-oxoglutarate dehydrogenase complex OS=Bacillus subtilis (strain 168) GN=odhB PE=3 SV=2
P21475	P21475	rpsR		30S ribosomal protein S18	ERGKILPRRVTGTNAKYQRKLTAAIKRARQM	55	1	9.82292e-05	1.1269	-3.52542	D	-3.42157	-4.25079	-2.25261	1.49121	-0.19598	-0.643946	-0.570427		-2.95499	biosynthetic process;cellular biosynthetic process;cellular macromolecule biosynthetic process;cellular macromolecule metabolic process;cellular metabolic process;cellular process;cellular protein metabolic process;macromolecule biosynthetic process;macromolecule metabolic process;metabolic process;primary metabolic process;protein metabolic process;translation	binding;nucleic acid binding;RNA binding;rRNA binding;structural constituent of ribosome;structural molecule activity	cell part;cytoplasmic part;intracellular non-membrane-bounded organelle;intracellular organelle;intracellular part;macromolecular complex;non-membrane-bounded organelle;organelle;ribonucleoprotein complex;ribosome	Ribosome		Ribosomal_S18;Ribosomal_S18_CS	>sp|P21475|RS18_BACSU 30S ribosomal protein S18 OS=Bacillus subtilis (strain 168) GN=rpsR PE=1 SV=3
P05657	P05657	rpmA		50S ribosomal protein L27	RGGDDTLFAKIDGTVKFERFGRDRKKVSVYP	76	1	0.000126661	0.50566	-3.54043	D	-3.0981	-4.426	-1.29008	0.383278	0.295834	1.128	-0.84038		-2.70005	biosynthetic process;cellular biosynthetic process;cellular macromolecule biosynthetic process;cellular macromolecule metabolic process;cellular metabolic process;cellular process;cellular protein metabolic process;macromolecule biosynthetic process;macromolecule metabolic process;metabolic process;primary metabolic process;protein metabolic process;translation	structural constituent of ribosome;structural molecule activity	cell part;cytoplasmic part;intracellular non-membrane-bounded organelle;intracellular organelle;intracellular part;macromolecular complex;non-membrane-bounded organelle;organelle;ribonucleoprotein complex;ribosome	Ribosome		Ribosomal_L27;Ribosomal_L27_CS	>sp|P05657|RL27_BACSU 50S ribosomal protein L27 OS=Bacillus subtilis (strain 168) GN=rpmA PE=3 SV=1
O34878	O34878;Q45461	opuCB	opuBB	Glycine betaine/carnitine/choline transport system permease protein OpuCB;Choline transport system permease protein OpuBB	LPILRNTYTGIKGVNKNLLESGKGIGMTGWE;LPILRNTYTGIRGVNKNLLESGKGIGMTPAE	109	1	0.000246911	0.054122	-3.5425	D	-2.58104	-3.13834	-2.88657	1.06601	-0.129227	1.08476	-1.53181		-2.01068	amine transport;amino acid transport;carboxylic acid transport;establishment of localization;nitrogen compound transport;organic acid transport;organic substance transport;transport		cell part;integral to membrane;intrinsic to membrane;membrane;membrane part;plasma membrane	ABC transporters		MetI-like	>sp|O34878|OPUCB_BACSU Glycine betaine/carnitine/choline transport system permease protein OpuCB OS=Bacillus subtilis (strain 168) GN=opuCB PE=1 SV=1;>sp|Q45461|OPUBB_BACSU Choline transport system permease protein OpuBB OS=Bacillus subtilis (strain 168) G
O30509	O30509	gatB		Aspartyl/glutamyl-tRNA(Asn/Gln) amidotransferase subunit B	ALTPEGLAGMIKLIEKGTISSKIAKKVFKEL	379	1	0.0023578	0.41904	-3.56247	D	-3.22165	-3.42199	-3.74106	-0.587103	0.310287	0.579515	-0.180963		-3.3815	biosynthetic process;cellular biosynthetic process;cellular macromolecule biosynthetic process;cellular macromolecule metabolic process;cellular metabolic process;cellular process;cellular protein metabolic process;macromolecule biosynthetic process;macromolecule metabolic process;metabolic process;primary metabolic process;protein metabolic process;translation	adenyl nucleotide binding;adenyl ribonucleotide binding;ATP binding;binding;carbon-nitrogen ligase activity, with glutamine as amido-N-donor;catalytic activity;ligase activity;ligase activity, forming carbon-nitrogen bonds;nucleotide binding;purine nucleotide binding;purine ribonucleoside triphosphate binding;purine ribonucleotide binding;ribonucleotide binding		Aminoacyl-tRNA biosynthesis		Apn/Gln-ADT_bsu;Asn/Gln_amidotransferase;Asn/Gln_tRNA_amidoTrfrase-rel;Asn/Gln-tRNA_amidoTrfase_suB/E;Asn/Gln-tRNA_Trfase_suB/E_cat;Gln-tRNA_amidoTrfase_suB_CS	>sp|O30509|GATB_BACSU Aspartyl/glutamyl-tRNA(Asn/Gln) amidotransferase subunit B OS=Bacillus subtilis (strain 168) GN=gatB PE=1 SV=2
O32157	O32157	frlB		Fructosamine deglycase FrlB	IEGLDQLQAVYEKALKQEADNAKQFAKAHEK	176	1	0.00023945	-0.33466	-3.59448	D	-3.06533	-3.34159	-2.27041	0.58396	0.381357	1.1408	-2.54551	D	-1.04897	carbohydrate metabolic process;metabolic process;primary metabolic process	binding;carbohydrate binding;catalytic activity;hydrolase activity				Fructosamine_deglycase_FrlB;SIS	>sp|O32157|FRLB_BACSU Fructosamine deglycase FrlB OS=Bacillus subtilis (strain 168) GN=frlB PE=1 SV=1
P68575	P68575	yorD		SPBc2 prophage-derived stress response protein SCP1	PTLEEIEKAAIELEEKKNAPKPKTLEERVAD	73	1	0.00159693	-1.9495	-3.59584	D	-4.38403	-1.74691	-3.40901	0.163832	0.114284	0.96945	-0.227343		-3.3685	response to stimulus;response to stress		cell part;cytoplasm;intracellular part			Phage_SP-beta_YorD	>sp|P68575|SCP1_BACSU SPBc2 prophage-derived stress response protein SCP1 OS=Bacillus subtilis (strain 168) GN=yorD PE=1 SV=1
P21464	P21464	rpsB		30S ribosomal protein S2	KILFVGTKKQAQDSVKEEAQRSGMYYVNQRW	81	1	1.12353e-05	0.33466	-3.59685	D	-2.6681	-3.84469	-3.09549	0.863165	-0.444655	0.763783	-0.613533		-2.98332	biosynthetic process;cellular biosynthetic process;cellular macromolecule biosynthetic process;cellular macromolecule metabolic process;cellular metabolic process;cellular process;cellular protein metabolic process;macromolecule biosynthetic process;macromolecule metabolic process;metabolic process;primary metabolic process;protein metabolic process;translation	structural constituent of ribosome;structural molecule activity	cell part;intracellular organelle part;intracellular part;macromolecular complex;organelle part;ribonucleoprotein complex;small ribosomal subunit	Ribosome		Ribosomal_S2;Ribosomal_S2_bac/mit/plastid;Ribosomal_S2_CS;Ribosomal_S2_flav_dom	>sp|P21464|RS2_BACSU 30S ribosomal protein S2 OS=Bacillus subtilis (strain 168) GN=rpsB PE=1 SV=3
P80880	P80880	trxB		Thioredoxin reductase	IAAGAEYKKIGVPGEKELGGRGVSYCAVCDG	125	1	0.00072375	0.090035	-3.5982	D	-3.29155	-3.60385	-3.64658	0.594088	-0.869381	0.527924	0.0254433		-3.62365	cellular metabolic process;cellular process;cellular response to chemical stimulus;cellular response to oxidative stress;cellular response to oxygen radical;cellular response to reactive oxygen species;cellular response to stimulus;cellular response to stress;cellular response to superoxide;metabolic process;reactive oxygen species metabolic process;removal of superoxide radicals;response to chem…	antioxidant activity;binding;catalytic activity;coenzyme binding;cofactor binding;flavin adenine dinucleotide binding;oxidoreductase activity;oxidoreductase activity, acting on a sulfur group of donors;oxidoreductase activity, acting on a sulfur group of donors, NAD or NADP as acceptor;oxidoreductase activity, acting on NADH or NADPH;thioredoxin-disulfide reductase activity	cell part;cytoplasm;intracellular part	Pyrimidine metabolism;Selenocompound metabolism		FAD_pyr_nucl-diS_OxRdtase;Pyr_nucl-diS_OxRdtase_2_AS;Pyr_nucl-diS_OxRdtase_FAD/NAD;Pyr_OxRdtase_NAD-bd_dom;Pyridine_nuc-diS_OxRdtase_2;Thioredox_Rdtase	>sp|P80880|TRXB_BACSU Thioredoxin reductase OS=Bacillus subtilis (strain 168) GN=trxB PE=1 SV=3
P02394	P02394	rplL		50S ribosomal protein L7/L12	LKEGIAKEEAEELKAKLEEVGASVEVK____	112	1	3.68439e-08	4.1186	-3.59909	D	-3.07758	-3.75014	-3.85404	0.44224	-0.881309	0.554565	-0.22345		-3.37564	biosynthetic process;cellular biosynthetic process;cellular macromolecule biosynthetic process;cellular macromolecule metabolic process;cellular metabolic process;cellular process;cellular protein metabolic process;macromolecule biosynthetic process;macromolecule metabolic process;metabolic process;primary metabolic process;protein metabolic process;translation	binding;protein binding;structural constituent of ribosome;structural molecule activity	cell part;cytoplasmic part;intracellular non-membrane-bounded organelle;intracellular organelle;intracellular part;macromolecular complex;non-membrane-bounded organelle;organelle;ribonucleoprotein complex;ribosome	Ribosome		Ribosomal_L7/12;Ribosomal_L7/12_C/ClpS-like;Ribosomal_L7/L12_C;Ribosomal_L7/L12_oligo	>sp|P02394|RL7_BACSU 50S ribosomal protein L7/L12 OS=Bacillus subtilis (strain 168) GN=rplL PE=1 SV=4
P37253	P37253	ilvC		Ketol-acid reductoisomerase	_____MVKVYYNGDIKENVLAGKTVAVIGYG	11	1	1.43556e-59	0.13495	-3.61213	D	0.00268555	1.37588	2.37112	5.50676	4.68159	4.39772	0.399693		-4.01182	amine biosynthetic process;amine metabolic process;biosynthetic process;branched chain family amino acid biosynthetic process;branched chain family amino acid metabolic process;carboxylic acid biosynthetic process;carboxylic acid metabolic process;cellular amine metabolic process;cellular amino acid biosynthetic process;cellular amino acid metabolic process;cellular biosynthetic process;cellular …	binding;catalytic activity;coenzyme binding;cofactor binding;ketol-acid reductoisomerase activity;oxidoreductase activity;oxidoreductase activity, acting on CH-OH group of donors;oxidoreductase activity, acting on the CH-OH group of donors, NAD or NADP as acceptor		Pantothenate and CoA biosynthesis;Valine, leucine and isoleucine biosynthesis		6-PGluconate_DH_C-like;AcH_isomrdctse;AcH_isomrdctse_C;DH_multihelical;IlvN	>sp|P37253|ILVC_BACSU Ketol-acid reductoisomerase OS=Bacillus subtilis (strain 168) GN=ilvC PE=1 SV=1
O06976	O06976	crh		HPr-like protein Crh	FVQEANRFTSDVFLEKDGKKVNAKSIMGLMS	37	1	3.46578e-12	0.52094	-3.61925	D	-2.60104	-3.38335	-3.11925	0.362494	0.559799	0.831827	0.04317		-3.66242					AAAYRNCTG_UNKNOWN;AAAYWAACM_V$HFH4_01;AACTTT_UNKNOWN;BEHAVIOR;BENPORATH_ES_WITH_H3K27ME3;BLALOCK_ALZHEIMERS_DISEASE_DN;BLALOCK_ALZHEIMERS_DISEASE_INCIPIENT_DN;CAGNWMCNNNGAC_UNKNOWN;CAGTATT,MIR-200B,MIR-200C,MIR-429;CAHOY_NEURONAL;CELL_CELL_SIGNALING;CELL_FRACTION;CHANG_IMMORTALIZED_BY_HPV31_UP;chr8q13;CTTTGA_V$LEF1_Q2;CTTTGT_V$LEF1_Q2;FEMALE_PREGNANCY;GCTTGAA,MIR-498;GNF2_CDKN1C;GNF2_EGFR;GNF2_IG…	HPr_prot-like;PTS_HPr_Ser_P_site	>sp|O06976|CRH_BACSU HPr-like protein Crh OS=Bacillus subtilis (strain 168) GN=crh PE=1 SV=1
O34833	O34833	yceH		Uncharacterized protein YceH	MELLEYGKEPAVEISKFSDRILGMMKTTSVT	63	1	3.92746e-06	0.92165	-3.62516	D	-2.95514	-3.62316	-3.4492	1.58251	-0.881779	0.147261	-0.1591		-3.46606						Toxic_anion-R_TelA	>sp|O34833|YCEH_BACSU Uncharacterized protein YceH OS=Bacillus subtilis (strain 168) GN=yceH PE=3 SV=1
P29726	P29726	purA		Adenylosuccinate synthetase	EKLERNLEEKNRLLEKMYETEGFKLEDILDE	173	1	7.22025e-05	0.52177	-3.63405	D	-3.57953	-4.39703	-2.74971	0.855768	-1.58834	0.908455	-1.0179		-2.61615	AMP biosynthetic process;AMP metabolic process;biosynthetic process;cellular biosynthetic process;cellular metabolic process;cellular nitrogen compound biosynthetic process;cellular nitrogen compound metabolic process;cellular process;'de novo' AMP biosynthetic process;heterocycle biosynthetic process;heterocycle metabolic process;metabolic process;nitrogen compound metabolic process;nucleobase-c…	adenylosuccinate synthase activity;binding;catalytic activity;cation binding;GTP binding;guanyl nucleotide binding;guanyl ribonucleotide binding;ion binding;ligase activity;ligase activity, forming carbon-nitrogen bonds;magnesium ion binding;metal ion binding;nucleotide binding;purine nucleotide binding;purine ribonucleoside triphosphate binding;purine ribonucleotide binding;ribonucleotide binding	cell part;cytoplasm;intracellular part	Alanine, aspartate and glutamate metabolism;Purine metabolism	AAAGGAT,MIR-501;AAAYWAACM_V$HFH4_01;AACTTT_UNKNOWN;AACYNNNNTTCCS_UNKNOWN;ACCAAAG,MIR-9;ACEVEDO_LIVER_CANCER_UP;ACEVEDO_LIVER_TUMOR_VS_NORMAL_ADJACENT_TISSUE_UP;ACTGAAA,MIR-30A-3P,MIR-30E-3P;ACTTTAT,MIR-142-5P;AGCACTT,MIR-93,MIR-302A,MIR-302B,MIR-302C,MIR-302D,MIR-372,MIR-373,MIR-520E,MIR-520A,MIR-526B,MIR-520B,MIR-520C,MIR-520D;ATACTGT,MIR-144;ATATGCA,MIR-448;ATGGYGGA_UNKNOWN;ATGTAGC,MIR-221,MIR-…	Adenylosuccinate_synthase_AS;Adenylosuccinate_synthetase;P-loop_NTPase	>sp|P29726|PURA_BACSU Adenylosuccinate synthetase OS=Bacillus subtilis (strain 168) GN=purA PE=3 SV=1
P39773	P39773	gpmI		2,3-bisphosphoglycerate-independent phosphoglycerate mutase	ERILINSPKVATYDLKPEMSAYEVKDALVKE	371	1	2.10633e-08	1.1435	-3.65083	D	-3.09289	-2.15291	-0.699686	1.61083	1.56979	1.82638	0.614843		-4.26568	alcohol catabolic process;alcohol metabolic process;carbohydrate catabolic process;carbohydrate metabolic process;catabolic process;cellular carbohydrate catabolic process;cellular carbohydrate metabolic process;cellular metabolic process;cellular process;generation of precursor metabolites and energy;glucose catabolic process;glucose metabolic process;glycolysis;hexose catabolic process;hexose m…	2,3-bisphosphoglycerate-independent phosphoglycerate mutase activity;binding;catalytic activity;cation binding;intramolecular transferase activity;intramolecular transferase activity, phosphotransferases;ion binding;isomerase activity;manganese ion binding;metal ion binding;phosphoglycerate mutase activity;transition metal ion binding	cell part;cytoplasm;intracellular part	Glycolysis / Gluconeogenesis;Methane metabolism		Alkaline_Pase-like_a/b/a;Alkaline_phosphatase_core;BPG-indep_PGM_N;Metalloenzyme;Pgm_bpd_ind	>sp|P39773|GPMI_BACSU 2,3-bisphosphoglycerate-independent phosphoglycerate mutase OS=Bacillus subtilis (strain 168) GN=gpmI PE=1 SV=4
Q45477	Q45477	ileS		Isoleucine--tRNA ligase	PKYPTLSLRNAEIVEKYYQK___________	917	1	1.58473e-05	0.19215	-3.6548	D	-4.48419	-3.46471	-2.97746	-0.388287	-0.316769	0.74309	0.173597		-3.8284	amine metabolic process;amino acid activation;carboxylic acid metabolic process;cellular amine metabolic process;cellular amino acid metabolic process;cellular ketone metabolic process;cellular macromolecule metabolic process;cellular metabolic process;cellular nitrogen compound metabolic process;cellular process;isoleucyl-tRNA aminoacylation;macromolecule metabolic process;metabolic process;ncRN…	adenyl nucleotide binding;adenyl ribonucleotide binding;aminoacyl-tRNA editing activity;aminoacyl-tRNA ligase activity;ATP binding;binding;carboxylic ester hydrolase activity;catalytic activity;hydrolase activity;hydrolase activity, acting on ester bonds;isoleucine-tRNA ligase activity;ligase activity;ligase activity, forming aminoacyl-tRNA and related compounds;ligase activity, forming carbon-ox…	cell part;cytoplasm;intracellular part	Aminoacyl-tRNA biosynthesis;Valine, leucine and isoleucine biosynthesis		aa-tRNA-synth_I_CS;aa-tRNA-synth_Ia;Ile-tRNA-ligase;Ile-tRNA-ligase_type1;Rossmann-like_a/b/a_fold;tRNAsynth_1a_anticodon-bd;V/L/I-tRNA-synth_anticodon-bd;Val/Leu/Ile-tRNA-synth_edit	>sp|Q45477|SYI_BACSU Isoleucine--tRNA ligase OS=Bacillus subtilis (strain 168) GN=ileS PE=3 SV=3
Q04796	Q04796	dapA		4-hydroxy-tetrahydrodipicolinate synthase	NGRVPVIAGTGSNNTKDSIKLTKKAEEAGVD	84	1	0.00142286	1.317	-3.69103	D	-3.78095	-3.27344	-3.14095	1.15095	-1.47887	1.20568	-0.05361		-3.63742	amine biosynthetic process;amine metabolic process;aspartate family amino acid biosynthetic process;aspartate family amino acid metabolic process;biosynthetic process;carboxylic acid biosynthetic process;carboxylic acid metabolic process;cellular amine metabolic process;cellular amino acid biosynthetic process;cellular amino acid metabolic process;cellular biosynthetic process;cellular ketone met…	amine-lyase activity;carbon-nitrogen lyase activity;carbon-oxygen lyase activity;catalytic activity;dihydrodipicolinate synthase activity;hydro-lyase activity;lyase activity	cell part;cytoplasm;intracellular part	Lysine biosynthesis		Aldolase_TIM;DapA;DapA-like;Dihydrodipicolinate_synth_AS;Dihydrodipicolinate_synth_CS	>sp|Q04796|DAPA_BACSU 4-hydroxy-tetrahydrodipicolinate synthase OS=Bacillus subtilis (strain 168) GN=dapA PE=1 SV=1
P23129	P23129	odhA		2-oxoglutarate dehydrogenase E1 component	NMIGFTTESAESRSTKYASDLAKGYEIPIVH	411	1	0.00200987	-0.2703	-3.69633	D	-2.5006	-3.73217	-1.99959	2.06618	-0.377314	1.16776	-0.55149		-3.14484	acetyl-CoA catabolic process;acetyl-CoA metabolic process;alcohol catabolic process;alcohol metabolic process;carbohydrate catabolic process;carbohydrate metabolic process;catabolic process;cellular carbohydrate catabolic process;cellular carbohydrate metabolic process;cellular catabolic process;cellular metabolic process;cellular process;coenzyme catabolic process;coenzyme metabolic process;cofa…	binding;catalytic activity;coenzyme binding;cofactor binding;oxidoreductase activity;oxidoreductase activity, acting on the aldehyde or oxo group of donors;oxidoreductase activity, acting on the aldehyde or oxo group of donors, disulfide as acceptor;oxoglutarate dehydrogenase (succinyl-transferring) activity;thiamine pyrophosphate binding;vitamin binding		Citrate cycle (TCA cycle);Lysine degradation;Tryptophan metabolism		2oxoglutarate_DH_E1;2oxoglutarate_DH_E1_bac;DH_E1;THDP-binding;Transketolase-like_Pyr-bd	>sp|P23129|ODO1_BACSU 2-oxoglutarate dehydrogenase E1 component OS=Bacillus subtilis (strain 168) GN=odhA PE=3 SV=3
O34327	O34327	rapJ		Response regulator aspartate phosphatase J	AYYNVGHCKYSLGDYKEAEGYFKTAAAIFEE	237	1	0.000151049	0.4462	-3.72414	D	-2.66336	-3.12753	-3.86816	0.542273	1.06005	-0.0889473	-1.02214		-2.70201		catalytic activity;hydrolase activity;hydrolase activity, acting on ester bonds;phosphatase activity;phosphoprotein phosphatase activity;phosphoric ester hydrolase activity				TPR_1;TPR_repeat;TPR-contain_dom;TPR-like_helical	>sp|O34327|RAPJ_BACSU Response regulator aspartate phosphatase J OS=Bacillus subtilis (strain 168) GN=rapJ PE=1 SV=1
O34399	O34399	gltB		Glutamate synthase [NADPH] small chain	LVYRGRWKEALERLLKTNNFPEFTGRVCPAP	94	1	4.87255e-08	-0.26443	-3.73143	D	-3.79163	-2.05339	-1.31417	2.13542	-0.0589542	1.95866	-0.855973		-2.87546	amine biosynthetic process;amine metabolic process;biosynthetic process;carboxylic acid biosynthetic process;carboxylic acid metabolic process;cellular amine metabolic process;cellular amino acid biosynthetic process;cellular amino acid metabolic process;cellular biosynthetic process;cellular ketone metabolic process;cellular metabolic process;cellular nitrogen compound biosynthetic process;cellu…	binding;catalytic activity;coenzyme binding;cofactor binding;flavin adenine dinucleotide binding;glutamate synthase (NADPH) activity;glutamate synthase activity;glutamate synthase activity, NADH or NADPH as acceptor;iron-sulfur cluster binding;metal cluster binding;oxidoreductase activity;oxidoreductase activity, acting on the CH-NH2 group of donors;oxidoreductase activity, acting on the CH-NH2 g…		Alanine, aspartate and glutamate metabolism;Nitrogen metabolism		DPD_II;Glut_synth_ssu1;Helical_ferredxn;NAD(P)-bd_dom;Pyr_nucl-diS_OxRdtase_FAD/NAD;Pyr_OxRdtase_NAD-bd_dom	>sp|O34399|GLTB_BACSU Glutamate synthase [NADPH] small chain OS=Bacillus subtilis (strain 168) GN=gltB PE=2 SV=2
P27206	P27206	srfAA		Surfactin synthase subunit 1	LRTNIDGGQAFSEFVKDRMKDLMKTLRHQKY	313	1	1.1627e-05	1.0136	-3.7392	D	-3.44742	-3.13698	-3.22752	0.0707474	0.309959	1.02495	2.79806	U	-6.53725	anatomical structure formation involved in morphogenesis;antibiotic biosynthetic process;antibiotic metabolic process;biosynthetic process;cell differentiation;cellular biosynthetic process;cellular developmental process;cellular metabolic process;cellular process;developmental process;drug metabolic process;metabolic process;sporulation;sporulation resulting in formation of a cellular spore	amine binding;amino acid binding;binding;carboxylic acid binding;catalytic activity;ligase activity;modified amino acid binding;phosphopantetheine binding;vitamin binding				AA_adenyl_domain;Acyl_carrier_prot-like;AMP-bd_C;AMP-binding_CS;AMP-dep_Synth/Lig;Condensatn;NRPS_synth;PKS_PP-bd;PPantetheine_attach_site	>sp|P27206|SRFAA_BACSU Surfactin synthase subunit 1 OS=Bacillus subtilis (strain 168) GN=srfAA PE=1 SV=4
P20166	P20166	ptsG		PTS system glucose-specific EIICBA component;Glucose permease IIC component;Glucose-specific phosphotransferase enzyme IIB component;Glucose-specific phosphotransferase enzyme IIA component	IKASGSVNREQEDIVKIEK____________	696	1	0.000376342	0.16108	-3.7472	D	-3.15234	-4.08601	-3.39945	0.597256	-1.46801	1.47455	-0.939427		-2.80777	carbohydrate transport;establishment of localization;organic substance transport;phosphoenolpyruvate-dependent sugar phosphotransferase system;transport	active transmembrane transporter activity;carbohydrate transmembrane transporter activity;catalytic activity;glucose transmembrane transporter activity;hexose transmembrane transporter activity;kinase activity;monosaccharide transmembrane transporter activity;phosphotransferase activity, alcohol group as acceptor;protein-N(PI)-phosphohistidine-sugar phosphotransferase activity;substrate-specific …	cell part;integral to membrane;intrinsic to membrane;membrane;membrane part;plasma membrane	Amino sugar and nucleotide sugar metabolism;Phosphotransferase system (PTS)		Dup_hybrid_motif;PTrfase_EIIB_Cys;PTS_EIIA_1_perm;PTS_EIIC;PTS_EIIC_1;PTS_IIB_1;PTS_IIBC_glc;PTS_maltose/Glc_sub_IIC	>sp|P20166|PTG3C_BACSU PTS system glucose-specific EIICBA component OS=Bacillus subtilis (strain 168) GN=ptsG PE=1 SV=2
O31742	O31742	rplS		50S ribosomal protein L19	VGVERTFPVHTPKIAKIEVVRYGKVRRAKLY	83	1	0.000693558	-0.019291	-3.75319	D	0.583241	-0.233654	1.22232	5.53527	3.1858	4.11041	-0.507473		-3.24572	biosynthetic process;cellular biosynthetic process;cellular macromolecule biosynthetic process;cellular macromolecule metabolic process;cellular metabolic process;cellular process;cellular protein metabolic process;macromolecule biosynthetic process;macromolecule metabolic process;metabolic process;primary metabolic process;protein metabolic process;translation	structural constituent of ribosome;structural molecule activity	cell part;cytoplasmic part;intracellular non-membrane-bounded organelle;intracellular organelle;intracellular part;macromolecular complex;non-membrane-bounded organelle;organelle;ribonucleoprotein complex;ribosome			Ribosomal_L19;Ribosomal_L19_CS;Translation_prot_SH3-like	>sp|O31742|RL19_BACSU 50S ribosomal protein L19 OS=Bacillus subtilis (strain 168) GN=rplS PE=1 SV=2
P13243	P13243	fbaA		Probable fructose-bisphosphate aldolase	NQISSAKAVRETLAAKPDEYDPRKYLGPARE	251	1	0.00105552	1.533	-3.75826	D	-2.31061	-4.34189	-3.59769	0.672831	-1.43824	1.79	0.08742		-3.84568	alcohol catabolic process;alcohol metabolic process;anatomical structure formation involved in morphogenesis;carbohydrate catabolic process;carbohydrate metabolic process;catabolic process;cell differentiation;cellular carbohydrate catabolic process;cellular carbohydrate metabolic process;cellular developmental process;cellular metabolic process;cellular process;developmental process;fructose 1,6…	aldehyde-lyase activity;binding;carbon-carbon lyase activity;catalytic activity;cation binding;fructose-bisphosphate aldolase activity;ion binding;lyase activity;metal ion binding;transition metal ion binding;zinc ion binding		Carbon fixation in photosynthetic organisms;Fructose and mannose metabolism;Glycolysis / Gluconeogenesis;Methane metabolism;Pentose phosphate pathway		Aldolase_TIM;Fruc_bis_ald_class-2;Ketose_bisP_aldolase_II	>sp|P13243|ALF_BACSU Probable fructose-bisphosphate aldolase OS=Bacillus subtilis (strain 168) GN=fbaA PE=1 SV=2
P37455	P37455	ssbA		Single-stranded DNA-binding protein A	___MLNRVVLVGRLTKDPELRYTPNGAAVAT	13	1	0.0338998	-0.18477	-3.76776	D	-2.82969	-4.16328	-2.51169	-0.906092	1.48289	1.22181	1.50471	U	-5.27247	biosynthetic process;cellular biosynthetic process;cellular macromolecule biosynthetic process;cellular macromolecule metabolic process;cellular metabolic process;cellular nitrogen compound metabolic process;cellular process;cellular response to stimulus;cellular response to stress;DNA metabolic process;DNA recombination;DNA repair;DNA replication;macromolecule biosynthetic process;macromolecule …	binding;DNA binding;nucleic acid binding;single-stranded DNA binding;structure-specific DNA binding		DNA replication;Homologous recombination;Mismatch repair		NA-bd_OB-fold;Primosome_PriB/ssb;ssDNA-bd	>sp|P37455|SSBA_BACSU Single-stranded DNA-binding protein A OS=Bacillus subtilis (strain 168) GN=ssbA PE=1 SV=1
P96720	P96720	ywqH		Uncharacterized protein YwqH	ISDVEDKIEKLKKAKKDIDTLQEEAITEIKE	33	1	8.0365e-27	-0.26687	-3.77125	D	-3.7713	-3.10107	-2.91784	1.30957	0.259924	-0.0459557	-1.3013		-2.46995						Uncharacterised_YwqH	>sp|P96720|YWQH_BACSU Uncharacterized protein YwqH OS=Bacillus subtilis (strain 168) GN=ywqH PE=4 SV=1
P04990	P04990	thrC		Threonine synthase	TIATAIRIGNPASWDKAVKAAEESNGKIDEV	248	1	3.22147e-06	0.19991	-3.77204	D	-3.71691	-0.575422	0.788883	2.47693	2.86944	2.4663	0.438183		-4.21022	amine biosynthetic process;amine metabolic process;aspartate family amino acid biosynthetic process;aspartate family amino acid metabolic process;biosynthetic process;carboxylic acid biosynthetic process;carboxylic acid metabolic process;cellular amine metabolic process;cellular amino acid biosynthetic process;cellular amino acid metabolic process;cellular biosynthetic process;cellular ketone met…	binding;carbon-oxygen lyase activity;carbon-oxygen lyase activity, acting on phosphates;catalytic activity;cofactor binding;lyase activity;pyridoxal phosphate binding;threonine synthase activity;vitamin B6 binding;vitamin binding		Glycine, serine and threonine metabolism;Vitamin B6 metabolism		Ser/Thr_deHydtase_PyrdxlP-BS;Thr_Synthase_bac/arc;Thr_synthase_like;Trp_syn_b_sub_like_PLP_eny_SF	>sp|P04990|THRC_BACSU Threonine synthase OS=Bacillus subtilis (strain 168) GN=thrC PE=3 SV=1
P45745	P45745	dhbF		Dimodular nonribosomal peptide synthase	QMELLLPEEKEKVISKWNETAKSEKLVSLQD	447	1	0.0117331	-0.70069	-3.78542	D	-3.84402	-2.80666	-2.999	0.417303	1.21775	0.071537	-2.24665	D	-1.53877	biosynthetic process;metabolic process	amine binding;amino acid binding;binding;carboxylic acid binding;catalytic activity;hydrolase activity;hydrolase activity, acting on ester bonds;ligase activity;modified amino acid binding;phosphopantetheine binding;vitamin binding		Biosynthesis of siderophore group nonribosomal peptides		AA_adenyl_domain;AB_hydrolase;Acyl_carrier_prot-like;AMP-bd_C;AMP-binding_CS;AMP-dep_Synth/Lig;Condensatn;PKS_PP-bd;Thioesterase	>sp|P45745|DHBF_BACSU Dimodular nonribosomal peptide synthase OS=Bacillus subtilis (strain 168) GN=dhbF PE=1 SV=4
P80700	P80700	tsf		Elongation factor Ts	TVQTFVRYEVGEGIEKRQENFAEEVMNQVKK	278	1	0.00143901	3.6275	-3.78677	D	-3.19459	-2.93066	-0.2917	1.98487	1.59239	1.36608	-0.243643		-3.54312		binding;nucleic acid binding;RNA binding;translation elongation factor activity;translation factor activity, nucleic acid binding	cell part;cytoplasm;intracellular part			Transl_elong_EFTs/EF1B;Transl_elong_EFTs/EF1B_dimer;Transl_elong_Ts_CS;UBA/Ts_N;UBA-like	>sp|P80700|EFTS_BACSU Elongation factor Ts OS=Bacillus subtilis (strain 168) GN=tsf PE=1 SV=3
P19946	P19946	rplO		50S ribosomal protein L15	EKKLTVKANKFSASAKEAVEAAGGTAEVI__	133	1	0.000994401	-0.10821	-3.78752	D	-3.42878	-3.36522	-3.05319	0.438871	-0.221935	1.29843	-1.00113		-2.78639	biosynthetic process;cellular biosynthetic process;cellular macromolecule biosynthetic process;cellular macromolecule metabolic process;cellular metabolic process;cellular process;cellular protein metabolic process;macromolecule biosynthetic process;macromolecule metabolic process;metabolic process;primary metabolic process;protein metabolic process;translation	binding;nucleic acid binding;RNA binding;rRNA binding;structural constituent of ribosome;structural molecule activity	cell part;intracellular organelle part;intracellular part;large ribosomal subunit;macromolecular complex;organelle part;ribonucleoprotein complex	Ribosome		Ribosomal_L15_bac-type;Ribosomal_L15_CS;Ribosomal_L18e/L15P	>sp|P19946|RL15_BACSU 50S ribosomal protein L15 OS=Bacillus subtilis (strain 168) GN=rplO PE=1 SV=1
O31474	O31474	ycgJ		Uncharacterized methyltransferase YcgJ	ATKEMVEVASSFAQEKGVENVRFQQGTAESL	82	1	1.70729e-20	-0.59347	-3.78842	D	-2.30248	-3.56238	-2.93016	1.61031	0.610525	0.349401	-3.77982	D	-0.00859853		catalytic activity;methyltransferase activity;transferase activity;transferase activity, transferring one-carbon groups				Methyltranfer_dom;SAM-dependent_MTases-like	>sp|O31474|YCGJ_BACSU Uncharacterized methyltransferase YcgJ OS=Bacillus subtilis (strain 168) GN=ycgJ PE=1 SV=2
P12039	P12039	purD		Phosphoribosylamine--glycine ligase	EAARDRVYKAVDEIFKPGLFFRKDIGARALK	403	1	9.7291e-05	-0.22699	-3.78946	D	-2.30091	-4.008	-3.18785	0.933413	1.25065	-0.312447	-0.949977		-2.83948	biosynthetic process;cellular aromatic compound metabolic process;cellular biosynthetic process;cellular metabolic process;cellular nitrogen compound biosynthetic process;cellular nitrogen compound metabolic process;cellular process;'de novo' IMP biosynthetic process;heterocycle biosynthetic process;heterocycle metabolic process;IMP biosynthetic process;IMP metabolic process;metabolic process;nit…	adenyl nucleotide binding;adenyl ribonucleotide binding;ATP binding;binding;catalytic activity;cation binding;ion binding;ligase activity;ligase activity, forming carbon-nitrogen bonds;magnesium ion binding;manganese ion binding;metal ion binding;nucleotide binding;phosphoribosylamine-glycine ligase activity;purine nucleotide binding;purine ribonucleoside triphosphate binding;purine ribonucleotid…		Purine metabolism		ATP_grasp_subdomain_1;ATP_grasp_subdomain_2;ATP-grasp;PreATP-grasp_dom;PRibGlycinamid_synth_ATP-grasp;PRibGlycinamide_synth;PRibGlycinamide_synth_C-dom;PRibGlycinamide_synth_CS;PRibGlycinamide_synth_N;Rudment_hybrid_motif	>sp|P12039|PUR2_BACSU Phosphoribosylamine--glycine ligase OS=Bacillus subtilis (strain 168) GN=purD PE=1 SV=1
O34328	O34328	gmk		Guanylate kinase	RSPREGEVNGVDYFFKTRDEFEQMIADNKLL	57	1	1.04418e-18	-1.235	-3.79337	D	-3.7352	-2.76159	-2.66973	1.09143	1.55107	-0.428915	0.269137		-4.0625	cellular metabolic process;cellular nitrogen compound metabolic process;cellular process;heterocycle metabolic process;metabolic process;nitrogen compound metabolic process;nucleobase-containing compound metabolic process;nucleobase-containing small molecule metabolic process;nucleoside phosphate metabolic process;nucleotide metabolic process;primary metabolic process;purine nucleotide metabolic …	adenyl nucleotide binding;adenyl ribonucleotide binding;ATP binding;binding;catalytic activity;guanylate kinase activity;kinase activity;nucleobase-containing compound kinase activity;nucleotide binding;nucleotide kinase activity;phosphotransferase activity, phosphate group as acceptor;purine nucleotide binding;purine ribonucleoside triphosphate binding;purine ribonucleotide binding;ribonucleotid…	cell part;cytoplasm;intracellular part	Purine metabolism		GK/Ca_channel_bsu;Guanylate_kinase;Guanylate_kinase_CS;Guanylate_kin-like;P-loop_NTPase	>sp|O34328|KGUA_BACSU Guanylate kinase OS=Bacillus subtilis (strain 168) GN=gmk PE=3 SV=2
P37869	P37869	eno		Enolase	AMDAASSEFYNKEDGKYHLSGEGVVKTSAEM	255	1	0.000243011	-0.58034	-3.79466	D	-2.87787	-2.80344	-2.71115	2.41529	-0.605635	1.18185	0.250117		-4.04477	alcohol catabolic process;alcohol metabolic process;anatomical structure formation involved in morphogenesis;carbohydrate catabolic process;carbohydrate metabolic process;catabolic process;cell differentiation;cellular carbohydrate catabolic process;cellular carbohydrate metabolic process;cellular developmental process;cellular metabolic process;cellular process;developmental process;generation o…	binding;carbon-oxygen lyase activity;catalytic activity;cation binding;hydro-lyase activity;ion binding;lyase activity;magnesium ion binding;metal ion binding;phosphopyruvate hydratase activity;protein binding	cell part;cell surface;cytoplasmic part;cytosolic part;extracellular region;intracellular part;macromolecular complex;phosphopyruvate hydratase complex;protein complex	Glycolysis / Gluconeogenesis;Methane metabolism;RNA degradation		Enolase;Enolase_C;Enolase_C-like;Enolase_CS;Enolase_N;Enolase_N_like	>sp|P37869|ENO_BACSU Enolase OS=Bacillus subtilis (strain 168) GN=eno PE=1 SV=4
P71019	P71019	fabD		Malonyl CoA-acyl carrier protein transacylase	AVSDPETIELAIQTLKEENDNA_________	311	1	3.30152e-07	0.33756	-3.79852	D	-2.60559	-4.05401	-2.15125	0.637871	0.427154	1.51969	0.77928		-4.5778	biosynthetic process;carboxylic acid biosynthetic process;carboxylic acid metabolic process;cellular biosynthetic process;cellular ketone metabolic process;cellular lipid metabolic process;cellular metabolic process;cellular process;fatty acid biosynthetic process;fatty acid metabolic process;lipid biosynthetic process;lipid metabolic process;metabolic process;monocarboxylic acid metabolic proces…	[acyl-carrier-protein] S-malonyltransferase activity;catalytic activity;fatty acid synthase activity;malonyltransferase activity;S-acyltransferase activity;S-malonyltransferase activity;transferase activity;transferase activity, transferring acyl groups;transferase activity, transferring acyl groups other than amino-acyl groups		Fatty acid biosynthesis		Ac_transferase_dom;Acyl_transferase;Acyl_Trfase/lysoPLipase;Malonyl_CoA-ACP_transAc;Malonyl_CoA-ACP_transAc_FabD;Malonyl_transacylase_ACP-bd	>sp|P71019|FABD_BACSU Malonyl CoA-acyl carrier protein transacylase OS=Bacillus subtilis (strain 168) GN=fabD PE=3 SV=2
O07638	O07638	ylaN		UPF0358 protein YlaN	DHRQKAFELLKVDAEKILKLIRVQMDNLTMP	23	1	0.00369291	-0.7219	-3.81398	D	-3.17844	-3.9419	-3.97182	-0.228971	0.59524	-0.0164947	-0.91828		-2.8957						UPF0358	>sp|O07638|YLAN_BACSU UPF0358 protein YlaN OS=Bacillus subtilis (strain 168) GN=ylaN PE=1 SV=1
P71079	P71079	fabL		Enoyl-[acyl-carrier-protein] reductase [NADPH] FabL	ARSKKAALETAEEIEKLGVKVLVVKANVGQP	51	1	5.94699e-08	-0.84651	-3.82362	D	-3.55885	0.273724	-2.92253	2.06488	1.31006	1.88826	-0.2803		-3.54332	biosynthetic process;carboxylic acid biosynthetic process;carboxylic acid metabolic process;cellular biosynthetic process;cellular component assembly;cellular component organization;cellular component organization or biogenesis;cellular ketone metabolic process;cellular lipid metabolic process;cellular metabolic process;cellular process;fatty acid biosynthetic process;fatty acid elongation;fatty …	binding;catalytic activity;coenzyme binding;cofactor binding;enoyl-[acyl-carrier-protein] reductase (NADH) activity;fatty acid synthase activity;NADP binding;nucleotide binding;oxidoreductase activity;oxidoreductase activity, acting on the CH-CH group of donors;oxidoreductase activity, acting on the CH-CH group of donors, NAD or NADP as acceptor;transferase activity;transferase activity, transfer…		Fatty acid biosynthesis		DH_sc/Rdtase_SDR;Glc/ribitol_DH;NAD(P)-bd_dom	>sp|P71079|FABL_BACSU Enoyl-[acyl-carrier-protein] reductase [NADPH] FabL OS=Bacillus subtilis (strain 168) GN=fabL PE=1 SV=1
P37522	P37522	soj		Sporulation initiation inhibitor protein Soj	YDPRSRGAEVYLDLAKEVAANG_________	247	1	0.000194728	1.941	-3.84925	D	-3.19985	-4.5431	-3.71051	-0.938677	1.24684	-0.213877	0.578123		-4.42737	anatomical structure formation involved in morphogenesis;biological regulation;cell differentiation;cellular developmental process;cellular process;developmental process;negative regulation of biological process;negative regulation of cell differentiation;negative regulation of cellular process;negative regulation of developmental process;negative regulation of sporulation;negative regulation of …	adenyl nucleotide binding;adenyl ribonucleotide binding;ATP binding;binding;catalytic activity;hydrolase activity;nucleotide binding;oxidoreductase activity;protein binding;purine nucleotide binding;purine ribonucleoside triphosphate binding;purine ribonucleotide binding;ribonucleotide binding				CobQ/CobB/MinD/ParA_Nub-bd_dom;Nitogenase_NifH/Reductase_ChlL;P-loop_NTPase	>sp|P37522|SOJ_BACSU Sporulation initiation inhibitor protein Soj OS=Bacillus subtilis (strain 168) GN=soj PE=1 SV=1
P39126	P39126	icd		Isocitrate dehydrogenase [NADP]	DIWNAASKVLEAAVEKAYKGEKKITWKEVYA	48	1	4.40248e-05	0.33684	-3.86812	D	-2.73308	-3.53287	-3.48332	0.451288	0.0616112	1.34218	-1.05362		-2.8145	acetyl-CoA catabolic process;acetyl-CoA metabolic process;carbohydrate metabolic process;carboxylic acid metabolic process;catabolic process;cellular aldehyde metabolic process;cellular carbohydrate metabolic process;cellular catabolic process;cellular ketone metabolic process;cellular metabolic process;cellular process;coenzyme catabolic process;coenzyme metabolic process;cofactor catabolic proc…	binding;catalytic activity;cation binding;coenzyme binding;cofactor binding;ion binding;isocitrate dehydrogenase (NADP+) activity;isocitrate dehydrogenase activity;magnesium ion binding;metal ion binding;NAD binding;nucleotide binding;oxidoreductase activity;oxidoreductase activity, acting on CH-OH group of donors;oxidoreductase activity, acting on the CH-OH group of donors, NAD or NADP as accept…		Carbon fixation pathways in prokaryotes;Citrate cycle (TCA cycle);Glutathione metabolism;Peroxisome		IsoCit/isopropylmalate_DH_CS;Isocitrate/isopropylmalate_DH;Isocitrate_DH_NADP_dimer_prok;IsoPropMal-DH-like_dom	>sp|P39126|IDH_BACSU Isocitrate dehydrogenase [NADP] OS=Bacillus subtilis (strain 168) GN=icd PE=1 SV=1
P80698	P80698	tig		Trigger factor	AALKEQMKEDAEKRVKSNLTLEAIAKAENLE	358	1	0.000578494	-0.69484	-3.87943	D	-2.75339	-3.51555	-3.07051	0.956963	1.65433	-0.312447	-0.2382		-3.64123	cell cycle;cell division;cellular macromolecule metabolic process;cellular metabolic process;cellular process;cellular protein metabolic process;establishment of localization;establishment of protein localization;macromolecule metabolic process;metabolic process;primary metabolic process;protein folding;protein metabolic process;protein transport;transport	catalytic activity;cis-trans isomerase activity;isomerase activity;peptidyl-prolyl cis-trans isomerase activity	cell part;cytoplasm;intracellular part			PPIase_FKBP_dom;Trig_fac;Trigger_fac_C;Trigger_fac_ribosome-bd_bac;Trigger_fact/SurA_dom	>sp|P80698|TIG_BACSU Trigger factor OS=Bacillus subtilis (strain 168) GN=tig PE=1 SV=3
O34443	O34443	apt		Adenine phosphoribosyltransferase	LPREVIKVDYGLEYGKDVLTIHKDAIKPGQR	98	1	0.000254501	-1.8259	-3.91473	D	-3.25442	-3.69234	-2.29633	1.69049	0.34454	0.466068	-0.910047		-3.00468	adenine biosynthetic process;adenine metabolic process;adenine salvage;AMP biosynthetic process;AMP metabolic process;AMP salvage;biosynthetic process;cellular aromatic compound metabolic process;cellular biosynthetic process;cellular metabolic compound salvage;cellular metabolic process;cellular nitrogen compound biosynthetic process;cellular nitrogen compound metabolic process;cellular process;…	adenine phosphoribosyltransferase activity;catalytic activity;transferase activity;transferase activity, transferring glycosyl groups;transferase activity, transferring pentosyl groups	cell part;cytoplasm;intracellular part	Purine metabolism		Ade_phspho_trans;PRibTrfase_dom;PRTase-like	>sp|O34443|APT_BACSU Adenine phosphoribosyltransferase OS=Bacillus subtilis (strain 168) GN=apt PE=3 SV=1
P13243	P13243	fbaA		Probable fructose-bisphosphate aldolase	VRETLAAKPDEYDPRKYLGPAREAIKETVIG	259	1	3.89758e-06	-0.46689	-3.92386	D	-3.61161	-1.3527	0.734406	3.84232	1.01516	2.68418	0.08742		-4.01128	alcohol catabolic process;alcohol metabolic process;anatomical structure formation involved in morphogenesis;carbohydrate catabolic process;carbohydrate metabolic process;catabolic process;cell differentiation;cellular carbohydrate catabolic process;cellular carbohydrate metabolic process;cellular developmental process;cellular metabolic process;cellular process;developmental process;fructose 1,6…	aldehyde-lyase activity;binding;carbon-carbon lyase activity;catalytic activity;cation binding;fructose-bisphosphate aldolase activity;ion binding;lyase activity;metal ion binding;transition metal ion binding;zinc ion binding		Carbon fixation in photosynthetic organisms;Fructose and mannose metabolism;Glycolysis / Gluconeogenesis;Methane metabolism;Pentose phosphate pathway		Aldolase_TIM;Fruc_bis_ald_class-2;Ketose_bisP_aldolase_II	>sp|P13243|ALF_BACSU Probable fructose-bisphosphate aldolase OS=Bacillus subtilis (strain 168) GN=fbaA PE=1 SV=2
P94462	P94462	defA		Peptide deformylase 1	AEVLETPAETVTVFDKKLKKLLDDMYDTMLE	26	1	6.5523e-07	0.25193	-3.93949	D	-3.5979	-4.10226	-2.58572	0.015192	0.599537	0.91786	-0.808363		-3.13113	biosynthetic process;cellular biosynthetic process;cellular macromolecule biosynthetic process;cellular macromolecule metabolic process;cellular metabolic process;cellular process;cellular protein metabolic process;macromolecule biosynthetic process;macromolecule metabolic process;metabolic process;primary metabolic process;protein metabolic process;translation	binding;catalytic activity;cation binding;hydrolase activity;hydrolase activity, acting on carbon-nitrogen (but not peptide) bonds;hydrolase activity, acting on carbon-nitrogen (but not peptide) bonds, in linear amides;ion binding;iron ion binding;metal ion binding;peptide deformylase activity;transition metal ion binding				Fmet_deformylase;Peptide_deformylase	>sp|P94462|DEF1_BACSU Peptide deformylase 1 OS=Bacillus subtilis (strain 168) GN=defA PE=3 SV=1
P21882	P21882	pdhB		Pyruvate dehydrogenase E1 component subunit beta	GAMVHESLKAADELEKDGISAEVVDLRTVSP	226	1	8.97038e-49	-0.03156	-3.94767	D	-0.848974	1.83466	-0.247786	3.83349	3.98708	4.76035	-0.302917		-3.64475	alcohol catabolic process;alcohol metabolic process;carbohydrate catabolic process;carbohydrate metabolic process;catabolic process;cellular carbohydrate catabolic process;cellular carbohydrate metabolic process;cellular metabolic process;cellular process;generation of precursor metabolites and energy;glucose catabolic process;glucose metabolic process;glycolysis;hexose catabolic process;hexose m…	catalytic activity;oxidoreductase activity;oxidoreductase activity, acting on the aldehyde or oxo group of donors;oxidoreductase activity, acting on the aldehyde or oxo group of donors, disulfide as acceptor;pyruvate dehydrogenase (acetyl-transferring) activity;pyruvate dehydrogenase activity		Butanoate metabolism;Citrate cycle (TCA cycle);Glycolysis / Gluconeogenesis;Pyruvate metabolism;Valine, leucine and isoleucine biosynthesis	AEROBIC_RESPIRATION;BARRIER_COLON_CANCER_RECURRENCE_UP;BENPORATH_NANOG_TARGETS;BLALOCK_ALZHEIMERS_DISEASE_DN;BURTON_ADIPOGENESIS_6;CARBOHYDRATE_METABOLIC_PROCESS;CASORELLI_ACUTE_PROMYELOCYTIC_LEUKEMIA_DN;CATABOLIC_PROCESS;CELLULAR_CARBOHYDRATE_METABOLIC_PROCESS;CELLULAR_CATABOLIC_PROCESS;CELLULAR_RESPIRATION;chr3p21;COENZYME_METABOLIC_PROCESS;COFACTOR_CATABOLIC_PROCESS;COFACTOR_METABOLIC_PROCESS;…	THDP-binding;Transketo_C/Pyr-ferredox_oxred;Transketolase_C;Transketolase-like_Pyr-bd	>sp|P21882|ODPB_BACSU Pyruvate dehydrogenase E1 component subunit beta OS=Bacillus subtilis (strain 168) GN=pdhB PE=3 SV=2
O05239	O05239	yugJ		Probable NADH-dependent butanol dehydrogenase 1	GGSVIDCTKAIAAGAKYDGDAWDIVTKKHQP	112	1	7.74238e-09	-0.070895	-3.98692	D	-3.67048	-4.09638	-2.96431	-0.150621	0.0911484	1.28907	-0.553973		-3.43295	1-butanol biosynthetic process;1-butanol metabolic process;alcohol biosynthetic process;alcohol metabolic process;biosynthetic process;metabolic process;primary alcohol biosynthetic process;primary alcohol metabolic process;small molecule biosynthetic process;small molecule metabolic process	binding;catalytic activity;cation binding;ion binding;metal ion binding;oxidoreductase activity		Bisphenol degradation;Butanoate metabolism;Chloroalkane and chloroalkene degradation;Fructose and mannose metabolism;Linoleic acid metabolism		ADH_Fe;ADH_Fe_CS	>sp|O05239|YUGJ_BACSU Probable NADH-dependent butanol dehydrogenase 1 OS=Bacillus subtilis (strain 168) GN=yugJ PE=3 SV=1
P12046	P12046	purC		Phosphoribosylaminoimidazole-succinocarboxamide synthase	DTCRLWDKETNEKLDKDLFRRNLGSLTDAYE	214	1	6.11007e-07	0.0095003	-4.00741	D	-0.823275	-3.19611	1.84573	3.66179	3.14732	3.03947	-1.56324		-2.44417	biosynthetic process;cellular biosynthetic process;cellular metabolic process;cellular nitrogen compound biosynthetic process;cellular nitrogen compound metabolic process;cellular process;'de novo' IMP biosynthetic process;heterocycle biosynthetic process;heterocycle metabolic process;IMP biosynthetic process;IMP metabolic process;metabolic process;nitrogen compound metabolic process;nucleobase-c…	acid-amino acid ligase activity;adenyl nucleotide binding;adenyl ribonucleotide binding;ATP binding;binding;catalytic activity;ligase activity;ligase activity, forming carbon-nitrogen bonds;nucleotide binding;phosphoribosylaminoimidazolesuccinocarboxamide synthase activity;purine nucleotide binding;purine ribonucleoside triphosphate binding;purine ribonucleotide binding;ribonucleotide binding		Purine metabolism		ATP_grasp_subdomain_2;SAICAR_synt/ADE2_N;SAICAR_synth;SAICAR_synthetase_CS	>sp|P12046|PUR7_BACSU Phosphoribosylaminoimidazole-succinocarboxamide synthase OS=Bacillus subtilis (strain 168) GN=purC PE=1 SV=1
P28598	P28598	groL		60 kDa chaperonin	__________MAKEIKFSEEARRAMLRGVDA	6	1	0.00359992	0.41495	-4.01049	D	-3.05398	-3.01141	-3.73265	0.317389	1.321	0.595036	0.801623		-4.81212	cellular macromolecule metabolic process;cellular metabolic process;cellular process;cellular protein metabolic process;macromolecule metabolic process;metabolic process;primary metabolic process;protein folding;protein metabolic process;protein refolding;response to stimulus;response to stress	adenyl nucleotide binding;adenyl ribonucleotide binding;ATP binding;binding;nucleotide binding;purine nucleotide binding;purine ribonucleoside triphosphate binding;purine ribonucleotide binding;ribonucleotide binding	cell part;cytoplasm;intracellular part	ko05152;RNA degradation;Type I diabetes mellitus		Chaperonin_Cpn60_CS;Chaprnin_Cpn60;Cpn60/TCP-1;GroEL-like_apical_dom;GROEL-like_equatorial	>sp|P28598|CH60_BACSU 60 kDa chaperonin OS=Bacillus subtilis (strain 168) GN=groL PE=1 SV=3
O34499	O34499	pgl		6-phosphogluconolactonase	_____________MTKYIGYVGTYTKGGSEG	3	1	7.82657e-05	-0.637	-4.04984	D	-2.94643	-3.74615	-4.19871	1.74254	-1.6302	1.14587	0.26838		-4.31822	alcohol catabolic process;alcohol metabolic process;carbohydrate catabolic process;carbohydrate metabolic process;catabolic process;cellular carbohydrate catabolic process;cellular carbohydrate metabolic process;cellular metabolic process;cellular nitrogen compound metabolic process;cellular process;coenzyme metabolic process;cofactor metabolic process;glucose catabolic process;glucose metabolic …	6-phosphogluconolactonase activity;carboxylic ester hydrolase activity;catalytic activity;hydrolase activity;hydrolase activity, acting on ester bonds		Pentose phosphate pathway		Haem_d1;Lactonase_7-beta_prop;WD40/YVTN_repeat-like_dom	>sp|O34499|6PGL_BACSU 6-phosphogluconolactonase OS=Bacillus subtilis (strain 168) GN=pgl PE=1 SV=1
P54542	P54542	yqjE		Uncharacterized protein YqjE	AAIFGKTAHAGVEPEKGISAITIASKAISKM	198	1	4.60449e-06	-0.42466	-4.05325	D	-3.21665	-3.46399	-3.00408	1.00641	0.655537	0.81307	-0.147573		-3.90567		binding;catalytic activity;cation binding;hydrolase activity;ion binding;metal ion binding;metallopeptidase activity;peptidase activity;peptidase activity, acting on L-amino acid peptides				ArgE/DapE_CS;Pept_M20B_pepT;Peptidase_M20;Peptidase_M20_dimer	>sp|P54542|YQJE_BACSU Uncharacterized protein YqjE OS=Bacillus subtilis (strain 168) GN=yqjE PE=3 SV=2
P42955	P42955	yslB		Uncharacterized protein YslB	____________MKSKFEASIDNLKEIEMNA	4	1	6.48872e-11	0.43688	-4.05534	D	-2.32179	-2.27535	-2.9571	1.53135	2.29614	0.784288	-1.10665		-2.94869						DUF2507;NO_sig/Golgi_transp_ligand-bd	>sp|P42955|YSLB_BACSU Uncharacterized protein YslB OS=Bacillus subtilis (strain 168) GN=yslB PE=1 SV=1
P80698	P80698	tig		Trigger factor	EVTFPEEYHAEDLAGKPAVFKVKIHEIKAKE	231	1	4.36421e-07	-0.08014	-4.05912	D	-3.79379	0.0094986	-3.21424	1.88334	2.11168	1.1838	-0.2382		-3.82092	cell cycle;cell division;cellular macromolecule metabolic process;cellular metabolic process;cellular process;cellular protein metabolic process;establishment of localization;establishment of protein localization;macromolecule metabolic process;metabolic process;primary metabolic process;protein folding;protein metabolic process;protein transport;transport	catalytic activity;cis-trans isomerase activity;isomerase activity;peptidyl-prolyl cis-trans isomerase activity	cell part;cytoplasm;intracellular part			PPIase_FKBP_dom;Trig_fac;Trigger_fac_C;Trigger_fac_ribosome-bd_bac;Trigger_fact/SurA_dom	>sp|P80698|TIG_BACSU Trigger factor OS=Bacillus subtilis (strain 168) GN=tig PE=1 SV=3
Q06797	Q06797	rplA		50S ribosomal protein L1	___MAKKGKKYVEAAKLVDRSKAYDVSEAVA	13	1	0.000376342	0.35667	-4.063	D	-3.82463	-3.68513	-2.88515	0.519781	-0.00259399	1.27689	-0.33378		-3.72922	biological regulation;biosynthetic process;cellular biosynthetic process;cellular macromolecule biosynthetic process;cellular macromolecule metabolic process;cellular metabolic process;cellular process;cellular protein metabolic process;macromolecule biosynthetic process;macromolecule metabolic process;metabolic process;posttranscriptional regulation of gene expression;primary metabolic process;p…	binding;nucleic acid binding;protein binding;RNA binding;rRNA binding;structural constituent of ribosome;structural molecule activity;tRNA binding	cell part;intracellular organelle part;intracellular part;large ribosomal subunit;macromolecular complex;organelle part;ribonucleoprotein complex	Ribosome		Ribosom_L1_bac-type;Ribosomal_L1;Ribosomal_L1/biogenesis;Ribosomal_L1_2-a/b-sand;Ribosomal_L1_3-a/b-sand;Ribosomal_L1_CS;Ribosomal_L1-like	>sp|Q06797|RL1_BACSU 50S ribosomal protein L1 OS=Bacillus subtilis (strain 168) GN=rplA PE=1 SV=4
O34526	O34526	alaS		Alanine--tRNA ligase	GAVQNDKVNISAGVTKDLIEKGLHAGKLVKQ	822	1	4.2369e-12	-0.057523	-4.06661	D	-2.46739	-3.00336	-3.34511	2.25506	-0.146217	1.27513	-0.408837		-3.65777	alanyl-tRNA aminoacylation;amine metabolic process;amino acid activation;carboxylic acid metabolic process;cellular amine metabolic process;cellular amino acid metabolic process;cellular ketone metabolic process;cellular macromolecule metabolic process;cellular metabolic process;cellular nitrogen compound metabolic process;cellular process;macromolecule metabolic process;metabolic process;ncRNA m…	adenyl nucleotide binding;adenyl ribonucleotide binding;alanine-tRNA ligase activity;aminoacyl-tRNA ligase activity;ATP binding;binding;catalytic activity;cation binding;ion binding;ligase activity;ligase activity, forming aminoacyl-tRNA and related compounds;ligase activity, forming carbon-oxygen bonds;metal ion binding;nucleic acid binding;nucleotide binding;purine nucleotide binding;purine rib…	cell part;cytoplasm;intracellular part	Aminoacyl-tRNA biosynthesis		Ala_tRNA_ligase_euk/bac;Ala-tRNA-lgiase_IIc;Ala-tRNA-ligase_IIc_anticod-bd;Ala-tRNA-synth_IIc_core;Ala-tRNA-synth_IIc_N;DHHA1_dom;Thr/Ala-tRNA-synth_IIc_edit;Transl_B-barrel;tRNA_SAD	>sp|O34526|SYA_BACSU Alanine--tRNA ligase OS=Bacillus subtilis (strain 168) GN=alaS PE=3 SV=1
P96676	P96676	ydeS		Uncharacterized HTH-type transcriptional regulator YdeS	YDLLLEKGFDAVTVDKIAERAKVSKATIYKW	37	1	5.31421e-08	-0.09757	-4.10237	D	-2.24464	-5.68834	-3.37591	0.959911	-0.332356	0.370667	-0.130967		-3.97141	biological regulation;biosynthetic process;cellular biosynthetic process;cellular macromolecule biosynthetic process;cellular macromolecule metabolic process;cellular metabolic process;cellular nitrogen compound metabolic process;cellular process;macromolecule biosynthetic process;macromolecule metabolic process;metabolic process;nitrogen compound metabolic process;nucleic acid metabolic process;…	binding;DNA binding;nucleic acid binding				Homeodomain-like;HTH_TetR;Tet_transcr_reg_TetR-like_C;Tet_transcr_reg_TetR-rel_C	>sp|P96676|YDES_BACSU Uncharacterized HTH-type transcriptional regulator YdeS OS=Bacillus subtilis (strain 168) GN=ydeS PE=3 SV=1
P37571	P37571	clpC		Negative regulator of genetic competence ClpC/MecB	CIGATTLDEYRKYIEKDAALERRFQPIQVDQ	326	1	0.000162202	-0.72163	-4.11982	D	-3.07487	-1.99847	-1.28094	2.39406	1.97866	1.63248	0.252417		-4.37224	biological regulation;biosynthetic process;cell communication;cellular biosynthetic process;cellular macromolecule biosynthetic process;cellular macromolecule metabolic process;cellular metabolic process;cellular nitrogen compound metabolic process;cellular process;cellular response to external stimulus;cellular response to extracellular stimulus;cellular response to stimulus;establishment of com…	adenyl nucleotide binding;adenyl ribonucleotide binding;ATP binding;binding;catalytic activity;hydrolase activity;hydrolase activity, acting on acid anhydrides;hydrolase activity, acting on acid anhydrides, in phosphorus-containing anhydrides;nucleoside-triphosphatase activity;nucleotide binding;protein binding;purine nucleotide binding;purine ribonucleoside triphosphate binding;purine ribonucleo…				AAA+_ATPase;ATPase_AAA_core;Clp_ATPase_C;Clp_N;ClpA/B;ClpA/B_CS1;ClpA/B_CS2;Dbl_Clp-N;P-loop_NTPase;UVR_dom	>sp|P37571|CLPC_BACSU Negative regulator of genetic competence ClpC/MecB OS=Bacillus subtilis (strain 168) GN=clpC PE=1 SV=1
P39760	P39760	ktrC		Ktr system potassium uptake protein C	SRLAGNTLLDLDIRAKYGINIVAIKRGKEVI	171	1	4.85106e-07	0.47537	-4.12327	D	-3.0551	-3.19291	-2.92767	1.76686	0.202625	1.22463	-0.04322		-4.08005	cation transport;establishment of localization;ion transport;metal ion transport;monovalent inorganic cation transport;potassium ion transport;transport	cation transmembrane transporter activity;ion transmembrane transporter activity;substrate-specific transmembrane transporter activity;substrate-specific transporter activity;transmembrane transporter activity;transporter activity	cell part;membrane;plasma membrane			NAD(P)-bd_dom;RCK_C;RCK_N	>sp|P39760|KTRC_BACSU Ktr system potassium uptake protein C OS=Bacillus subtilis (strain 168) GN=ktrC PE=3 SV=1
P12873	P12873	rpmC		50S ribosomal protein L29	RDLTTAEIEQKVKSLKEELFNLRFQLATGQL	22	1	2.27816e-14	-0.11589	-4.13169	D	-2.78815	-1.85367	-3.38282	2.19921	2.27709	-0.105867	-0.58002		-3.55167	biosynthetic process;cellular biosynthetic process;cellular macromolecule biosynthetic process;cellular macromolecule metabolic process;cellular metabolic process;cellular process;cellular protein metabolic process;macromolecule biosynthetic process;macromolecule metabolic process;metabolic process;primary metabolic process;protein metabolic process;translation	structural constituent of ribosome;structural molecule activity	cell part;cytoplasmic part;intracellular non-membrane-bounded organelle;intracellular organelle;intracellular part;macromolecular complex;non-membrane-bounded organelle;organelle;ribonucleoprotein complex;ribosome	Ribosome		Ribosomal_L29;Ribosomal_L29_CS	>sp|P12873|RL29_BACSU 50S ribosomal protein L29 OS=Bacillus subtilis (strain 168) GN=rpmC PE=1 SV=1
P12879	P12879	rpsH		30S ribosomal protein S8	NANMVRHEKLEIPASKLKREIAEILKREGFI	31	1	0.00188295	0.28341	-4.1352	D	-3.17472	-1.49967	0.041254	2.74946	2.01443	3.00858	-0.430883		-3.70432	biosynthetic process;cellular biosynthetic process;cellular macromolecule biosynthetic process;cellular macromolecule metabolic process;cellular metabolic process;cellular process;cellular protein metabolic process;macromolecule biosynthetic process;macromolecule metabolic process;metabolic process;primary metabolic process;protein metabolic process;translation	binding;nucleic acid binding;RNA binding;rRNA binding;structural constituent of ribosome;structural molecule activity	cell part;cytoplasmic part;intracellular non-membrane-bounded organelle;intracellular organelle;intracellular part;macromolecular complex;non-membrane-bounded organelle;organelle;ribonucleoprotein complex;ribosome	Ribosome		Ribosomal_S8	>sp|P12879|RS8_BACSU 30S ribosomal protein S8 OS=Bacillus subtilis (strain 168) GN=rpsH PE=1 SV=4
P46920	P46920	opuAA		Glycine betaine transport ATP-binding protein OpuAA	DKQKKLLGVIYASDAKKAAESDLSLQDILNT	331	1	7.33565e-05	-1.0165	-4.14006	D	-3.06834	-3.74126	-2.77279	0.684975	0.979843	1.17298	-0.715867		-3.42419	amine transport;amino acid transport;betaine transport;carboxylic acid transport;cation transport;establishment of localization;glycine betaine transport;ion transport;modified amino acid transport;nitrogen compound transport;organic acid transport;organic cation transport;organic substance transport;quaternary ammonium group transport;transport	active transmembrane transporter activity;adenyl nucleotide binding;adenyl ribonucleotide binding;ATP binding;ATPase activity;ATPase activity, coupled;ATPase activity, coupled to movement of substances;ATPase activity, coupled to transmembrane movement of substances;binding;catalytic activity;hydrolase activity;hydrolase activity, acting on acid anhydrides;hydrolase activity, acting on acid anhyd…	cell part;membrane	ABC transporters		AAA+_ATPase;ABC_transporter_CS;ABC_transporter-like;CBS_dom;Gly-betaine_transp_ATP-bd;P-loop_NTPase	>sp|P46920|OPUAA_BACSU Glycine betaine transport ATP-binding protein OpuAA OS=Bacillus subtilis (strain 168) GN=opuAA PE=1 SV=3
P39211	P39211	xylB		Xylulose kinase	______________MKYVIGIDLGTSAVKTI	2	1	4.56995e-06	-0.099783	-4.16321	D	0.873005	1.76509	-1.98857	4.15845	3.80409	5.1766	ND	ND	ND	alcohol metabolic process;carbohydrate metabolic process;cellular carbohydrate metabolic process;cellular metabolic process;cellular process;D-xylose metabolic process;metabolic process;monosaccharide metabolic process;pentose metabolic process;primary metabolic process;small molecule metabolic process;xylulose metabolic process	adenyl nucleotide binding;adenyl ribonucleotide binding;ATP binding;binding;carbohydrate kinase activity;catalytic activity;kinase activity;nucleotide binding;phosphotransferase activity, alcohol group as acceptor;purine nucleotide binding;purine ribonucleoside triphosphate binding;purine ribonucleotide binding;ribonucleotide binding;transferase activity;transferase activity, transferring phospho…		Pentose and glucuronate interconversions	BOYLAN_MULTIPLE_MYELOMA_C_D_UP;CARBOHYDRATE_KINASE_ACTIVITY;CARBOHYDRATE_METABOLIC_PROCESS;chr3p22;DUTERTRE_ESTRADIOL_RESPONSE_24HR_UP;FIRESTEIN_PROLIFERATION;GENERATION_OF_PRECURSOR_METABOLITES_AND_ENERGY;GSE14769_UNSTIM_VS_20MIN_LPS_BMDM_DN;GSE17721_POLYIC_VS_CPG_4H_BMDM_UP;GSE29618_LAIV_VS_TIV_FLU_VACCINE_DAY7_MDC_UP;GSE29618_PRE_VS_DAY7_FLU_VACCINE_MONOCYTE_DN;GSE32423_CTRL_VS_IL4_MEMORY_CD8_…	Carb_kinase_FGGY_C;Carb_kinase_FGGY_CS;Carb_kinase_FGGY_N;Xylulokinase	>sp|P39211|XYLB_BACSU Xylulose kinase OS=Bacillus subtilis (strain 168) GN=xylB PE=3 SV=2
P54617	P54617	ydjF		Phage shock protein A homolog	KMVDQYLRNMNSDLAKVKAETAAVMAEEQRA	42	1	4.98802e-07	-0.090587	-4.16796	D	-3.26439	-3.21698	-3.18081	0.210222	1.12453	1.50693	-0.13912		-4.02884	response to stimulus;response to stress					PspA_IM30	>sp|P54617|PSPA_BACSU Phage shock protein A homolog OS=Bacillus subtilis (strain 168) GN=ydjF PE=1 SV=3
Q9KWU4	Q9KWU4	pyc		Pyruvate carboxylase	SEAKAAFGNDEVYVEKLIENPKHIEVQVIGD	206	1	1.9143e-19	-0.60629	-4.1851	D	-4.26192	-2.52861	-3.29071	0.014904	1.26716	1.19198	-0.09621		-4.08889	alcohol biosynthetic process;alcohol metabolic process;biosynthetic process;carbohydrate biosynthetic process;carbohydrate metabolic process;cellular biosynthetic process;cellular carbohydrate biosynthetic process;cellular carbohydrate metabolic process;cellular metabolic process;cellular process;gluconeogenesis;glucose metabolic process;hexose biosynthetic process;hexose metabolic process;metabo…	adenyl nucleotide binding;adenyl ribonucleotide binding;ATP binding;binding;biotin carboxylase activity;catalytic activity;cation binding;DNA binding;ion binding;ligase activity;ligase activity, forming carbon-carbon bonds;ligase activity, forming carbon-nitrogen bonds;metal ion binding;nucleic acid binding;nucleotide binding;purine nucleotide binding;purine ribonucleoside triphosphate binding;pu…		Citrate cycle (TCA cycle);Pyruvate metabolism		Aldolase_TIM;ATP_grasp_subdomain_1;ATP_grasp_subdomain_2;ATP-grasp;Biotin_carboxylation_dom;Biotin_COase_C;Biotin_lipoyl;CarbamoylP_synth_lsu_N;Carboxylase_cons_dom;CbamoylP_synth_lsu-like_ATP-bd;Homeodomain-like;PreATP-grasp_dom;PYR_CT;Pyruv_COase;Rudment_hybrid_motif;Single_hybrid_motif	>sp|Q9KWU4|PYC_BACSU Pyruvate carboxylase OS=Bacillus subtilis (strain 168) GN=pyc PE=3 SV=1
P28368	P28368	yvyD		Putative sigma-54 modulation protein	AETNLTNVVYRRNDGKYGLIEPTE_______	181	1	0.0162595	0.51257	-4.19124	D	-3.50865	-3.62776	-2.75366	1.08439	0.475565	1.12369	0.850393		-5.04163	metabolic process;primary metabolic process;response to stimulus;response to stress					Ribosomal_S30Ae/sigma54_mod	>sp|P28368|YVYD_BACSU Putative sigma-54 modulation protein OS=Bacillus subtilis (strain 168) GN=yvyD PE=1 SV=2
P12047	P12047	purB		Adenylosuccinate lyase	WEKQVPFRELVEAEEKITSRLSPEKIADCFD	398	1	1.63041e-17	-0.14914	-4.21198	D	-3.13172	-4.08575	-3.45901	0.756029	0.79245	0.41099	-0.514807		-3.69718	AMP biosynthetic process;AMP metabolic process;biosynthetic process;cellular biosynthetic process;cellular metabolic process;cellular nitrogen compound biosynthetic process;cellular nitrogen compound metabolic process;cellular process;'de novo' AMP biosynthetic process;'de novo' IMP biosynthetic process;heterocycle biosynthetic process;heterocycle metabolic process;IMP biosynthetic process;IMP me…	(S)-2-(5-amino-1-(5-phospho-D-ribosyl)imidazole-4-carboxamido)succinate AMP-lyase (fumarate-forming) activity;amidine-lyase activity;carbon-nitrogen lyase activity;catalytic activity;lyase activity;N6-(1,2-dicarboxyethyl)AMP AMP-lyase (fumarate-forming) activity		Alanine, aspartate and glutamate metabolism;Purine metabolism	AACTGAC,MIR-223;AAGCACA,MIR-218;AAGCACT,MIR-520F;AATGGAG,MIR-136;ACACTAC,MIR-142-3P;ACAGGGT,MIR-10A,MIR-10B;ACCAATC,MIR-509;ACTGCCT,MIR-34B;AGCACTT,MIR-93,MIR-302A,MIR-302B,MIR-302C,MIR-302D,MIR-372,MIR-373,MIR-520E,MIR-520A,MIR-526B,MIR-520B,MIR-520C,MIR-520D;AGGTGCA,MIR-500;ATAAGCT,MIR-21;ATGCTGC,MIR-103,MIR-107;ATGTTTC,MIR-494;ATTCTTT,MIR-186;BENPORATH_PROLIFERATION;BHATI_G2M_ARREST_BY_2METHOX…	AdenyloSucc_lyase_C;Fumarase/histidase_N;Fumarate_lyase_CS;Fumarate_lyase_fam;Fumarate_lyase_N;L-Aspartase-like;Pur_lyase	>sp|P12047|PUR8_BACSU Adenylosuccinate lyase OS=Bacillus subtilis (strain 168) GN=purB PE=1 SV=1
O32162	O32162	sufB		FeS cluster assembly protein SufB	RSWDEVPEEIKQTFDKLGIPEAEQKYLAGVS	105	1	0.00176404	-0.16306	-4.21479	D	-3.45609	-5.01377	-2.52497	0.593222	0.574577	0.481751	0.221637		-4.43643	biosynthetic process;cellular biosynthetic process;cellular metabolic process;cellular process;cofactor biosynthetic process;cofactor metabolic process;iron-sulfur cluster assembly;metabolic process;metallo-sulfur cluster assembly					SUF_FeS_clus_asmbl_SufB;SUF_FeS_clus_asmbl_SufBD	>sp|O32162|SUFB_BACSU FeS cluster assembly protein SufB OS=Bacillus subtilis (strain 168) GN=sufB PE=3 SV=1
P21880	P21880	pdhD		Dihydrolipoyl dehydrogenase	GLEQVGIEMTDRGIVKTDKQCRTNVPNIYAI	298	1	0.00191736	-0.94238	-4.22168	D	-3.50372	-2.58742	-3.17369	-1.0796	0.195234	4.28458	-0.0239467		-4.19774	alcohol catabolic process;alcohol metabolic process;biological regulation;carbohydrate catabolic process;carbohydrate metabolic process;catabolic process;cell redox homeostasis;cellular carbohydrate catabolic process;cellular carbohydrate metabolic process;cellular homeostasis;cellular metabolic process;cellular process;generation of precursor metabolites and energy;glucose catabolic process;gluc…	binding;catalytic activity;coenzyme binding;cofactor binding;dihydrolipoyl dehydrogenase activity;flavin adenine dinucleotide binding;oxidoreductase activity;oxidoreductase activity, acting on a sulfur group of donors;oxidoreductase activity, acting on a sulfur group of donors, NAD or NADP as acceptor;oxidoreductase activity, acting on NADH or NADPH	cell part;cytoplasm;intracellular part	Citrate cycle (TCA cycle);Glycine, serine and threonine metabolism;Glycolysis / Gluconeogenesis;Pyruvate metabolism;Valine, leucine and isoleucine degradation		FAD/NAD-linked_Rdtase_dimer;FAD_pyr_nucl-diS_OxRdtase;Lipoamide_DH;Pyr_nucl-diS_OxRdtase_dimer;Pyr_nucl-diS_OxRdtase_FAD/NAD;Pyr_OxRdtase_I_AS;Pyr_OxRdtase_NAD-bd_dom	>sp|P21880|DLDH1_BACSU Dihydrolipoyl dehydrogenase OS=Bacillus subtilis (strain 168) GN=pdhD PE=3 SV=1
P12879	P12879	rpsH		30S ribosomal protein S8	DMLTRIRNANMVRHEKLEIPASKLKREIAEI	24	1	2.07893e-14	0.060819	-4.22469	D	-0.461754	-1.2684	-0.54489	4.04014	3.59351	2.76538	-0.430883		-3.79381	biosynthetic process;cellular biosynthetic process;cellular macromolecule biosynthetic process;cellular macromolecule metabolic process;cellular metabolic process;cellular process;cellular protein metabolic process;macromolecule biosynthetic process;macromolecule metabolic process;metabolic process;primary metabolic process;protein metabolic process;translation	binding;nucleic acid binding;RNA binding;rRNA binding;structural constituent of ribosome;structural molecule activity	cell part;cytoplasmic part;intracellular non-membrane-bounded organelle;intracellular organelle;intracellular part;macromolecular complex;non-membrane-bounded organelle;organelle;ribonucleoprotein complex;ribosome	Ribosome		Ribosomal_S8	>sp|P12879|RS8_BACSU 30S ribosomal protein S8 OS=Bacillus subtilis (strain 168) GN=rpsH PE=1 SV=4
Q03522	Q03522	murD		UDP-N-acetylmuramoylalanine--D-glutamate ligase	SILHEKGIYVAVNDQKPFEENEPAQKLSEKG	41	1	6.41587e-06	1.4073	-4.23385	D	-2.17894	-3.39147	-0.922808	0.871515	2.70784	2.62898	-0.356933		-3.87692	amine metabolic process;aminoglycan biosynthetic process;aminoglycan metabolic process;biological regulation;biosynthetic process;carbohydrate biosynthetic process;carbohydrate metabolic process;cell cycle;cell division;cell wall macromolecule biosynthetic process;cell wall macromolecule metabolic process;cell wall organization or biogenesis;cellular biosynthetic process;cellular cell wall macrom…	acid-amino acid ligase activity;adenyl nucleotide binding;adenyl ribonucleotide binding;ATP binding;binding;catalytic activity;ligase activity;ligase activity, forming carbon-nitrogen bonds;nucleotide binding;purine nucleotide binding;purine ribonucleoside triphosphate binding;purine ribonucleotide binding;ribonucleotide binding;UDP-N-acetylmuramoylalanine-D-glutamate ligase activity	cell part;cytoplasm;intracellular part	D-Glutamine and D-glutamate metabolism;Peptidoglycan biosynthesis		Mur_ligase_C;Mur_ligase_cen;NAD(P)-bd_dom;UDP-N-AcMur-Glu_ligase	>sp|Q03522|MURD_BACSU UDP-N-acetylmuramoylalanine--D-glutamate ligase OS=Bacillus subtilis (strain 168) GN=murD PE=3 SV=1
Q05852	Q05852	gtaB		UTP--glucose-1-phosphate uridylyltransferase	FDYSPELERNLEEKGKTELLEKVKKASNLAD	83	1	0.00841145	0.066286	-4.23723	D	-3.89973	-2.8175	-2.79826	0.992474	1.0328	1.17094	-0.334313		-3.90292	alcohol metabolic process;biosynthetic process;carbohydrate biosynthetic process;carbohydrate metabolic process;cellular biosynthetic process;cellular carbohydrate biosynthetic process;cellular carbohydrate metabolic process;cellular macromolecule biosynthetic process;cellular macromolecule metabolic process;cellular metabolic process;cellular nitrogen compound metabolic process;cellular polysacc…	catalytic activity;nucleotidyltransferase activity;transferase activity;transferase activity, transferring phosphorus-containing groups;uridylyltransferase activity;UTP:glucose-1-phosphate uridylyltransferase activity;UTP-monosaccharide-1-phosphate uridylyltransferase activity		Amino sugar and nucleotide sugar metabolism;Galactose metabolism;Pentose and glucuronate interconversions;Starch and sucrose metabolism		GalU_uridylyltTrfase_bac/arc;NTP_transferase;Nucleotide-diphossugar_trans	>sp|Q05852|GTAB_BACSU UTP--glucose-1-phosphate uridylyltransferase OS=Bacillus subtilis (strain 168) GN=gtaB PE=1 SV=1
O32038	O32038	aspS		Aspartate--tRNA(Asp/Asn) ligase	VKAINVKGGAGDYSRKDIDALGAFAANYGAK	339	1	1.89279e-35	-0.69989	-4.24574	D	-1.69024	-1.61892	-0.826666	2.71032	3.15903	2.73203	0.0985367		-4.34427	amine metabolic process;amino acid activation;aspartyl-tRNA aminoacylation;carboxylic acid metabolic process;cellular amine metabolic process;cellular amino acid metabolic process;cellular ketone metabolic process;cellular macromolecule metabolic process;cellular metabolic process;cellular nitrogen compound metabolic process;cellular process;macromolecule metabolic process;metabolic process;ncRNA…	adenyl nucleotide binding;adenyl ribonucleotide binding;aminoacyl-tRNA ligase activity;aspartate-tRNA ligase activity;aspartate-tRNA(Asn) ligase activity;ATP binding;binding;catalytic activity;ligase activity;ligase activity, forming aminoacyl-tRNA and related compounds;ligase activity, forming carbon-oxygen bonds;nucleic acid binding;nucleotide binding;purine nucleotide binding;purine ribonucleo…	cell part;cytoplasm;intracellular part	Aminoacyl-tRNA biosynthesis		aa-tRNA-synt_II;aa-tRNA-synt_II-like;aa-tRNA-synth_II;Asp/Asn-tRNA-synth_IIb;Asp-tRNA-ligase_IIb_bac/mt;GAD_dom;GAD-like;NA-bd_OB_tRNA;NA-bd_OB-fold	>sp|O32038|SYDND_BACSU Aspartate--tRNA(Asp/Asn) ligase OS=Bacillus subtilis (strain 168) GN=aspS PE=3 SV=1
P46208	P46208	htpG		Chaperone protein HtpG	SREMLQHDRQLKLIAKNISKKIKSELQSLLK	355	1	0.0060753	1.18	-4.2706	D	-2.85773	-3.43705	-2.46665	2.76406	0.705179	0.581148	0.0304967		-4.3011	cellular macromolecule metabolic process;cellular metabolic process;cellular process;cellular protein metabolic process;macromolecule metabolic process;metabolic process;primary metabolic process;protein folding;protein metabolic process;response to stimulus;response to stress	adenyl nucleotide binding;adenyl ribonucleotide binding;ATP binding;binding;nucleotide binding;purine nucleotide binding;purine ribonucleoside triphosphate binding;purine ribonucleotide binding;ribonucleotide binding	cell part;cytoplasm;intracellular part	Antigen processing and presentation;NOD-like receptor signaling pathway;Pathways in cancer;Plant-pathogen interaction;Progesterone-mediated oocyte maturation;Prostate cancer;Protein processing in endoplasmic reticulum		HATPase_ATP-bd;Heat_shock_protein_90_CS;Hsp90_fam;Hsp90_N;Ribosomal_S5_D2-typ_fold	>sp|P46208|HTPG_BACSU Chaperone protein HtpG OS=Bacillus subtilis (strain 168) GN=htpG PE=3 SV=1
P80698	P80698	tig		Trigger factor	DVPQAMVDTELDRMLKEFEQRLQMQGMNLEL	318	1	0.000655636	0.18972	-4.30639	D	-5.13732	-3.01018	-3.45449	0.398769	0.966984	-0.0485706	-0.2382		-4.06819	cell cycle;cell division;cellular macromolecule metabolic process;cellular metabolic process;cellular process;cellular protein metabolic process;establishment of localization;establishment of protein localization;macromolecule metabolic process;metabolic process;primary metabolic process;protein folding;protein metabolic process;protein transport;transport	catalytic activity;cis-trans isomerase activity;isomerase activity;peptidyl-prolyl cis-trans isomerase activity	cell part;cytoplasm;intracellular part			PPIase_FKBP_dom;Trig_fac;Trigger_fac_C;Trigger_fac_ribosome-bd_bac;Trigger_fact/SurA_dom	>sp|P80698|TIG_BACSU Trigger factor OS=Bacillus subtilis (strain 168) GN=tig PE=1 SV=3
P39812	P39812	gltA		Glutamate synthase [NADPH] large chain	CPFVRQVFIGASSDLKDNLSFERKLYVIRKQ	159	1	2.42459e-37	-0.077413	-4.32997	D	-2.6678	-2.58094	-3.20327	1.27299	0.249618	3.01531	-1.36877		-2.96121	amine biosynthetic process;amine metabolic process;biosynthetic process;carboxylic acid biosynthetic process;carboxylic acid metabolic process;cellular amine metabolic process;cellular amino acid biosynthetic process;cellular amino acid metabolic process;cellular biosynthetic process;cellular ketone metabolic process;cellular metabolic process;cellular nitrogen compound biosynthetic process;cellu…	3 iron, 4 sulfur cluster binding;binding;catalytic activity;cation binding;glutamate synthase (NADPH) activity;glutamate synthase activity;glutamate synthase activity, NADH or NADPH as acceptor;ion binding;iron-sulfur cluster binding;metal cluster binding;metal ion binding;oxidoreductase activity;oxidoreductase activity, acting on the CH-NH2 group of donors;oxidoreductase activity, acting on the …		Alanine, aspartate and glutamate metabolism;Nitrogen metabolism		Aldolase_TIM;GATase_2_dom;GATase_dom;Glu_synth_asu_C;Glu_synth_centr_N;Glu_synthdom;Ntn_hydrolases_N	>sp|P39812|GLTA_BACSU Glutamate synthase [NADPH] large chain OS=Bacillus subtilis (strain 168) GN=gltA PE=2 SV=3
P26908	P26908	rplU		50S ribosomal protein L21	KKNVHKKQGHRQPYTKVTIEKINA_______	94	1	0.00204158	-2.441	-4.33148	D	-3.64086	-3.00894	-2.69536	2.71386	-0.597618	1.53302	-0.808597		-3.52288	biosynthetic process;cellular biosynthetic process;cellular macromolecule biosynthetic process;cellular macromolecule metabolic process;cellular metabolic process;cellular process;cellular protein metabolic process;macromolecule biosynthetic process;macromolecule metabolic process;metabolic process;primary metabolic process;protein metabolic process;translation	binding;nucleic acid binding;RNA binding;rRNA binding;structural constituent of ribosome;structural molecule activity	cell part;cytoplasmic part;intracellular non-membrane-bounded organelle;intracellular organelle;intracellular part;macromolecular complex;non-membrane-bounded organelle;organelle;ribonucleoprotein complex;ribosome	Ribosome		L21p-like;Ribosomal_L21;Ribosomal_L21_CS	>sp|P26908|RL21_BACSU 50S ribosomal protein L21 OS=Bacillus subtilis (strain 168) GN=rplU PE=1 SV=1
P17820	P17820	dnaK		Chaperone protein DnaK	ANAEGNRTTPSVVAFKNGERQVGEVAKRQSI	43	1	4.08371e-08	-0.090584	-4.3476	D	-3.59061	-2.64113	-3.06654	2.66882	-0.00590515	1.08161	0.0519267		-4.39953	cellular macromolecule metabolic process;cellular metabolic process;cellular process;cellular protein metabolic process;macromolecule metabolic process;metabolic process;primary metabolic process;protein folding;protein metabolic process;response to stimulus;response to stress	adenyl nucleotide binding;adenyl ribonucleotide binding;ATP binding;binding;nucleotide binding;purine nucleotide binding;purine ribonucleoside triphosphate binding;purine ribonucleotide binding;ribonucleotide binding		ko05152;RNA degradation		Chaperone_DnaK;Heat_shock_70_CS;Hsp_70_fam;HSP70_C;HSP70_peptide-bd	>sp|P17820|DNAK_BACSU Chaperone protein DnaK OS=Bacillus subtilis (strain 168) GN=dnaK PE=1 SV=3
O34962	O34962	ytsJ		Probable NAD-dependent malic enzyme 4	EGRPNGMNDVKNEVAKFTNQDRKDGSLKDVI	237	1	8.81273e-24	-0.40224	-4.37962	D	-2.17655	-3.4623	-1.23375	2.15862	1.7503	2.35732	0.69254		-5.07216	carboxylic acid metabolic process;cellular ketone metabolic process;cellular metabolic process;cellular process;dicarboxylic acid metabolic process;malate metabolic process;metabolic process;organic acid metabolic process;oxoacid metabolic process;small molecule metabolic process	binding;carbon-carbon lyase activity;carboxy-lyase activity;catalytic activity;cation binding;coenzyme binding;cofactor binding;ion binding;lyase activity;malate dehydrogenase (decarboxylating) activity;malate dehydrogenase activity;malic enzyme activity;metal ion binding;NAD binding;nucleotide binding;oxaloacetate decarboxylase activity;oxidoreductase activity;oxidoreductase activity, acting on …		Pyruvate metabolism;Two-component system		Malic_enzyme_CS;Malic_N_dom;Malic_NAD-bd;Malic_OxRdtase;NAD(P)-bd_dom	>sp|O34962|MAO4_BACSU Probable NAD-dependent malic enzyme 4 OS=Bacillus subtilis (strain 168) GN=ytsJ PE=3 SV=1
P37869	P37869	eno		Enolase	GQIKTGAPSRTDRVAKYNQLLRIEDQLAETA	402	1	8.05746e-05	-0.16364	-4.39821	D	-3.05668	-3.96891	-2.24878	1.4139	0.350132	2.15623	0.250117		-4.64833	alcohol catabolic process;alcohol metabolic process;anatomical structure formation involved in morphogenesis;carbohydrate catabolic process;carbohydrate metabolic process;catabolic process;cell differentiation;cellular carbohydrate catabolic process;cellular carbohydrate metabolic process;cellular developmental process;cellular metabolic process;cellular process;developmental process;generation o…	binding;carbon-oxygen lyase activity;catalytic activity;cation binding;hydro-lyase activity;ion binding;lyase activity;magnesium ion binding;metal ion binding;phosphopyruvate hydratase activity;protein binding	cell part;cell surface;cytoplasmic part;cytosolic part;extracellular region;intracellular part;macromolecular complex;phosphopyruvate hydratase complex;protein complex	Glycolysis / Gluconeogenesis;Methane metabolism;RNA degradation		Enolase;Enolase_C;Enolase_C-like;Enolase_CS;Enolase_N;Enolase_N_like	>sp|P37869|ENO_BACSU Enolase OS=Bacillus subtilis (strain 168) GN=eno PE=1 SV=4
P14192	P14192	glmU		Bifunctional protein GlmU;UDP-N-acetylglucosamine pyrophosphorylase;Glucosamine-1-phosphate N-acetyltransferase	SVIGNEVKIGNFVEIKKTQFGDRSKASHLSY	351	1	0.000203644	0.35755	-4.39918	D	-3.57104	-4.29882	0.961102	1.88755	1.98483	2.41642	-0.495563		-3.90362	alcohol biosynthetic process;alcohol metabolic process;amine metabolic process;amino sugar biosynthetic process;amino sugar metabolic process;aminoglycan biosynthetic process;aminoglycan metabolic process;anatomical structure morphogenesis;biological regulation;biosynthetic process;carbohydrate biosynthetic process;carbohydrate metabolic process;cell morphogenesis;cell wall macromolecule biosynth…	acetyltransferase activity;binding;catalytic activity;cation binding;glucosamine-1-phosphate N-acetyltransferase activity;ion binding;magnesium ion binding;metal ion binding;N-acetyltransferase activity;N-acyltransferase activity;nucleotidyltransferase activity;transferase activity;transferase activity, transferring acyl groups;transferase activity, transferring acyl groups other than amino-acyl …	cell part;cytoplasm;intracellular part	Amino sugar and nucleotide sugar metabolism		Bifunctional_GlmU;Hexapep_transf;Hexapep_transf_CS;NTP_transferase;Nucleotide-diphossugar_trans;Trimer_LpxA-like	>sp|P14192|GLMU_BACSU Bifunctional protein GlmU OS=Bacillus subtilis (strain 168) GN=glmU PE=3 SV=1
O34347	O34347	argG		Argininosuccinate synthase	VRVKLFKGHAIVEGRKSEYSLYDEKLATYTK	354	1	3.93213e-05	0.31164	-4.4027	D	-2.13027	-2.60811	-2.88605	2.4326	0.933779	2.2173	-0.908687		-3.49401	amine biosynthetic process;amine metabolic process;arginine biosynthetic process;arginine metabolic process;biosynthetic process;carboxylic acid biosynthetic process;carboxylic acid metabolic process;cellular amine metabolic process;cellular amino acid biosynthetic process;cellular amino acid metabolic process;cellular biosynthetic process;cellular ketone metabolic process;cellular metabolic proc…	adenyl nucleotide binding;adenyl ribonucleotide binding;argininosuccinate synthase activity;ATP binding;binding;catalytic activity;ligase activity;ligase activity, forming carbon-nitrogen bonds;nucleotide binding;purine nucleotide binding;purine ribonucleoside triphosphate binding;purine ribonucleotide binding;ribonucleotide binding	cell part;cytoplasm;intracellular part	Alanine, aspartate and glutamate metabolism;Arginine and proline metabolism		Arginosuc_synth;Arginosuc_synth_CS;Arginosuc_synth_type_1_subfam;AS_cat/multimer_dom_body;Rossmann-like_a/b/a_fold	>sp|O34347|ASSY_BACSU Argininosuccinate synthase OS=Bacillus subtilis (strain 168) GN=argG PE=3 SV=1
P39812	P39812	gltA		Glutamate synthase [NADPH] large chain	IDEGRLDISYEEAVSKYGKSITEGVVKVMSK	705	1	2.13228e-08	-0.62496	-4.41476	D	-3.53586	-2.99904	-3.03587	1.75882	0.274193	1.6405	-1.36877		-3.04599	amine biosynthetic process;amine metabolic process;biosynthetic process;carboxylic acid biosynthetic process;carboxylic acid metabolic process;cellular amine metabolic process;cellular amino acid biosynthetic process;cellular amino acid metabolic process;cellular biosynthetic process;cellular ketone metabolic process;cellular metabolic process;cellular nitrogen compound biosynthetic process;cellu…	3 iron, 4 sulfur cluster binding;binding;catalytic activity;cation binding;glutamate synthase (NADPH) activity;glutamate synthase activity;glutamate synthase activity, NADH or NADPH as acceptor;ion binding;iron-sulfur cluster binding;metal cluster binding;metal ion binding;oxidoreductase activity;oxidoreductase activity, acting on the CH-NH2 group of donors;oxidoreductase activity, acting on the …		Alanine, aspartate and glutamate metabolism;Nitrogen metabolism		Aldolase_TIM;GATase_2_dom;GATase_dom;Glu_synth_asu_C;Glu_synth_centr_N;Glu_synthdom;Ntn_hydrolases_N	>sp|P39812|GLTA_BACSU Glutamate synthase [NADPH] large chain OS=Bacillus subtilis (strain 168) GN=gltA PE=2 SV=3
Q07876	Q07876	rsmH		Ribosomal RNA small subunit methyltransferase H	MKSPIQTTGQLVDLIKDAIPAPARRSGGHPA	187	1	0.00426445	0.6622	-4.41574	D	-3.07622	-3.61548	-2.68621	2.24308	2.11731	-0.491066	-0.422313		-3.99343	cellular macromolecule metabolic process;cellular metabolic process;cellular nitrogen compound metabolic process;cellular process;macromolecule metabolic process;macromolecule methylation;macromolecule modification;metabolic process;methylation;ncRNA metabolic process;ncRNA processing;nitrogen compound metabolic process;nucleic acid metabolic process;nucleobase-containing compound metabolic proce…	catalytic activity;methyltransferase activity;N-methyltransferase activity;RNA methyltransferase activity;rRNA (cytosine) methyltransferase activity;rRNA (cytosine-N4-)-methyltransferase activity;rRNA methyltransferase activity;S-adenosylmethionine-dependent methyltransferase activity;transferase activity;transferase activity, transferring one-carbon groups	cell part;cytoplasm;intracellular part			RsmH;SAM-dep_MeTrfase_MraW_recog;SAM-dependent_MTases-like	>sp|Q07876|RSMH_BACSU Ribosomal RNA small subunit methyltransferase H OS=Bacillus subtilis (strain 168) GN=rsmH PE=3 SV=2
P19946	P19946	rplO		50S ribosomal protein L15	LGNGKLEKKLTVKANKFSASAKEAVEAAGGT	127	1	0.00120175	1.5138	-4.42858	D	-1.77984	-3.2678	-2.65291	2.25635	1.32917	1.99966	-1.00113		-3.42745	biosynthetic process;cellular biosynthetic process;cellular macromolecule biosynthetic process;cellular macromolecule metabolic process;cellular metabolic process;cellular process;cellular protein metabolic process;macromolecule biosynthetic process;macromolecule metabolic process;metabolic process;primary metabolic process;protein metabolic process;translation	binding;nucleic acid binding;RNA binding;rRNA binding;structural constituent of ribosome;structural molecule activity	cell part;intracellular organelle part;intracellular part;large ribosomal subunit;macromolecular complex;organelle part;ribonucleoprotein complex	Ribosome		Ribosomal_L15_bac-type;Ribosomal_L15_CS;Ribosomal_L18e/L15P	>sp|P19946|RL15_BACSU 50S ribosomal protein L15 OS=Bacillus subtilis (strain 168) GN=rplO PE=1 SV=1
O06491	O06491	gatA		Glutamyl-tRNA(Gln) amidotransferase subunit A	YGYRTDNADNLIDLYKQTRAEGFGNEVKRRI	344	1	6.94302e-19	-0.28579	-4.47961	D	-3.86281	-3.20992	-1.94517	1.4022	2.38869	0.630028	-0.156567		-4.32304	biosynthetic process;cellular biosynthetic process;cellular macromolecule biosynthetic process;cellular macromolecule metabolic process;cellular metabolic process;cellular process;cellular protein metabolic process;macromolecule biosynthetic process;macromolecule metabolic process;metabolic process;primary metabolic process;protein metabolic process;translation	adenyl nucleotide binding;adenyl ribonucleotide binding;ATP binding;binding;carbon-nitrogen ligase activity, with glutamine as amido-N-donor;catalytic activity;glutaminyl-tRNA synthase (glutamine-hydrolyzing) activity;ligase activity;ligase activity, forming carbon-nitrogen bonds;nucleotide binding;purine nucleotide binding;purine ribonucleoside triphosphate binding;purine ribonucleotide binding;…		Aminoacyl-tRNA biosynthesis		Amidase;Amidase_CS;Amidase_dom;GatA	>sp|O06491|GATA_BACSU Glutamyl-tRNA(Gln) amidotransferase subunit A OS=Bacillus subtilis (strain 168) GN=gatA PE=3 SV=3
P28366	P28366	secA		Protein translocase subunit SecA	FVRTLKAEKDYTYDIKTKAVQLTEEGMTKAE	255	1	0.000124448	-0.024148	-4.51641	D	-3.06171	-1.78966	-1.26282	2.00116	2.58985	2.84401	-0.03203		-4.48438	cellular process;establishment of localization;establishment of localization in cell;establishment of protein localization;intracellular protein transmembrane transport;intracellular protein transport;intracellular transport;protein import;protein targeting;protein transmembrane transport;protein transport;transmembrane transport;transport	adenyl nucleotide binding;adenyl ribonucleotide binding;ATP binding;binding;catalytic activity;cation binding;helicase activity;hydrolase activity;hydrolase activity, acting on acid anhydrides;hydrolase activity, acting on acid anhydrides, in phosphorus-containing anhydrides;ion binding;metal ion binding;nucleic acid binding;nucleoside-triphosphatase activity;nucleotide binding;purine nucleotide …	cell part;cytoplasm;intracellular part;membrane;plasma membrane	Bacterial secretion system;Protein export		Helicase_C;P-loop_NTPase;SEC_C_motif;SecA;SecA_CS;SecA_DEAD;SecA_motor_DEAD;SecA_preprotein_X-link_dom;SecA_Wing/Scaffold	>sp|P28366|SECA_BACSU Protein translocase subunit SecA OS=Bacillus subtilis (strain 168) GN=secA PE=1 SV=1
O32106	O32106	pepA		Probable cytosol aminopeptidase	EGHLTQLLKEGDVSAKPNQVSKVFPPSSAGM	51	1	0.000148964	0.014026	-4.59561	D	-3.76082	-2.77224	-2.59685	1.59797	1.57652	1.48243	0.00838667		-4.604		aminopeptidase activity;binding;catalytic activity;cation binding;exopeptidase activity;hydrolase activity;ion binding;manganese ion binding;metal ion binding;metalloexopeptidase activity;metallopeptidase activity;peptidase activity;peptidase activity, acting on L-amino acid peptides;transition metal ion binding	cell part;cytoplasm;intracellular part	Glutathione metabolism		Leucine_aapep/pepB;Peptidase_M17_C;Peptidase_M17_leu_NH2_pept;Peptidase_M17_N	>sp|O32106|AMPA_BACSU Probable cytosol aminopeptidase OS=Bacillus subtilis (strain 168) GN=pepA PE=3 SV=1
P25994	P25994	pyrAB		Carbamoyl-phosphate synthase pyrimidine-specific large chain	ALDYVVSKIPRWPFDKFESANRKLGTQMKAT	364	1	0.000138035	-0.16729	-4.64794	D	-3.58805	-3.43618	-2.68703	1.60777	1.91945	0.705343	-1.04062		-3.60732	biosynthetic process;cellular biosynthetic process;cellular metabolic process;cellular nitrogen compound biosynthetic process;cellular nitrogen compound metabolic process;cellular process;'de novo' UMP biosynthetic process;heterocycle biosynthetic process;heterocycle metabolic process;metabolic process;nitrogen compound metabolic process;nucleobase-containing compound biosynthetic process;nucleob…	adenyl nucleotide binding;adenyl ribonucleotide binding;ATP binding;binding;carbamoyl-phosphate synthase (glutamine-hydrolyzing) activity;carbon-nitrogen ligase activity, with glutamine as amido-N-donor;catalytic activity;cation binding;ion binding;ligase activity;ligase activity, forming carbon-nitrogen bonds;metal ion binding;nucleotide binding;purine nucleotide binding;purine ribonucleoside tr…		Alanine, aspartate and glutamate metabolism;Pyrimidine metabolism		ATP_grasp_subdomain_1;ATP_grasp_subdomain_2;ATP-grasp;CarbamoylP_synth_lsu;CarbamoylP_synth_lsu_N;CarbamoylP_synth_lsu_oligo;CbamoylP_synth_lsu_CPSase_dom;CbamoylP_synth_lsu-like_ATP-bd;MGS-like_dom;PreATP-grasp_dom	>sp|P25994|CARB_BACSU Carbamoyl-phosphate synthase pyrimidine-specific large chain OS=Bacillus subtilis (strain 168) GN=pyrAB PE=3 SV=1
P21468	P21468	rpsF		30S ribosomal protein S6	RLAKISDDIIRHIVVKEEE____________	92	1	0.0186506	-2.3644	-4.65367	D	-2.73597	-6.63063	-3.0985	0.602522	0.0810013	0.812403	-0.13087		-4.5228	biosynthetic process;cellular biosynthetic process;cellular macromolecule biosynthetic process;cellular macromolecule metabolic process;cellular metabolic process;cellular process;cellular protein metabolic process;macromolecule biosynthetic process;macromolecule metabolic process;metabolic process;primary metabolic process;protein metabolic process;translation	binding;nucleic acid binding;RNA binding;rRNA binding;structural constituent of ribosome;structural molecule activity	cell part;cytoplasmic part;intracellular non-membrane-bounded organelle;intracellular organelle;intracellular part;macromolecular complex;non-membrane-bounded organelle;organelle;ribonucleoprotein complex;ribosome	Ribosome		Ribosomal_S6;Ribosomal_S6_CS;Ribosomal_S6_plastid/chlpt;Transl_elong_EF1B/ribosomal_S6	>sp|P21468|RS6_BACSU 30S ribosomal protein S6 OS=Bacillus subtilis (strain 168) GN=rpsF PE=1 SV=2
P46336	P46336	iolS		Protein IolS	KIRSIGVSNFSLEQLKEANKDGLVDVLQGEY	163	1	6.75262e-20	-0.3182	-4.65794	D	-3.6945	-3.95028	-2.18837	1.10377	1.45903	1.57788	0.315467		-4.97341		catalytic activity;oxidoreductase activity				Aldo/ket_red;Aldo/ket_reductase_CS;Aldo/keto_reductase_subgr;NADP_OxRdtase_dom	>sp|P46336|IOLS_BACSU Protein IolS OS=Bacillus subtilis (strain 168) GN=iolS PE=1 SV=1
O34788	O34788	bdhA		(R,R)-butanediol dehydrogenase	PAVLSLMKEGYFSADKLVTKKIVLDDLIEEG	313	1	8.0023e-08	0.44899	-4.70008	D	-2.28867	-4.34367	-3.30431	0.0318928	1.83739	2.29431	0.47987		-5.17995		(R,R)-butanediol dehydrogenase activity;binding;catalytic activity;cation binding;ion binding;metal ion binding;oxidoreductase activity;oxidoreductase activity, acting on CH-OH group of donors;oxidoreductase activity, acting on the CH-OH group of donors, NAD or NADP as acceptor;transition metal ion binding;zinc ion binding				ADH_C;ADH_GroES-like;ADH_SF_Zn-type;ADH_Zn_CS;GroES-like;NAD(P)-bd_dom	>sp|O34788|BDHA_BACSU (R,R)-butanediol dehydrogenase OS=Bacillus subtilis (strain 168) GN=bdhA PE=3 SV=1
P06224	P06224	sigA		RNA polymerase sigma factor SigA	DLIQEGNMGLMKAVEKFDYRKGYKFSTYATW	177	1	0.00123736	-3.6647	-4.76227	D	-3.58904	-3.18913	-3.60789	1.23758	0.952959	1.71021	-0.26279		-4.49948	biosynthetic process;cellular biosynthetic process;cellular macromolecule metabolic process;cellular metabolic process;cellular nitrogen compound metabolic process;cellular process;macromolecule metabolic process;metabolic process;nitrogen compound metabolic process;nucleic acid metabolic process;nucleobase-containing compound metabolic process;primary metabolic process;RNA biosynthetic process;R…	binding;core DNA-dependent RNA polymerase binding promoter specificity activity;core RNA polymerase binding transcription factor activity;DNA binding;nucleic acid binding;nucleic acid binding transcription factor activity;protein binding transcription factor activity;sequence-specific DNA binding transcription factor activity;sigma factor activity	cell part;cytoplasm;intracellular part	RNA polymerase		RNA_pol_sigma_70_r1_1;RNA_pol_sigma_r2;RNA_pol_sigma_r3_r4;RNA_pol_sigma_RpoD_C;RNA_pol_sigma70;RNA_pol_sigma-70_dom;RNA_pol_sigma70_r1_2;RNA_pol_sigma70_r2;RNA_pol_sigma70_r3;RNA_pol_sigma70_r4;Sigma70_RpoD;WHTH_DNA-bd_dom	>sp|P06224|SIGA_BACSU RNA polymerase sigma factor SigA OS=Bacillus subtilis (strain 168) GN=sigA PE=1 SV=2
P13242	P13242	pyrG		CTP synthase	GDIESLPFLEAIRQMKSDIGRENVMYIHCTL	162	1	0.00194055	-0.66114	-4.7974	D	-2.89359	-3.28755	-2.32887	4.39464	-1.01568	2.50324	-0.69736		-4.10004	amine metabolic process;biosynthetic process;carboxylic acid metabolic process;cellular amine metabolic process;cellular amino acid metabolic process;cellular biosynthetic process;cellular ketone metabolic process;cellular metabolic process;cellular nitrogen compound biosynthetic process;cellular nitrogen compound metabolic process;cellular process;CTP biosynthetic process;CTP metabolic process;'…	adenyl nucleotide binding;adenyl ribonucleotide binding;ATP binding;binding;catalytic activity;CTP synthase activity;ligase activity;ligase activity, forming carbon-nitrogen bonds;nucleotide binding;purine nucleotide binding;purine ribonucleoside triphosphate binding;purine ribonucleotide binding;ribonucleotide binding		Pyrimidine metabolism		Class_I_gatase-like;CTP_synthase;CTP_synthase_N;GATASE;P-loop_NTPase	>sp|P13242|PYRG_BACSU CTP synthase OS=Bacillus subtilis (strain 168) GN=pyrG PE=3 SV=1
O31743	O31743	rbgA		Ribosome biogenesis GTPase A	GLNQIVPASKEILQEKFDRMRAKGVKPRAIR	107	1	1.01231e-12	0.51784	-4.80613	D	-1.64155	-5.42828	-0.338366	1.81171	2.10697	3.0915	-1.03503		-3.7711	catabolic process;cellular catabolic process;cellular component biogenesis;cellular component biogenesis at cellular level;cellular component organization or biogenesis;cellular component organization or biogenesis at cellular level;cellular metabolic process;cellular nitrogen compound catabolic process;cellular nitrogen compound metabolic process;cellular process;GTP catabolic process;GTP metabo…	binding;catalytic activity;GTP binding;GTPase activity;guanyl nucleotide binding;guanyl ribonucleotide binding;hydrolase activity;hydrolase activity, acting on acid anhydrides;hydrolase activity, acting on acid anhydrides, in phosphorus-containing anhydrides;nucleic acid binding;nucleoside-triphosphatase activity;nucleotide binding;purine nucleotide binding;purine ribonucleoside triphosphate bind…	cell part;cytoplasm;intracellular part			GTP_binding_domain;GTPase_MTG1;GTP-bd_ortho_bundle;GTP-bd_ribosome_bgen_YlqF;P-loop_NTPase	>sp|O31743|RBGA_BACSU Ribosome biogenesis GTPase A OS=Bacillus subtilis (strain 168) GN=rbgA PE=1 SV=1
O34722	O34722	yfmG		Uncharacterized protein YfmG	FGLNENEIPDKTFNWKDAVPRQKVWLPPFFI	230	1	1.25809e-06	-0.10757	-4.82407	D	-2.83881	-3.11848	-3.00141	3.02284	1.2872	1.20348	-2.46322	D	-2.36086						C-type_lectin_fold;FGE_dom	>sp|O34722|YFMG_BACSU Uncharacterized protein YfmG OS=Bacillus subtilis (strain 168) GN=yfmG PE=4 SV=1
P50849	P50849	pnp		Polyribonucleotide nucleotidyltransferase	IDDQFIINPTVDQLEKSDINLVVAGTKDAIN	172	1	5.76256e-09	1.2069	-4.8854	D	-3.31023	-3.58428	-2.99976	-0.0994358	2.23379	2.62757	-0.367013		-4.51838	catabolic process;cell communication;cellular catabolic process;cellular macromolecule catabolic process;cellular macromolecule metabolic process;cellular metabolic process;cellular nitrogen compound metabolic process;cellular process;cellular response to external stimulus;cellular response to extracellular stimulus;cellular response to stimulus;establishment of competence for transformation;macr…	3'-5' exonuclease activity;3'-5'-exoribonuclease activity;binding;catalytic activity;cation binding;exonuclease activity;exonuclease activity, active with either ribo- or deoxyribonucleic acids and producing 5'-phosphomonoesters;exoribonuclease activity;exoribonuclease activity, producing 5'-phosphomonoesters;hydrolase activity;hydrolase activity, acting on ester bonds;ion binding;magnesium ion b…	cell part;cytoplasm;intracellular part	Purine metabolism;Pyrimidine metabolism;RNA degradation	ACEVEDO_NORMAL_TISSUE_ADJACENT_TO_LIVER_TUMOR_DN;ALFANO_MYC_TARGETS;ATACCTC,MIR-202;BASAKI_YBX1_TARGETS_DN;BENPORATH_NANOG_TARGETS;BENPORATH_SOX2_TARGETS;BERENJENO_TRANSFORMED_BY_RHOA_DN;BIOPOLYMER_METABOLIC_PROCESS;BIOPOLYMER_MODIFICATION;BOQUEST_STEM_CELL_DN;BROWNE_HCMV_INFECTION_6HR_UP;BRUINS_UVC_RESPONSE_MIDDLE;BURTON_ADIPOGENESIS_3;BURTON_ADIPOGENESIS_7;CAFFAREL_RESPONSE_TO_THC_24HR_5_UP;CAF…	ExoRNase_PH_dom1;ExoRNase_PH_dom2;KH_dom;KH_dom_type_1;NA-bd_OB-fold;PNPase;PNPase/RNase_PH_dom;PNPase_PH_RNA-bd_bac/org-type;Rbsml_prot_S1_RNA-bd_dom;Ribosomal_S5_D2-typ_fold;RNA-binding_domain_S1	>sp|P50849|PNP_BACSU Polyribonucleotide nucleotidyltransferase OS=Bacillus subtilis (strain 168) GN=pnp PE=1 SV=3
O34399	O34399	gltB		Glutamate synthase [NADPH] small chain	DYLTLATKSYLDSNFKDKQFIDAKGKDVIVI	283	1	1.20711e-06	-0.37372	-4.90032	D	-0.644163	-3.04833	0.69664	4.1174	3.16652	4.42119	-0.855973		-4.04435	amine biosynthetic process;amine metabolic process;biosynthetic process;carboxylic acid biosynthetic process;carboxylic acid metabolic process;cellular amine metabolic process;cellular amino acid biosynthetic process;cellular amino acid metabolic process;cellular biosynthetic process;cellular ketone metabolic process;cellular metabolic process;cellular nitrogen compound biosynthetic process;cellu…	binding;catalytic activity;coenzyme binding;cofactor binding;flavin adenine dinucleotide binding;glutamate synthase (NADPH) activity;glutamate synthase activity;glutamate synthase activity, NADH or NADPH as acceptor;iron-sulfur cluster binding;metal cluster binding;oxidoreductase activity;oxidoreductase activity, acting on the CH-NH2 group of donors;oxidoreductase activity, acting on the CH-NH2 g…		Alanine, aspartate and glutamate metabolism;Nitrogen metabolism		DPD_II;Glut_synth_ssu1;Helical_ferredxn;NAD(P)-bd_dom;Pyr_nucl-diS_OxRdtase_FAD/NAD;Pyr_OxRdtase_NAD-bd_dom	>sp|O34399|GLTB_BACSU Glutamate synthase [NADPH] small chain OS=Bacillus subtilis (strain 168) GN=gltB PE=2 SV=2
P17889	P17889	infB		Translation initiation factor IF-2	PNRQAKGTVIEAELDKGRGSVATLLVQTGTL	404	1	1.13119e-11	0.23741	-4.90684	D	-3.57714	-3.54088	-3.34483	1.42966	2.05008	0.777926	-0.15825		-4.74859		binding;catalytic activity;GTP binding;GTPase activity;guanyl nucleotide binding;guanyl ribonucleotide binding;hydrolase activity;hydrolase activity, acting on acid anhydrides;hydrolase activity, acting on acid anhydrides, in phosphorus-containing anhydrides;nucleic acid binding;nucleoside-triphosphatase activity;nucleotide binding;purine nucleotide binding;purine ribonucleoside triphosphate bind…	cell part;cytoplasm;intracellular part			EF_GTP-bd_dom;IF2_N;P-loop_NTPase;Small_GTP-bd_dom;TF_IF2_bacterial-like;TIF_IF2;TIF_IF2_dom3;Transl_B-barrel;Transl_elong_EFTu/EF1A_2	>sp|P17889|IF2_BACSU Translation initiation factor IF-2 OS=Bacillus subtilis (strain 168) GN=infB PE=3 SV=1
P46354	P46354	punA		Purine nucleoside phosphorylase 1	___MKDRIERAAAFIKQNLPESPKIGLILGS	13	1	0.0001512	0.083528	-4.91725	D	-3.0004	-3.31623	-2.30526	2.37474	1.4188	2.33631	-0.43772		-4.47953	cellular metabolic process;cellular nitrogen compound metabolic process;cellular process;metabolic process;nitrogen compound metabolic process;nucleobase-containing compound metabolic process;nucleobase-containing small molecule metabolic process;nucleoside metabolic process;primary metabolic process;small molecule metabolic process	catalytic activity;purine-nucleoside phosphorylase activity;transferase activity;transferase activity, transferring glycosyl groups;transferase activity, transferring pentosyl groups		Nicotinate and nicotinamide metabolism;Purine metabolism;Pyrimidine metabolism		Nucleoside_phosphorylase_d;PNP/MTAP;Pur_Nuc_Pase_Ino/Guo-sp;Purine_phosphorylase;Purine_phosphorylase-2_CS	>sp|P46354|PUNA_BACSU Purine nucleoside phosphorylase 1 OS=Bacillus subtilis (strain 168) GN=punA PE=1 SV=1
P12047	P12047	purB		Adenylosuccinate lyase	RENASFDINRILEIEKDTRHDVVAFTRAVSE	64	1	2.53698e-06	0.25972	-4.92284	D	1.0629	0.0300369	0.4006	5.53558	4.77865	5.94782	-0.514807		-4.40803	AMP biosynthetic process;AMP metabolic process;biosynthetic process;cellular biosynthetic process;cellular metabolic process;cellular nitrogen compound biosynthetic process;cellular nitrogen compound metabolic process;cellular process;'de novo' AMP biosynthetic process;'de novo' IMP biosynthetic process;heterocycle biosynthetic process;heterocycle metabolic process;IMP biosynthetic process;IMP me…	(S)-2-(5-amino-1-(5-phospho-D-ribosyl)imidazole-4-carboxamido)succinate AMP-lyase (fumarate-forming) activity;amidine-lyase activity;carbon-nitrogen lyase activity;catalytic activity;lyase activity;N6-(1,2-dicarboxyethyl)AMP AMP-lyase (fumarate-forming) activity		Alanine, aspartate and glutamate metabolism;Purine metabolism	AACTGAC,MIR-223;AAGCACA,MIR-218;AAGCACT,MIR-520F;AATGGAG,MIR-136;ACACTAC,MIR-142-3P;ACAGGGT,MIR-10A,MIR-10B;ACCAATC,MIR-509;ACTGCCT,MIR-34B;AGCACTT,MIR-93,MIR-302A,MIR-302B,MIR-302C,MIR-302D,MIR-372,MIR-373,MIR-520E,MIR-520A,MIR-526B,MIR-520B,MIR-520C,MIR-520D;AGGTGCA,MIR-500;ATAAGCT,MIR-21;ATGCTGC,MIR-103,MIR-107;ATGTTTC,MIR-494;ATTCTTT,MIR-186;BENPORATH_PROLIFERATION;BHATI_G2M_ARREST_BY_2METHOX…	AdenyloSucc_lyase_C;Fumarase/histidase_N;Fumarate_lyase_CS;Fumarate_lyase_fam;Fumarate_lyase_N;L-Aspartase-like;Pur_lyase	>sp|P12047|PUR8_BACSU Adenylosuccinate lyase OS=Bacillus subtilis (strain 168) GN=purB PE=1 SV=1
P20429	P20429	rpoA		DNA-directed RNA polymerase subunit alpha	PKIETVEISDDAKFGKFVVEPLERGYGTTLG	22	1	0.000388487	-0.21399	-4.93416	D	-3.34827	-3.98846	-2.33818	2.12709	1.70069	1.29979	-0.508847		-4.42531	biosynthetic process;cellular biosynthetic process;cellular macromolecule biosynthetic process;cellular macromolecule metabolic process;cellular metabolic process;cellular nitrogen compound metabolic process;cellular process;macromolecule biosynthetic process;macromolecule metabolic process;metabolic process;nitrogen compound metabolic process;nucleic acid metabolic process;nucleobase-containing …	binding;catalytic activity;DNA binding;DNA-directed RNA polymerase activity;nucleic acid binding;nucleotidyltransferase activity;protein binding;RNA polymerase activity;transferase activity;transferase activity, transferring phosphorus-containing groups		Purine metabolism;Pyrimidine metabolism;RNA polymerase		DNA-dir_RNA_pol_insert;DNA-dir_RNA_pol_RpoA/D/Rpb3;DNA-dir_RpoA;RBP11-like_dimer;RNAP_asu_C	>sp|P20429|RPOA_BACSU DNA-directed RNA polymerase subunit alpha OS=Bacillus subtilis (strain 168) GN=rpoA PE=1 SV=1
Q05873	Q05873	valS		Valine--tRNA ligase	QYQGMDRFECRKKLVKDLQEAGVLFKIEDHM	328	1	6.37899e-06	0.74324	-4.94999	D	-3.26774	-3.77898	-3.30091	1.04594	1.04689	2.40951	-0.462877		-4.48712	amine metabolic process;amino acid activation;carboxylic acid metabolic process;cellular amine metabolic process;cellular amino acid metabolic process;cellular ketone metabolic process;cellular macromolecule metabolic process;cellular metabolic process;cellular nitrogen compound metabolic process;cellular process;macromolecule metabolic process;metabolic process;ncRNA metabolic process;nitrogen c…	adenyl nucleotide binding;adenyl ribonucleotide binding;aminoacyl-tRNA editing activity;aminoacyl-tRNA ligase activity;ATP binding;binding;carboxylic ester hydrolase activity;catalytic activity;hydrolase activity;hydrolase activity, acting on ester bonds;ligase activity;ligase activity, forming aminoacyl-tRNA and related compounds;ligase activity, forming carbon-oxygen bonds;nucleotide binding;pu…	cell part;cytoplasm;intracellular part	Aminoacyl-tRNA biosynthesis;Valine, leucine and isoleucine biosynthesis		aa-tRNA-synth_I_CS;aa-tRNA-synth_Ia;Rossmann-like_a/b/a_fold;tRNA-bd_arm;tRNAsynth_1a_anticodon-bd;V/L/I-tRNA-synth_anticodon-bd;Val/Leu/Ile-tRNA-synth_edit;Val-tRNA_synth_tRNA-bd;Valyl-tRNA_ligase	>sp|Q05873|SYV_BACSU Valine--tRNA ligase OS=Bacillus subtilis (strain 168) GN=valS PE=1 SV=3
O30509	O30509	gatB		Aspartyl/glutamyl-tRNA(Asn/Gln) amidotransferase subunit B	IEKGTISSKIAKKVFKELIEKGGDAEKIVKE	392	1	0.00467294	0.023268	-4.95523	D	-2.32959	-3.83902	-3.54019	3.08272	0.511185	1.563	-0.180963		-4.77427	biosynthetic process;cellular biosynthetic process;cellular macromolecule biosynthetic process;cellular macromolecule metabolic process;cellular metabolic process;cellular process;cellular protein metabolic process;macromolecule biosynthetic process;macromolecule metabolic process;metabolic process;primary metabolic process;protein metabolic process;translation	adenyl nucleotide binding;adenyl ribonucleotide binding;ATP binding;binding;carbon-nitrogen ligase activity, with glutamine as amido-N-donor;catalytic activity;ligase activity;ligase activity, forming carbon-nitrogen bonds;nucleotide binding;purine nucleotide binding;purine ribonucleoside triphosphate binding;purine ribonucleotide binding;ribonucleotide binding		Aminoacyl-tRNA biosynthesis		Apn/Gln-ADT_bsu;Asn/Gln_amidotransferase;Asn/Gln_tRNA_amidoTrfrase-rel;Asn/Gln-tRNA_amidoTrfase_suB/E;Asn/Gln-tRNA_Trfase_suB/E_cat;Gln-tRNA_amidoTrfase_suB_CS	>sp|O30509|GATB_BACSU Aspartyl/glutamyl-tRNA(Asn/Gln) amidotransferase subunit B OS=Bacillus subtilis (strain 168) GN=gatB PE=1 SV=2
P80870	P80870	yugI		General stress protein 13	VGDEVQVKVLAVDEEKGKISLSIRATQAAPE	69	1	7.55517e-05	-0.32603	-4.96732	D	-1.18737	-4.12814	-0.865604	2.68921	3.04707	2.98458	-1.40398	D	-3.56334	biosynthetic process;cellular biosynthetic process;cellular macromolecule biosynthetic process;cellular macromolecule metabolic process;cellular metabolic process;cellular process;cellular protein metabolic process;macromolecule biosynthetic process;macromolecule metabolic process;metabolic process;primary metabolic process;protein metabolic process;response to stimulus;response to stress;transla…	binding;nucleic acid binding;RNA binding;structural constituent of ribosome;structural molecule activity	cell part;cytoplasmic part;intracellular non-membrane-bounded organelle;intracellular organelle;intracellular part;macromolecular complex;non-membrane-bounded organelle;organelle;ribonucleoprotein complex;ribosome			NA-bd_OB-fold;Rbsml_prot_S1_RNA-bd_dom;Ribosomal_S1;RNA-binding_domain_S1	>sp|P80870|GS13_BACSU General stress protein 13 OS=Bacillus subtilis (strain 168) GN=yugI PE=1 SV=3
P49778	P49778	efp		Elongation factor P	VRSKLRNLRTGAIQEKTFRAGEKVAKAQIET	52	1	0.00232003	-0.14619	-5.15203	D	-2.77765	-4.5481	-3.09205	1.35068	1.61319	2.07444	-0.213973		-4.93806	biosynthetic process;cellular biosynthetic process;cellular metabolic process;cellular process;metabolic process;peptide biosynthetic process;peptide metabolic process	binding;nucleic acid binding;RNA binding;translation elongation factor activity;translation factor activity, nucleic acid binding	cell part;cytoplasm;intracellular part			Elong-fact-P_C;NA-bd_OB-fold;Rib_L2_dom2;Transl_elong_fac_P/YeiP;Transl_elong_KOW-like;Transl_elong_P/YeiP_cen;Transl_elong_P/YeiP_CS;Transl_elongation_fac_P;Translation_prot_SH3-like	>sp|P49778|EFP_BACSU Elongation factor P OS=Bacillus subtilis (strain 168) GN=efp PE=3 SV=2
P42923	P42923	rplJ		50S ribosomal protein L10	SAIETKKVVVEEIASKLKESKSTIIVDYRGL	18	1	2.9169e-07	-0.24007	-5.24878	D	-3.82782	-4.11531	-3.90605	0.841425	0.975559	2.08018	-0.45582		-4.79296	biosynthetic process;cellular biosynthetic process;cellular component biogenesis;cellular component biogenesis at cellular level;cellular component organization or biogenesis;cellular component organization or biogenesis at cellular level;cellular macromolecule biosynthetic process;cellular macromolecule metabolic process;cellular metabolic process;cellular process;cellular protein metabolic proc…	binding;LSU rRNA binding;nucleic acid binding;RNA binding;rRNA binding;structural constituent of ribosome;structural molecule activity	cell part;cytoplasmic part;intracellular non-membrane-bounded organelle;intracellular organelle;intracellular part;macromolecular complex;non-membrane-bounded organelle;organelle;ribonucleoprotein complex;ribosome	Ribosome		Ribosomal_L10;Ribosomal_L10/acidic_P0;Ribosomal_L10_eubac_CS	>sp|P42923|RL10_BACSU 50S ribosomal protein L10 OS=Bacillus subtilis (strain 168) GN=rplJ PE=1 SV=4
P80859	P80859	gndA		6-phosphogluconate dehydrogenase, NADP(+)-dependent, decarboxylating	ESRGFSVSVYNRSSSKTEEFLQEAKGKNVVG	38	1	3.77961e-35	0.10848	-5.26758	D	-3.61746	-3.61106	-2.77866	2.85641	1.02053	1.91863	-0.337693		-4.92989	alcohol catabolic process;alcohol metabolic process;aldonic acid metabolic process;carbohydrate catabolic process;carbohydrate metabolic process;carboxylic acid metabolic process;catabolic process;cellular carbohydrate catabolic process;cellular carbohydrate metabolic process;cellular ketone metabolic process;cellular metabolic process;cellular nitrogen compound metabolic process;cellular process…	binding;catalytic activity;coenzyme binding;cofactor binding;NADP binding;nucleotide binding;oxidoreductase activity;oxidoreductase activity, acting on CH-OH group of donors;oxidoreductase activity, acting on the CH-OH group of donors, NAD or NADP as acceptor;phosphogluconate dehydrogenase (decarboxylating) activity		Glutathione metabolism;Pentose phosphate pathway		6PGDH_C;6PGDH_decarbox;6PGDH_NADP-bd;6PGdom_BS;6-PGluconate_DH_C-like;DH_multihelical;Fibritin/6PGD_C-extension;NAD(P)-bd_dom	>sp|P80859|6PGD_BACSU 6-phosphogluconate dehydrogenase, NADP(+)-dependent, decarboxylating OS=Bacillus subtilis (strain 168) GN=gndA PE=1 SV=4
P17889	P17889	infB		Translation initiation factor IF-2	HMAMLEEKAIKKLDAKYKKGGARAKSQKPAE	49	1	0.0320438	0.026918	-5.28823	D	-2.89738	-3.45148	-0.974724	3.19416	1.96245	3.38449	-0.15825		-5.12998		binding;catalytic activity;GTP binding;GTPase activity;guanyl nucleotide binding;guanyl ribonucleotide binding;hydrolase activity;hydrolase activity, acting on acid anhydrides;hydrolase activity, acting on acid anhydrides, in phosphorus-containing anhydrides;nucleic acid binding;nucleoside-triphosphatase activity;nucleotide binding;purine nucleotide binding;purine ribonucleoside triphosphate bind…	cell part;cytoplasm;intracellular part			EF_GTP-bd_dom;IF2_N;P-loop_NTPase;Small_GTP-bd_dom;TF_IF2_bacterial-like;TIF_IF2;TIF_IF2_dom3;Transl_B-barrel;Transl_elong_EFTu/EF1A_2	>sp|P17889|IF2_BACSU Translation initiation factor IF-2 OS=Bacillus subtilis (strain 168) GN=infB PE=3 SV=1
P35136	P35136	serA		D-3-phosphoglycerate dehydrogenase	KIVKELTNVPDIVSVKLIDLP__________	520	1	4.31049e-05	0.18143	-5.31517	D	-3.43476	-3.23911	-3.09344	1.85169	1.60429	2.72221	-0.04238		-5.27279	amine biosynthetic process;amine metabolic process;biosynthetic process;carboxylic acid biosynthetic process;carboxylic acid metabolic process;cellular amine metabolic process;cellular amino acid biosynthetic process;cellular amino acid metabolic process;cellular biosynthetic process;cellular ketone metabolic process;cellular metabolic process;cellular nitrogen compound biosynthetic process;cellu…	amine binding;amino acid binding;binding;carboxylic acid binding;catalytic activity;coenzyme binding;cofactor binding;NAD binding;nucleotide binding;oxidoreductase activity;oxidoreductase activity, acting on CH-OH group of donors;oxidoreductase activity, acting on the CH-OH group of donors, NAD or NADP as acceptor;phosphoglycerate dehydrogenase activity		Glycine, serine and threonine metabolism;Methane metabolism		ACT_dom;ASB_dom;D-isomer_2_OHA_DH_cat_dom;D-isomer_DH_NAD-bd;NAD(P)-bd_dom;PGDH	>sp|P35136|SERA_BACSU D-3-phosphoglycerate dehydrogenase OS=Bacillus subtilis (strain 168) GN=serA PE=3 SV=3
A3F3D4	A3F3D4	aroF		Chorismate synthase	RRQKGHGRGRRMQIEKDQAKIMSGVRHARTL	53	1	1.24924e-08	0.29525	-5.35493	D	-4.95125	-3.65476	-2.59597	0.985491	1.10996	2.76737	-0.182393		-5.17254	amine biosynthetic process;amine metabolic process;aromatic amino acid family biosynthetic process;aromatic amino acid family metabolic process;aromatic compound biosynthetic process;biosynthetic process;carboxylic acid biosynthetic process;carboxylic acid metabolic process;cellular amine metabolic process;cellular amino acid biosynthetic process;cellular amino acid metabolic process;cellular aro…	carbon-oxygen lyase activity;carbon-oxygen lyase activity, acting on phosphates;catalytic activity;chorismate synthase activity;lyase activity		Phenylalanine, tyrosine and tryptophan biosynthesis		Chorismate_synth;Chorismate_synthase_CS	>tr|A3F3D4|A3F3D4_BACSU Chorismate synthase OS=Bacillus subtilis (strain 168) GN=aroF PE=3 SV=1;>sp|P31104|AROC_BACSU Chorismate synthase OS=Bacillus subtilis (strain 168) GN=aroC PE=1 SV=3
P37877	P37877	ackA		Acetate kinase	ERAETALEVFASRIHKYIGSYAARMSGVDAI	309	1	0.000895882	-1.195	-5.36748	D	-0.597237	-4.65885	-3.26677	4.97805	2.1292	0.472336	-0.511233		-4.85625	acetyl-CoA biosynthetic process;acetyl-CoA metabolic process;biosynthetic process;cellular biosynthetic process;cellular metabolic process;cellular process;coenzyme biosynthetic process;coenzyme metabolic process;cofactor biosynthetic process;cofactor metabolic process;metabolic process;organic acid metabolic process;small molecule metabolic process	acetate kinase activity;adenyl nucleotide binding;adenyl ribonucleotide binding;ATP binding;binding;catalytic activity;cation binding;ion binding;kinase activity;magnesium ion binding;metal ion binding;nucleotide binding;phosphotransferase activity, carboxyl group as acceptor;purine nucleotide binding;purine ribonucleoside triphosphate binding;purine ribonucleotide binding;ribonucleotide binding;…	cell part;cytoplasm;intracellular part	Carbon fixation pathways in prokaryotes;Methane metabolism;Propanoate metabolism;Pyruvate metabolism;Taurine and hypotaurine metabolism		Ac/Proprionate_kinase;Aliphatic_acid_kin_short-chain;Aliphatic_acid_kinase_CS	>sp|P37877|ACKA_BACSU Acetate kinase OS=Bacillus subtilis (strain 168) GN=ackA PE=1 SV=1
P19947	P19947	rpmD		50S ribosomal protein L30	AIRGMINKVSHLVSVKEQ_____________	57	1	0.000374294	0.18898	-5.54095	D	-2.34451	-3.87767	-3.04241	2.12166	2.96239	2.27422	-1.15144		-4.38951	biosynthetic process;cellular biosynthetic process;cellular macromolecule biosynthetic process;cellular macromolecule metabolic process;cellular metabolic process;cellular process;cellular protein metabolic process;macromolecule biosynthetic process;macromolecule metabolic process;metabolic process;primary metabolic process;protein metabolic process;translation	structural constituent of ribosome;structural molecule activity	cell part;intracellular organelle part;intracellular part;large ribosomal subunit;macromolecular complex;organelle part;ribonucleoprotein complex	Ribosome		Ribosomal_L30_bac-type;Ribosomal_L30_CS;Ribosomal_L30_ferredoxin-like	>sp|P19947|RL30_BACSU 50S ribosomal protein L30 OS=Bacillus subtilis (strain 168) GN=rpmD PE=1 SV=2
P80698	P80698	tig		Trigger factor	EVDAETFKTALDDAFKKVVKQVSIPGFRKGK	33	1	0.00646789	0.35712	-5.564	D	-2.51038	-3.94093	-2.37632	2.0724	3.38354	2.40842	-0.2382		-5.3258	cell cycle;cell division;cellular macromolecule metabolic process;cellular metabolic process;cellular process;cellular protein metabolic process;establishment of localization;establishment of protein localization;macromolecule metabolic process;metabolic process;primary metabolic process;protein folding;protein metabolic process;protein transport;transport	catalytic activity;cis-trans isomerase activity;isomerase activity;peptidyl-prolyl cis-trans isomerase activity	cell part;cytoplasm;intracellular part			PPIase_FKBP_dom;Trig_fac;Trigger_fac_C;Trigger_fac_ribosome-bd_bac;Trigger_fact/SurA_dom	>sp|P80698|TIG_BACSU Trigger factor OS=Bacillus subtilis (strain 168) GN=tig PE=1 SV=3
P42921	P42921	rplD		50S ribosomal protein L4	INVLDVVNHEKLLITKAAVEKVEEVLA____	196	1	5.13146e-07	0.083099	-5.65651	D	-3.02648	-3.07903	-3.46324	4.31126	0.712515	2.377	-0.24934		-5.40717	biosynthetic process;cellular biosynthetic process;cellular macromolecule biosynthetic process;cellular macromolecule metabolic process;cellular metabolic process;cellular process;cellular protein metabolic process;macromolecule biosynthetic process;macromolecule metabolic process;metabolic process;primary metabolic process;protein metabolic process;translation	binding;nucleic acid binding;RNA binding;rRNA binding;structural constituent of ribosome;structural molecule activity	cell part;cytoplasmic part;intracellular non-membrane-bounded organelle;intracellular organelle;intracellular part;macromolecular complex;non-membrane-bounded organelle;organelle;ribonucleoprotein complex;ribosome	Ribosome		Ribosomal_L4/L1e;Ribosomal_L4/L1e_bac-type;Ribosomal_L4_dom	>sp|P42921|RL4_BACSU 50S ribosomal protein L4 OS=Bacillus subtilis (strain 168) GN=rplD PE=1 SV=1
P42919	P42919	rplB		50S ribosomal protein L2	VRSAGTSAQVLGKEGKYVLVRLNSGEVRMIL	170	1	0.000729173	0.032877	-5.65907	D	-3.56681	-3.14214	-2.27547	3.23387	1.55301	3.20591	-0.656497		-5.00258	biosynthetic process;cellular biosynthetic process;cellular macromolecule biosynthetic process;cellular macromolecule metabolic process;cellular metabolic process;cellular process;cellular protein metabolic process;macromolecule biosynthetic process;macromolecule metabolic process;metabolic process;primary metabolic process;protein metabolic process;translation	binding;catalytic activity;nucleic acid binding;RNA binding;rRNA binding;structural constituent of ribosome;structural molecule activity;transferase activity	cell part;intracellular organelle part;intracellular part;large ribosomal subunit;macromolecular complex;organelle part;ribonucleoprotein complex	Ribosome		NA-bd_OB-fold;Rbsml_prot_L2_RNA-bd_dom;Rib_L2_dom2;Ribosomal_L2;Ribosomal_L2_bac/org-type;Ribosomal_L2_C;Ribosomal_L2_CS;Ribosomal_L2_dom3;Translation_prot_SH3-like	>sp|P42919|RL2_BACSU 50S ribosomal protein L2 OS=Bacillus subtilis (strain 168) GN=rplB PE=1 SV=3
P42923	P42923	rplJ		50S ribosomal protein L10	TEDVVAPAKVLNDFAKNHEALEIKAGVIEGK	101	1	0.000224504	1.6397	-5.75584	D	-3.85194	1.15891	-3.00344	4.19297	5.11871	2.25938	-0.45582		-5.30002	biosynthetic process;cellular biosynthetic process;cellular component biogenesis;cellular component biogenesis at cellular level;cellular component organization or biogenesis;cellular component organization or biogenesis at cellular level;cellular macromolecule biosynthetic process;cellular macromolecule metabolic process;cellular metabolic process;cellular process;cellular protein metabolic proc…	binding;LSU rRNA binding;nucleic acid binding;RNA binding;rRNA binding;structural constituent of ribosome;structural molecule activity	cell part;cytoplasmic part;intracellular non-membrane-bounded organelle;intracellular organelle;intracellular part;macromolecular complex;non-membrane-bounded organelle;organelle;ribonucleoprotein complex;ribosome	Ribosome		Ribosomal_L10;Ribosomal_L10/acidic_P0;Ribosomal_L10_eubac_CS	>sp|P42923|RL10_BACSU 50S ribosomal protein L10 OS=Bacillus subtilis (strain 168) GN=rplJ PE=1 SV=4
Q45495	Q45495	defB		Peptide deformylase 2	MIEFVKNSQNPELAEKYKLRPGVGLAAPQIN	52	1	1.53713e-08	3.2757	-5.78156	D	-3.02977	-2.86921	-3.20148	2.86021	2.52645	2.85754	-0.164883		-5.61667	biosynthetic process;cellular biosynthetic process;cellular macromolecule biosynthetic process;cellular macromolecule metabolic process;cellular metabolic process;cellular process;cellular protein metabolic process;macromolecule biosynthetic process;macromolecule metabolic process;metabolic process;primary metabolic process;protein metabolic process;translation	binding;catalytic activity;cation binding;hydrolase activity;hydrolase activity, acting on carbon-nitrogen (but not peptide) bonds;hydrolase activity, acting on carbon-nitrogen (but not peptide) bonds, in linear amides;ion binding;iron ion binding;metal ion binding;peptide deformylase activity;transition metal ion binding				Fmet_deformylase;Peptide_deformylase	>sp|Q45495|DEF2_BACSU Peptide deformylase 2 OS=Bacillus subtilis (strain 168) GN=defB PE=1 SV=1
P50848	P50848	ypwA		Carboxypeptidase 1	TLNRGDVRVTTRYDEKDFRTAIFGTIHECGH	254	1	0.00212917	-0.38263	-5.82156	D	-2.01468	-3.8795	-2.79478	2.77353	2.75429	3.2479	-1.03835		-4.78321	macromolecule metabolic process;metabolic process;primary metabolic process;protein metabolic process;proteolysis	binding;carboxypeptidase activity;catalytic activity;cation binding;exopeptidase activity;hydrolase activity;ion binding;metal ion binding;metallocarboxypeptidase activity;metalloexopeptidase activity;metallopeptidase activity;peptidase activity;peptidase activity, acting on L-amino acid peptides;transition metal ion binding;zinc ion binding				Peptidase_M32	>sp|P50848|CBP1_BACSU Carboxypeptidase 1 OS=Bacillus subtilis (strain 168) GN=ypwA PE=1 SV=1
P37946	P37946	ilvA		L-threonine dehydratase biosynthetic IlvA	ESNKAGHVVTLDKIDKFVDGAAVKKIGEETF	239	1	3.99612e-05	-0.066298	-5.90582	D	-3.43902	-3.18388	-3.6356	2.63593	2.46143	2.36159	-0.234223		-5.67159	amine biosynthetic process;amine metabolic process;aspartate family amino acid metabolic process;biosynthetic process;branched chain family amino acid biosynthetic process;branched chain family amino acid metabolic process;carboxylic acid biosynthetic process;carboxylic acid metabolic process;cellular amine metabolic process;cellular amino acid biosynthetic process;cellular amino acid metabolic p…	ammonia-lyase activity;binding;carbon-nitrogen lyase activity;catalytic activity;cofactor binding;L-threonine ammonia-lyase activity;lyase activity;pyridoxal phosphate binding;vitamin B6 binding;vitamin binding		Glycine, serine and threonine metabolism;Valine, leucine and isoleucine biosynthesis		ACT-like_dom;IlvA;Ser/Thr_deHydtase_PyrdxlP-BS;Trp_syn_b_sub_like_PLP_eny_SF	>sp|P37946|ILVA_BACSU L-threonine dehydratase biosynthetic IlvA OS=Bacillus subtilis (strain 168) GN=ilvA PE=3 SV=1
P21880	P21880	pdhD		Dihydrolipoyl dehydrogenase	VNKLTGGVAGLLKGNKVDVVKGEAYFVDSNS	111	1	2.98089e-05	0.00044281	-5.92617	D	-3.93507	-6.06091	-2.96569	4.32461	-2.04637	2.53859	-0.0239467		-5.90222	alcohol catabolic process;alcohol metabolic process;biological regulation;carbohydrate catabolic process;carbohydrate metabolic process;catabolic process;cell redox homeostasis;cellular carbohydrate catabolic process;cellular carbohydrate metabolic process;cellular homeostasis;cellular metabolic process;cellular process;generation of precursor metabolites and energy;glucose catabolic process;gluc…	binding;catalytic activity;coenzyme binding;cofactor binding;dihydrolipoyl dehydrogenase activity;flavin adenine dinucleotide binding;oxidoreductase activity;oxidoreductase activity, acting on a sulfur group of donors;oxidoreductase activity, acting on a sulfur group of donors, NAD or NADP as acceptor;oxidoreductase activity, acting on NADH or NADPH	cell part;cytoplasm;intracellular part	Citrate cycle (TCA cycle);Glycine, serine and threonine metabolism;Glycolysis / Gluconeogenesis;Pyruvate metabolism;Valine, leucine and isoleucine degradation		FAD/NAD-linked_Rdtase_dimer;FAD_pyr_nucl-diS_OxRdtase;Lipoamide_DH;Pyr_nucl-diS_OxRdtase_dimer;Pyr_nucl-diS_OxRdtase_FAD/NAD;Pyr_OxRdtase_I_AS;Pyr_OxRdtase_NAD-bd_dom	>sp|P21880|DLDH1_BACSU Dihydrolipoyl dehydrogenase OS=Bacillus subtilis (strain 168) GN=pdhD PE=3 SV=1
O32241	O32241	sdpI		Immunity protein SdpI	AEQNHLIGLRTPWTLKDETVWKLGNRFASKV	143	1	7.82482e-26	-0.36054	-5.96947	D	-3.9055	-2.65298	-3.57726	2.81937	3.4725	1.48078	-2.67455	D	-3.29492			cell part;integral to membrane;intrinsic to membrane;membrane part			DUF1648;SdpI;SdpI/YhfL	>sp|O32241|SDPI_BACSU Immunity protein SdpI OS=Bacillus subtilis (strain 168) GN=sdpI PE=1 SV=1
P37871	P37871	rpoC		DNA-directed RNA polymerase subunit beta'	KKQLLSEKEYRAYLDKYGNKFQASMGAEAIH	161	1	3.29412e-18	0.10478	-6.03743	D	-4.84973	-0.0532799	1.80985	5.14713	4.64515	5.22686	-0.58232		-5.45511	biosynthetic process;cellular biosynthetic process;cellular macromolecule biosynthetic process;cellular macromolecule metabolic process;cellular metabolic process;cellular nitrogen compound metabolic process;cellular process;macromolecule biosynthetic process;macromolecule metabolic process;metabolic process;nitrogen compound metabolic process;nucleic acid metabolic process;nucleobase-containing …	binding;catalytic activity;DNA binding;DNA-directed RNA polymerase activity;nucleic acid binding;nucleotidyltransferase activity;protein binding;RNA polymerase activity;transferase activity;transferase activity, transferring phosphorus-containing groups	cell part;DNA-directed RNA polymerase complex;intracellular part;macromolecular complex;protein complex;RNA polymerase complex	Purine metabolism;Pyrimidine metabolism;RNA polymerase		DNA-dir_RpoC_beta_prime;RNA_pol_asu;RNA_pol_N;RNA_pol_Rpb1_1;RNA_pol_Rpb1_3;RNA_pol_Rpb1_4;RNA_pol_Rpb1_5	>sp|P37871|RPOC_BACSU DNA-directed RNA polymerase subunit beta' OS=Bacillus subtilis (strain 168) GN=rpoC PE=1 SV=4
P28366	P28366	secA		Protein translocase subunit SecA	LYVQANAFVRTLKAEKDYTYDIKTKAVQLTE	248	1	1.50078e-10	0.18898	-6.08978	D	-2.35152	-3.63986	-3.06868	3.23426	2.26942	3.70561	-0.03203		-6.05775	cellular process;establishment of localization;establishment of localization in cell;establishment of protein localization;intracellular protein transmembrane transport;intracellular protein transport;intracellular transport;protein import;protein targeting;protein transmembrane transport;protein transport;transmembrane transport;transport	adenyl nucleotide binding;adenyl ribonucleotide binding;ATP binding;binding;catalytic activity;cation binding;helicase activity;hydrolase activity;hydrolase activity, acting on acid anhydrides;hydrolase activity, acting on acid anhydrides, in phosphorus-containing anhydrides;ion binding;metal ion binding;nucleic acid binding;nucleoside-triphosphatase activity;nucleotide binding;purine nucleotide …	cell part;cytoplasm;intracellular part;membrane;plasma membrane	Bacterial secretion system;Protein export		Helicase_C;P-loop_NTPase;SEC_C_motif;SecA;SecA_CS;SecA_DEAD;SecA_motor_DEAD;SecA_preprotein_X-link_dom;SecA_Wing/Scaffold	>sp|P28366|SECA_BACSU Protein translocase subunit SecA OS=Bacillus subtilis (strain 168) GN=secA PE=1 SV=1
P0CI74	P0CI74	gpsB		Cell cycle protein GpsB	MLADKVKLSAKEILEKEFKTGVRGYKQEDVD	16	1	0.00074697	0.32643	-6.12502	D	-3.02927	-3.36414	-2.83871	2.49222	3.27761	3.37311	-0.81952		-5.3055	biological regulation;cell cycle;cell division;cellular process;regulation of anatomical structure morphogenesis;regulation of biological process;regulation of biological quality;regulation of cell morphogenesis;regulation of cell shape;regulation of cellular component organization;regulation of cellular process;regulation of developmental process		cell part;cytoplasm;intracellular part			Cell_cycle_GpsB;DivIVA_domain;DivIVA_fam	>sp|P0CI74|GPSB_BACSU Cell cycle protein GpsB OS=Bacillus subtilis (strain 168) GN=gpsB PE=1 SV=1
P50849	P50849	pnp		Polyribonucleotide nucleotidyltransferase	GALGERALEPVIPSEKDFPYTVRLVSEVLES	420	1	1.67894e-08	-1.0853	-6.22495	D	-3.56855	-1.14145	-2.57298	2.98677	3.41703	4.98806	-0.367013		-5.85793	catabolic process;cell communication;cellular catabolic process;cellular macromolecule catabolic process;cellular macromolecule metabolic process;cellular metabolic process;cellular nitrogen compound metabolic process;cellular process;cellular response to external stimulus;cellular response to extracellular stimulus;cellular response to stimulus;establishment of competence for transformation;macr…	3'-5' exonuclease activity;3'-5'-exoribonuclease activity;binding;catalytic activity;cation binding;exonuclease activity;exonuclease activity, active with either ribo- or deoxyribonucleic acids and producing 5'-phosphomonoesters;exoribonuclease activity;exoribonuclease activity, producing 5'-phosphomonoesters;hydrolase activity;hydrolase activity, acting on ester bonds;ion binding;magnesium ion b…	cell part;cytoplasm;intracellular part	Purine metabolism;Pyrimidine metabolism;RNA degradation	ACEVEDO_NORMAL_TISSUE_ADJACENT_TO_LIVER_TUMOR_DN;ALFANO_MYC_TARGETS;ATACCTC,MIR-202;BASAKI_YBX1_TARGETS_DN;BENPORATH_NANOG_TARGETS;BENPORATH_SOX2_TARGETS;BERENJENO_TRANSFORMED_BY_RHOA_DN;BIOPOLYMER_METABOLIC_PROCESS;BIOPOLYMER_MODIFICATION;BOQUEST_STEM_CELL_DN;BROWNE_HCMV_INFECTION_6HR_UP;BRUINS_UVC_RESPONSE_MIDDLE;BURTON_ADIPOGENESIS_3;BURTON_ADIPOGENESIS_7;CAFFAREL_RESPONSE_TO_THC_24HR_5_UP;CAF…	ExoRNase_PH_dom1;ExoRNase_PH_dom2;KH_dom;KH_dom_type_1;NA-bd_OB-fold;PNPase;PNPase/RNase_PH_dom;PNPase_PH_RNA-bd_bac/org-type;Rbsml_prot_S1_RNA-bd_dom;Ribosomal_S5_D2-typ_fold;RNA-binding_domain_S1	>sp|P50849|PNP_BACSU Polyribonucleotide nucleotidyltransferase OS=Bacillus subtilis (strain 168) GN=pnp PE=1 SV=3
P37871	P37871	rpoC		DNA-directed RNA polymerase subunit beta'	DPANTPLEKKQLLSEKEYRAYLDKYGNKFQA	153	1	0.000618185	0.093177	-6.26535	D	-2.65938	-4.37581	-3.7625	3.10397	1.78374	3.11067	-0.58232		-5.68303	biosynthetic process;cellular biosynthetic process;cellular macromolecule biosynthetic process;cellular macromolecule metabolic process;cellular metabolic process;cellular nitrogen compound metabolic process;cellular process;macromolecule biosynthetic process;macromolecule metabolic process;metabolic process;nitrogen compound metabolic process;nucleic acid metabolic process;nucleobase-containing …	binding;catalytic activity;DNA binding;DNA-directed RNA polymerase activity;nucleic acid binding;nucleotidyltransferase activity;protein binding;RNA polymerase activity;transferase activity;transferase activity, transferring phosphorus-containing groups	cell part;DNA-directed RNA polymerase complex;intracellular part;macromolecular complex;protein complex;RNA polymerase complex	Purine metabolism;Pyrimidine metabolism;RNA polymerase		DNA-dir_RpoC_beta_prime;RNA_pol_asu;RNA_pol_N;RNA_pol_Rpb1_1;RNA_pol_Rpb1_3;RNA_pol_Rpb1_4;RNA_pol_Rpb1_5	>sp|P37871|RPOC_BACSU DNA-directed RNA polymerase subunit beta' OS=Bacillus subtilis (strain 168) GN=rpoC PE=1 SV=4
P39120	P39120	citZ		Citrate synthase 2	WYEMSIRIEDIVTSEKKLPPNVDFYSASVYH	301	1	6.112e-07	-4.0401	-6.40668	D	-3.24546	-3.29936	-2.38419	3.89958	2.07742	4.31405	-0.618263		-5.78842	acetyl-CoA catabolic process;acetyl-CoA metabolic process;carbohydrate metabolic process;catabolic process;cellular carbohydrate metabolic process;cellular catabolic process;cellular metabolic process;cellular process;coenzyme catabolic process;coenzyme metabolic process;cofactor catabolic process;cofactor metabolic process;metabolic process;primary metabolic process;tricarboxylic acid cycle	catalytic activity;transferase activity;transferase activity, transferring acyl groups;transferase activity, transferring acyl groups, acyl groups converted into alkyl on transfer	cell part;cytoplasm;intracellular part	Citrate cycle (TCA cycle);Glyoxylate and dicarboxylate metabolism		2-MeCitrate/Citrate_synth_II;Citrate_synthase_AS;Citrate_synthase_bac-typ;Citrate_synthase-like;Citrate_synthase-like_core;Citrate_synth-like_lrg_a-sub;Citrate_synth-like_sm_a-sub	>sp|P39120|CISY2_BACSU Citrate synthase 2 OS=Bacillus subtilis (strain 168) GN=citZ PE=1 SV=2
P21881	P21881	pdhA		Pyruvate dehydrogenase E1 component subunit alpha	GLWSEEEEAKVIEDAKEEIKQAIKKADAEPK	325	1	3.79086e-10	0.61917	-6.80566	D	-3.74458	-2.63979	-3.1619	3.54078	4.40981	2.92013	-0.35371		-6.45195	alcohol catabolic process;alcohol metabolic process;carbohydrate catabolic process;carbohydrate metabolic process;catabolic process;cellular carbohydrate catabolic process;cellular carbohydrate metabolic process;cellular metabolic process;cellular process;generation of precursor metabolites and energy;glucose catabolic process;glucose metabolic process;glycolysis;hexose catabolic process;hexose m…	binding;catalytic activity;coenzyme binding;cofactor binding;oxidoreductase activity;oxidoreductase activity, acting on the aldehyde or oxo group of donors;oxidoreductase activity, acting on the aldehyde or oxo group of donors, disulfide as acceptor;pyruvate dehydrogenase (acetyl-transferring) activity;pyruvate dehydrogenase activity;thiamine pyrophosphate binding;vitamin binding		Butanoate metabolism;Citrate cycle (TCA cycle);Glycolysis / Gluconeogenesis;Pyruvate metabolism;Valine, leucine and isoleucine biosynthesis		DH_E1;PdhA/BkdA;THDP-binding	>sp|P21881|ODPA_BACSU Pyruvate dehydrogenase E1 component subunit alpha OS=Bacillus subtilis (strain 168) GN=pdhA PE=1 SV=3
P37560	P37560	yabR		Uncharacterized protein YabR	LKVGDQVEVKVINVEKDGKIGLSIKKAKDRP	65	1	5.22752e-06	-0.26765	-7.10319	D	-2.93609	-3.58281	-1.79454	3.82415	4.22892	4.94308	-2.5058	D	-4.59739		binding;nucleic acid binding;RNA binding				NA-bd_OB-fold;Rbsml_prot_S1_RNA-bd_dom;RNA-binding_domain_S1	>sp|P37560|YABR_BACSU Uncharacterized protein YabR OS=Bacillus subtilis (strain 168) GN=yabR PE=3 SV=1
O32157	O32157	frlB		Fructosamine deglycase FrlB	TAKVNREVQAFLQDLKGKTIDHVFFVACGGS	20	1	1.49578e-44	-0.48685	-8.43257	D	-3.43351	-3.94352	-2.95974	4.52618	5.26311	5.17167	-2.54551	D	-5.88706	carbohydrate metabolic process;metabolic process;primary metabolic process	binding;carbohydrate binding;catalytic activity;hydrolase activity				Fructosamine_deglycase_FrlB;SIS	>sp|O32157|FRLB_BACSU Fructosamine deglycase FrlB OS=Bacillus subtilis (strain 168) GN=frlB PE=1 SV=1
O06005	O06005	aapA		Amino-acid permease AapA	_________MIGNSSKDNFGQQQKLSRGLKN	7	1	0.0286602	-2.7154	1.79691		2.94413	-0.288736	0.731926	-3.44432	1.89807	-0.457172	ND	ND	ND		active transmembrane transporter activity;amine transmembrane transporter activity;amino acid transmembrane transporter activity;carboxylic acid transmembrane transporter activity;organic acid transmembrane transporter activity;substrate-specific transmembrane transporter activity;substrate-specific transporter activity;transmembrane transporter activity;transporter activity	cell part;integral to membrane;intrinsic to membrane;membrane;membrane part;plasma membrane			AA/rel_permease1;AA-permease/SLC12A_dom;Amoino_acid_permease_CS	>sp|O06005|AAPA_BACSU Amino-acid permease AapA OS=Bacillus subtilis (strain 168) GN=aapA PE=3 SV=2
P39066	P39066	acuB		Acetoin utilization protein AcuB	CLPVVHHQKLIGILTKTDLLRTFVKLTGADQ	120	1	0.000113061	0.17761	2.01997		-2.36204	0.275511	-3.15672	-3.36872	-4.06575	-3.86868	ND	ND	ND	acetoin catabolic process;acetoin metabolic process;anatomical structure formation involved in morphogenesis;catabolic process;cell differentiation;cellular catabolic process;cellular developmental process;cellular ketone metabolic process;cellular metabolic process;cellular process;developmental process;ketone catabolic process;metabolic process;small molecule catabolic process;small molecule me…	adenyl nucleotide binding;binding;nucleotide binding;purine nucleotide binding				CBS_dom	>sp|P39066|ACUB_BACSU Acetoin utilization protein AcuB OS=Bacillus subtilis (strain 168) GN=acuB PE=3 SV=1
O32437	O32437	comZ		ComG operon repressor	SLEFLQIAMKYLPEAKEQLEKSGIELSMEAI	21	1	0.032486	-0.13524	-0.970859		-2.93834	-3.48527	-2.27319	-2.64674	-1.20041	-1.93707	ND	ND	ND	biological regulation;biosynthetic process;cell communication;cellular biosynthetic process;cellular macromolecule biosynthetic process;cellular macromolecule metabolic process;cellular metabolic process;cellular nitrogen compound metabolic process;cellular process;cellular response to external stimulus;cellular response to extracellular stimulus;cellular response to stimulus;establishment of com…					ComZ	>sp|O32437|COMZ_BACSU ComG operon repressor OS=Bacillus subtilis (strain 168) GN=comZ PE=4 SV=2
Q08311	Q08311	cotY		Spore coat protein Y	PTIAGKDTIPFLVFDKKGGLFSTFGNVGGFV	58	1	0.000873521	-0.2494	-0.234427		-1.55282	-4.16114	-3.19374	-0.961382	-3.67565	-3.56739	ND	ND	ND	anatomical structure formation involved in morphogenesis;cell differentiation;cellular developmental process;cellular process;developmental process;sporulation;sporulation resulting in formation of a cellular spore	binding;protein binding	cell part;cell wall;external encapsulating structure;spore wall			Spore_coat_protein_Z/Y	>sp|Q08311|COTY_BACSU Spore coat protein Y OS=Bacillus subtilis (strain 168) GN=cotY PE=1 SV=1
O32083	O32083	lytG		Exo-glucosaminidase LytG	DDRSIRLTSAQSYVGKDIKVVSKKQKGQSVW	243	1	0.0212481	-0.070835	1.64395		0.329336	-2.1129	0.46084	-2.8246	0.874437	-4.30442	ND	ND	ND	amine metabolic process;aminoglycan catabolic process;aminoglycan metabolic process;carbohydrate catabolic process;carbohydrate metabolic process;catabolic process;cell wall macromolecule metabolic process;glycosaminoglycan catabolic process;glycosaminoglycan metabolic process;macromolecule catabolic process;macromolecule metabolic process;metabolic process;nitrogen compound metabolic process;pep…	amidase activity;catalytic activity;hydrolase activity;hydrolase activity, acting on carbon-nitrogen (but not peptide) bonds;hydrolase activity, acting on carbon-nitrogen (but not peptide) bonds, in linear amides;hydrolase activity, acting on glycosyl bonds	cell part;cell wall;external encapsulating structure;extracellular region			Lysozyme_subfam2_dom;MGlyc_endo_b_GlcNAc_like_dom;SH3-like_dom	>sp|O32083|LYTG_BACSU Exo-glucosaminidase LytG OS=Bacillus subtilis (strain 168) GN=lytG PE=1 SV=1
O34661	O34661	panE		Probable 2-dehydropantoate 2-reductase	VFQEACRILKLENEEKAWERVQAVCGQTKEN	228	1	0.00359539	-2.0532	-0.366139		-3.07226	-3.64484	-3.14611	-3.65346	-1.84841	-3.26292	ND	ND	ND	amine biosynthetic process;amine metabolic process;biosynthetic process;carboxylic acid biosynthetic process;carboxylic acid metabolic process;cellular amine metabolic process;cellular amino acid biosynthetic process;cellular amino acid metabolic process;cellular biosynthetic process;cellular ketone metabolic process;cellular metabolic process;cellular modified amino acid biosynthetic process;cel…	2-dehydropantoate 2-reductase activity;binding;catalytic activity;coenzyme binding;cofactor binding;NADP binding;nucleotide binding;oxidoreductase activity;oxidoreductase activity, acting on CH-OH group of donors;oxidoreductase activity, acting on the CH-OH group of donors, NAD or NADP as acceptor	cell part;cytoplasm;intracellular part	Pantothenate and CoA biosynthesis		6-PGluconate_DH_C-like;ApbA;DH_multihelical;KPA_reductase;KPR_N;NAD(P)-bd_dom	>sp|O34661|PANE_BACSU Probable 2-dehydropantoate 2-reductase OS=Bacillus subtilis (strain 168) GN=panE PE=1 SV=1
O32242	O32242	sdpR		Transcriptional repressor SdpR	__________MNNVFKAISDPTRRKILDLLK	6	1	0.000218379	1.3292	-0.91855		-2.8495	-3.0354	-2.83396	-1.33506	-2.54662	-2.08153	ND	ND	ND	biosynthetic process;cellular biosynthetic process;cellular macromolecule biosynthetic process;cellular macromolecule metabolic process;cellular metabolic process;cellular nitrogen compound metabolic process;cellular process;macromolecule biosynthetic process;macromolecule metabolic process;metabolic process;nitrogen compound metabolic process;nucleic acid metabolic process;nucleobase-containing …	binding;DNA binding;nucleic acid binding;nucleic acid binding transcription factor activity;sequence-specific DNA binding transcription factor activity	cell part;cytoplasm;intracellular part		AACTTT_UNKNOWN;ACEVEDO_FGFR1_TARGETS_IN_PROSTATE_CANCER_MODEL_DN;ACEVEDO_METHYLATED_IN_LIVER_CANCER_DN;ALCALAY_AML_BY_NPM1_LOCALIZATION_UP;BERENJENO_TRANSFORMED_BY_RHOA_FOREVER_DN;BERENJENO_TRANSFORMED_BY_RHOA_UP;BOQUEST_STEM_CELL_DN;BURTON_ADIPOGENESIS_10;BURTON_ADIPOGENESIS_6;BYSTRYKH_HEMATOPOIESIS_STEM_CELL_AND_BRAIN_QTL_TRANS;CAGCTG_V$AP4_Q5;CAGGTG_V$E12_Q6;CCAWWNAAGG_V$SRF_Q4;CHARAFE_BREAST_…	HTH_ArsR_DNA-bd_dom;WHTH_DNA-bd_dom	>sp|O32242|SDPR_BACSU Transcriptional repressor SdpR OS=Bacillus subtilis (strain 168) GN=sdpR PE=2 SV=1
P07860	P07860	sigF		RNA polymerase sigma-F factor	DLFQIGCIGLLKSVDKFDLTYDVRFSTYAVP	76	1	0.00989657	2.6257	-0.781845		-2.84096	-3.31231	-3.29361	-2.19569	-2.15244	-2.75322	ND	ND	ND	anatomical structure formation involved in morphogenesis;biosynthetic process;cell differentiation;cellular biosynthetic process;cellular developmental process;cellular macromolecule metabolic process;cellular metabolic process;cellular nitrogen compound metabolic process;cellular process;developmental process;macromolecule metabolic process;metabolic process;nitrogen compound metabolic process;n…	binding;core DNA-dependent RNA polymerase binding promoter specificity activity;core RNA polymerase binding transcription factor activity;DNA binding;nucleic acid binding;nucleic acid binding transcription factor activity;protein binding transcription factor activity;sequence-specific DNA binding transcription factor activity;sigma factor activity		RNA polymerase		RNA_pol_sigma_r2;RNA_pol_sigma_r3_r4;RNA_pol_sigma70;RNA_pol_sigma-70_dom;RNA_pol_sigma70_r2;RNA_pol_sigma70_r3;RNA_pol_sigma70_r4;RNA_pol_sigma-B/F/G;RNA_pol_sigma-F;WHTH_DNA-bd_dom	>sp|P07860|RPSF_BACSU RNA polymerase sigma-F factor OS=Bacillus subtilis (strain 168) GN=sigF PE=1 SV=1
P37561	P37561	yabS		Uncharacterized protein YabS	TPTGPAIREATLQFEKIRSRRGMLADDERRF	225	1	0.034286	0.77615	-1.30582		-3.66989	-3.99768	-3.10945	-3.06706	0.371613	-4.16411	ND	ND	ND						VWF_A	>sp|P37561|YABS_BACSU Uncharacterized protein YabS OS=Bacillus subtilis (strain 168) GN=yabS PE=4 SV=1
Q08792	Q08792	ycxD		Uncharacterized HTH-type transcriptional regulator YcxD	AAVLPEALTDTFYAYKKLNDIDCSMISQAAL	311	1	0.00222732	-0.019787	-1.46581		-3.19459	-4.21156	-3.28552	-3.67745	-0.648792	-1.96799	ND	ND	ND	biosynthetic process;cellular biosynthetic process;cellular macromolecule biosynthetic process;cellular macromolecule metabolic process;cellular metabolic process;cellular nitrogen compound metabolic process;cellular process;macromolecule biosynthetic process;macromolecule metabolic process;metabolic process;nitrogen compound metabolic process;nucleic acid metabolic process;nucleobase-containing …	binding;catalytic activity;cofactor binding;DNA binding;nucleic acid binding;nucleic acid binding transcription factor activity;pyridoxal phosphate binding;sequence-specific DNA binding transcription factor activity;transaminase activity;transferase activity;transferase activity, transferring nitrogenous groups;vitamin B6 binding;vitamin binding				Aminotransferase_I/II;PyrdxlP-dep_Trfase;PyrdxlP-dep_Trfase_major_sub1;Tscrpt_reg_HTH_GntR;WHTH_DNA-bd_dom	>sp|Q08792|YCXD_BACSU Uncharacterized HTH-type transcriptional regulator YcxD OS=Bacillus subtilis (strain 168) GN=ycxD PE=3 SV=1
P96701	P96701	ydgC		Uncharacterized HTH-type transcriptional regulator YdgC	______________MKSKGVESRKRLLKAAA	2	1	0.0262953	1.8015	-1.68828		-3.88115	-3.34993	-3.20983	-2.82533	-0.885153	-1.66557	ND	ND	ND	biological regulation;biosynthetic process;cellular biosynthetic process;cellular macromolecule biosynthetic process;cellular macromolecule metabolic process;cellular metabolic process;cellular nitrogen compound metabolic process;cellular process;macromolecule biosynthetic process;macromolecule metabolic process;metabolic process;nitrogen compound metabolic process;nucleic acid metabolic process;…	binding;DNA binding;nucleic acid binding				Homeodomain-like;HTH_TetR;Tet_transcr_reg_TetR-like_C;Tet_transcr_reg_TetR-rel_C	>sp|P96701|YDGC_BACSU Uncharacterized HTH-type transcriptional regulator YdgC OS=Bacillus subtilis (strain 168) GN=ydgC PE=3 SV=1
P96701	P96701	ydgC		Uncharacterized HTH-type transcriptional regulator YdgC	____________MKSKGVESRKRLLKAAANE	4	1	0.0262953	1.8015	-1.58266		-1.97178	-2.83733	-4.56054	-2.07094	-0.885153	-1.66557	ND	ND	ND	biological regulation;biosynthetic process;cellular biosynthetic process;cellular macromolecule biosynthetic process;cellular macromolecule metabolic process;cellular metabolic process;cellular nitrogen compound metabolic process;cellular process;macromolecule biosynthetic process;macromolecule metabolic process;metabolic process;nitrogen compound metabolic process;nucleic acid metabolic process;…	binding;DNA binding;nucleic acid binding				Homeodomain-like;HTH_TetR;Tet_transcr_reg_TetR-like_C;Tet_transcr_reg_TetR-rel_C	>sp|P96701|YDGC_BACSU Uncharacterized HTH-type transcriptional regulator YdgC OS=Bacillus subtilis (strain 168) GN=ydgC PE=3 SV=1
P96703	P96703	ydgE		Uncharacterized N-acetyltransferase YdgE	QNITSGTWTEKEAFEKSEQAYENMIPNGRDS	42	1	5.06327e-09	-0.33363	0.179228		0.568565	-0.858372	0.92963	-0.293215	1.65227	-1.25692	ND	ND	ND		acetyltransferase activity;catalytic activity;N-acetyltransferase activity;N-acyltransferase activity;transferase activity;transferase activity, transferring acyl groups;transferase activity, transferring acyl groups other than amino-acyl groups				Acyl_CoA_acyltransferase;GNAT_dom	>sp|P96703|YDGE_BACSU Uncharacterized N-acetyltransferase YdgE OS=Bacillus subtilis (strain 168) GN=ydgE PE=3 SV=1
P96703	P96703	ydgE		Uncharacterized N-acetyltransferase YdgE	EEFEAFRGMSVQNFAKQNITSGTWTEKEAFE	26	1	1.14623e-55	-0.31407	-1.18028		3.63428	2.89672	5.30096	3.43796	6.37592	5.5589	ND	ND	ND		acetyltransferase activity;catalytic activity;N-acetyltransferase activity;N-acyltransferase activity;transferase activity;transferase activity, transferring acyl groups;transferase activity, transferring acyl groups other than amino-acyl groups				Acyl_CoA_acyltransferase;GNAT_dom	>sp|P96703|YDGE_BACSU Uncharacterized N-acetyltransferase YdgE OS=Bacillus subtilis (strain 168) GN=ydgE PE=3 SV=1
P96703	P96703	ydgE		Uncharacterized N-acetyltransferase YdgE	QNFAKQNITSGTWTEKEAFEKSEQAYENMIP	37	1	1.14623e-55	0.33253	-1.71976		3.08304	2.46118	4.83479	3.62363	6.25847	5.65618	ND	ND	ND		acetyltransferase activity;catalytic activity;N-acetyltransferase activity;N-acyltransferase activity;transferase activity;transferase activity, transferring acyl groups;transferase activity, transferring acyl groups other than amino-acyl groups				Acyl_CoA_acyltransferase;GNAT_dom	>sp|P96703|YDGE_BACSU Uncharacterized N-acetyltransferase YdgE OS=Bacillus subtilis (strain 168) GN=ydgE PE=3 SV=1
O31494	O31494	ydzF		Uncharacterized HTH-type transcriptional regulator YdzF	MRYGELKRAMPFITHKMLSAQLKELQTDGLI	52	1	5.04907e-05	-0.74811	2.81832		2.8423	0.982326	0.992554	-3.40739	2.15259	-2.38296	ND	ND	ND	biological regulation;biosynthetic process;cellular biosynthetic process;cellular macromolecule biosynthetic process;cellular macromolecule metabolic process;cellular metabolic process;cellular nitrogen compound metabolic process;cellular process;macromolecule biosynthetic process;macromolecule metabolic process;metabolic process;nitrogen compound metabolic process;nucleic acid metabolic process;…	binding;DNA binding;nucleic acid binding				HTH_HxlR;WHTH_DNA-bd_dom	>sp|O31494|YDZF_BACSU Uncharacterized HTH-type transcriptional regulator YdzF OS=Bacillus subtilis (strain 168) GN=ydzF PE=3 SV=1
O31398	O31398	ykwD		Uncharacterized protein YkwD	KTGNTVQNMSLNDAVKKLHINTNIKTLNAAN	53	1	0.00736602	3.6213	-1.84652		-3.54737	-3.9505	-2.55869	-3.27268	-0.762009	-0.482328	ND	ND	ND						CAP_domain;CAP_domain_YkwD-like	>sp|O31398|YKWD_BACSU Uncharacterized protein YkwD OS=Bacillus subtilis (strain 168) GN=ykwD PE=3 SV=1
P45904	P45904	yqaG		Uncharacterized HTH-type transcriptional regulator YqaG	DVENGLAKLTPELCIKWFEKCAAYEHIDLVH	58	1	0.0330001	-3.8224	2.89095		0.401525	0.0153503	-2.67498	-3.07544	-3.45926	-4.39627	ND	ND	ND	biological regulation;biosynthetic process;cellular biosynthetic process;cellular macromolecule biosynthetic process;cellular macromolecule metabolic process;cellular metabolic process;cellular nitrogen compound metabolic process;cellular process;macromolecule biosynthetic process;macromolecule metabolic process;metabolic process;nitrogen compound metabolic process;nucleic acid metabolic process;…	binding;DNA binding;nucleic acid binding;sequence-specific DNA binding				Cro/C1-type_HTH;Lambda_DNA-bd_dom	>sp|P45904|YQAG_BACSU Uncharacterized HTH-type transcriptional regulator YqaG OS=Bacillus subtilis (strain 168) GN=yqaG PE=3 SV=1
P54538	P54538	yqjA		Uncharacterized protein YqjA	SGKEIPETHQLITEAKNLAYRDVQNHILRYE	194	1	5.33978e-28	0.25583	-0.258285		-0.701761	1.66157	0.778429	1.76779	1.2062	-0.460899	ND	ND	ND			cell part;integral to membrane;intrinsic to membrane;membrane;membrane part;plasma membrane			DUF939;DUF939_C	>sp|P54538|YQJA_BACSU Uncharacterized protein YqjA OS=Bacillus subtilis (strain 168) GN=yqjA PE=4 SV=2
O07918	O07918	yraH		Uncharacterized protein YraH	__MKLLQIRLLVNDFKKSVEFYKDSLGLPIS	14	1	0.0382092	-3.669	-0.922179		-4.2154	-2.94374	-2.16304	-2.683	-2.85083	-1.02181	ND	ND	ND		binding;carbon-sulfur lyase activity;catalytic activity;cation binding;ion binding;lactoylglutathione lyase activity;lyase activity;metal ion binding				Glyas_Bleomycin-R_OHBP_Dase;Glyas_Fos-R_dOase_dom;Glyoxalase_1_CS	>sp|O07918|YRAH_BACSU Uncharacterized protein YraH OS=Bacillus subtilis (strain 168) GN=yraH PE=3 SV=1
P54441	P54441	yrkN		Uncharacterized protein YrkN	HHSNPHMHRNGREDDKPLLNDDDFFRFVKIM	166	1	1.00217e-46	-0.076026	-1.38002		5.21551	4.06055	4.75654	5.34973	6.8237	5.9992	ND	ND	ND		acetyltransferase activity;catalytic activity;N-acetyltransferase activity;N-acyltransferase activity;transferase activity;transferase activity, transferring acyl groups;transferase activity, transferring acyl groups other than amino-acyl groups				Acyl_CoA_acyltransferase;GNAT_dom	>sp|P54441|YRKN_BACSU Uncharacterized protein YrkN OS=Bacillus subtilis (strain 168) GN=yrkN PE=3 SV=1
Q795Q5	Q795Q5	yttA		Uncharacterized membrane protein YttA	KTAKAENETLRQDKTKLENQLKETESQTASS	163	1	0.0131592	1.143	1.77281		1.11354	-0.939735	-0.618181	0.0715065	-3.12394	-2.71038	ND	ND	ND			cell part;integral to membrane;intrinsic to membrane;membrane;membrane part;plasma membrane				>sp|Q795Q5|YTTA_BACSU Uncharacterized membrane protein YttA OS=Bacillus subtilis (strain 168) GN=yttA PE=2 SV=2
O34792	O34792	yvjA		UPF0750 membrane protein YvjA	IITKQEQAVKEAVLQKIDRGVTKISAVGGYT	218	1	0.00153644	-1.4888	-2.99359		-2.70799	-4.26892	-4.03945	-1.93188	-2.41405	2.31034	ND	ND	ND			cell part;integral to membrane;intrinsic to membrane;membrane;membrane part;plasma membrane			DUF161;DUF2179	>sp|O34792|YVJA_BACSU UPF0750 membrane protein YvjA OS=Bacillus subtilis (strain 168) GN=yvjA PE=3 SV=1
O32293	O32293	yycN		Uncharacterized N-acetyltransferase YycN	VKAGTWLPEDAQLLSKQVFTDLLPRGLETPH	44	1	0.00142194	-0.96941	-3.07443		-2.59167	-3.47809	-3.43705	-2.71729	1.91945	0.514322	ND	ND	ND		acetyltransferase activity;catalytic activity;N-acetyltransferase activity;N-acyltransferase activity;transferase activity;transferase activity, transferring acyl groups;transferase activity, transferring acyl groups other than amino-acyl groups				Acyl_CoA_acyltransferase;GNAT_dom	>sp|O32293|YYCN_BACSU Uncharacterized N-acetyltransferase YycN OS=Bacillus subtilis (strain 168) GN=yycN PE=1 SV=1
O32293	O32293	yycN		Uncharacterized N-acetyltransferase YycN	FRSYLTYTTKHYAEEKVKAGTWLPEDAQLLS	28	1	0.00155801	2.3631	-1.86029		-3.4265	-2.85009	-3.05762	-2.02873	0.529533	-2.25414	ND	ND	ND		acetyltransferase activity;catalytic activity;N-acetyltransferase activity;N-acyltransferase activity;transferase activity;transferase activity, transferring acyl groups;transferase activity, transferring acyl groups other than amino-acyl groups				Acyl_CoA_acyltransferase;GNAT_dom	>sp|O32293|YYCN_BACSU Uncharacterized N-acetyltransferase YycN OS=Bacillus subtilis (strain 168) GN=yycN PE=1 SV=1
O32293	O32293	yycN		Uncharacterized N-acetyltransferase YycN	PMQTEEFRSYLTYTTKHYAEEKVKAGTWLPE	22	1	1.82641e-08	2.3631	-3.23419		-1.09902	-3.89444	-0.739914	2.21877	2.04836	-0.29793	ND	ND	ND		acetyltransferase activity;catalytic activity;N-acetyltransferase activity;N-acyltransferase activity;transferase activity;transferase activity, transferring acyl groups;transferase activity, transferring acyl groups other than amino-acyl groups				Acyl_CoA_acyltransferase;GNAT_dom	>sp|O32293|YYCN_BACSU Uncharacterized N-acetyltransferase YycN OS=Bacillus subtilis (strain 168) GN=yycN PE=1 SV=1
O32296	O32296	yyzB		Uncharacterized protein YyzB	___MHAPLSLLKQMLKEHQIDTEKAVTFEEY	13	1	0.00879267	0.53949	2.30797		-0.200953	-2.12273	-0.205168	-2.73042	-2.52419	-4.19816	ND	ND	ND							>sp|O32296|YYZB_BACSU Uncharacterized protein YyzB OS=Bacillus subtilis (strain 168) GN=yyzB PE=4 SV=1
Q04747	P27206;Q04747	srfAA	srfAB	Surfactin synthase subunit 1;Surfactin synthase subunit 2	LAQLSEVQDAAVTAVKDKGGNTAIAAYVTPE	2966	1	7.5088e-13	0.71286	1.01054		1.27179	1.10612	1.36754	0.592163	-1.49998	1.62165	2.72879	U	-1.71825	anatomical structure formation involved in morphogenesis;antibiotic biosynthetic process;antibiotic metabolic process;biosynthetic process;cell differentiation;cellular biosynthetic process;cellular developmental process;cellular metabolic process;cellular process;developmental process;drug metabolic process;metabolic process;sporulation;sporulation resulting in formation of a cellular spore	amine binding;amino acid binding;binding;carboxylic acid binding;catalytic activity;ligase activity;modified amino acid binding;phosphopantetheine binding;vitamin binding				AA_adenyl_domain;Acyl_carrier_prot-like;AMP-bd_C;AMP-binding_CS;AMP-dep_Synth/Lig;Condensatn;NRPS_synth;PKS_PP-bd;PPantetheine_attach_site	>sp|P27206|SRFAA_BACSU Surfactin synthase subunit 1 OS=Bacillus subtilis (strain 168) GN=srfAA PE=1 SV=4;>sp|Q04747|SRFAB_BACSU Surfactin synthase subunit 2 OS=Bacillus subtilis (strain 168) GN=srfAB PE=1 SV=3
Q04747	P27206;Q04747	srfAA	srfAB	Surfactin synthase subunit 1;Surfactin synthase subunit 2	ELENTSLRVLLTGGDKLKRAVKKPYTLVNNY	2813	1	0.021675	1.413	0.391399		-0.150744	-0.832462	-0.287329	-0.452059	0.424128	-2.4168	2.72879	U	-2.33739	anatomical structure formation involved in morphogenesis;antibiotic biosynthetic process;antibiotic metabolic process;biosynthetic process;cell differentiation;cellular biosynthetic process;cellular developmental process;cellular metabolic process;cellular process;developmental process;drug metabolic process;metabolic process;sporulation;sporulation resulting in formation of a cellular spore	amine binding;amino acid binding;binding;carboxylic acid binding;catalytic activity;ligase activity;modified amino acid binding;phosphopantetheine binding;vitamin binding				AA_adenyl_domain;Acyl_carrier_prot-like;AMP-bd_C;AMP-binding_CS;AMP-dep_Synth/Lig;Condensatn;NRPS_synth;PKS_PP-bd;PPantetheine_attach_site	>sp|P27206|SRFAA_BACSU Surfactin synthase subunit 1 OS=Bacillus subtilis (strain 168) GN=srfAA PE=1 SV=4;>sp|Q04747|SRFAB_BACSU Surfactin synthase subunit 2 OS=Bacillus subtilis (strain 168) GN=srfAB PE=1 SV=3
Q04747	P27206;Q04747	srfAA	srfAB	Surfactin synthase subunit 1;Surfactin synthase subunit 2	EGEVILTPIQRWFFEKNFTNKHHWNQSVMLH	3137	1	4.8178e-10	-0.66966	1.44351		1.09084	1.20525	-2.02121	-3.18526	-0.125563	-0.744818	2.72879	U	-1.28528	anatomical structure formation involved in morphogenesis;antibiotic biosynthetic process;antibiotic metabolic process;biosynthetic process;cell differentiation;cellular biosynthetic process;cellular developmental process;cellular metabolic process;cellular process;developmental process;drug metabolic process;metabolic process;sporulation;sporulation resulting in formation of a cellular spore	amine binding;amino acid binding;binding;carboxylic acid binding;catalytic activity;ligase activity;modified amino acid binding;phosphopantetheine binding;vitamin binding				AA_adenyl_domain;Acyl_carrier_prot-like;AMP-bd_C;AMP-binding_CS;AMP-dep_Synth/Lig;Condensatn;NRPS_synth;PKS_PP-bd;PPantetheine_attach_site	>sp|P27206|SRFAA_BACSU Surfactin synthase subunit 1 OS=Bacillus subtilis (strain 168) GN=srfAA PE=1 SV=4;>sp|Q04747|SRFAB_BACSU Surfactin synthase subunit 2 OS=Bacillus subtilis (strain 168) GN=srfAB PE=1 SV=3
P02968	O34366;P02968	yvzB	hag	Putative flagellin YvzB;Flagellin	NLTAAESRIRDVDMAKEMSEFTKNNILSQAS;NLTAAESRIRDVDMAKEMSEFTKNNIPSQAS	126	1	2.90873e-13	2.2841	1.27546		0.514526	-1.35042	0.220734	-2.67626	0.0306129	-1.79589	1.43453	U	-0.159077	bacterial-type flagellar cell motility;cell motility;cellular component movement;cellular process;ciliary or flagellar motility;flagellar cell motility;locomotion	structural molecule activity	bacterial-type flagellum;bacterial-type flagellum filament;bacterial-type flagellum part;cell part;cell projection;cell projection part;cell wall;external encapsulating structure;extracellular region;flagellum;flagellum part;intracellular non-membrane-bounded organelle;intracellular organelle;intracellular part;non-membrane-bounded organelle;organelle;organelle part	Flagellar assembly;Plant-pathogen interaction;Two-component system		Flagellin;Flagellin_D0/D1	>sp|O34366|YVZB_BACSU Putative flagellin YvzB OS=Bacillus subtilis (strain 168) GN=yvzB PE=1 SV=1;>sp|P02968|FLA_BACSU Flagellin OS=Bacillus subtilis (strain 168) GN=hag PE=1 SV=2
P28598	P28598	groL	cpn60	60 kDa chaperonin	EQAVAVAIENLKEISKPIEGKESIAQVAAIS	135	1	4.59123e-09	0.40067	0.621687		-1.54912	1.54791	-2.37102	-2.94347	-1.11155	-0.182257	0.801623		-0.179936	cellular macromolecule metabolic process;cellular metabolic process;cellular process;cellular protein metabolic process;macromolecule metabolic process;metabolic process;primary metabolic process;protein folding;protein metabolic process;protein refolding;response to stimulus;response to stress	adenyl nucleotide binding;adenyl ribonucleotide binding;ATP binding;binding;nucleotide binding;purine nucleotide binding;purine ribonucleoside triphosphate binding;purine ribonucleotide binding;ribonucleotide binding	cell part;cytoplasm;intracellular part	ko05152;RNA degradation;Type I diabetes mellitus		Chaperonin_Cpn60_CS;Chaprnin_Cpn60;Cpn60/TCP-1;GroEL-like_apical_dom;GROEL-like_equatorial	>sp|P28598|CH60_BACSU 60 kDa chaperonin OS=Bacillus subtilis (strain 168) GN=groL PE=1 SV=3;>tr|A9LHR4|A9LHR4_BACSU 60 kDa chaperonin (Fragment) OS=Bacillus subtilis (strain 168) GN=cpn60 PE=4 SV=1
P28598	P28598	groL	cpn60	60 kDa chaperonin	RKGMEQAVAVAIENLKEISKPIEGKESIAQV	131	0.816034	4.59123e-09	-0.97451	3.00654		1.3836	1.87601	-0.0965023	1.18938	-2.8476	-4.19829	0.801623		2.20491	cellular macromolecule metabolic process;cellular metabolic process;cellular process;cellular protein metabolic process;macromolecule metabolic process;metabolic process;primary metabolic process;protein folding;protein metabolic process;protein refolding;response to stimulus;response to stress	adenyl nucleotide binding;adenyl ribonucleotide binding;ATP binding;binding;nucleotide binding;purine nucleotide binding;purine ribonucleoside triphosphate binding;purine ribonucleotide binding;ribonucleotide binding	cell part;cytoplasm;intracellular part	ko05152;RNA degradation;Type I diabetes mellitus		Chaperonin_Cpn60_CS;Chaprnin_Cpn60;Cpn60/TCP-1;GroEL-like_apical_dom;GROEL-like_equatorial	>sp|P28598|CH60_BACSU 60 kDa chaperonin OS=Bacillus subtilis (strain 168) GN=groL PE=1 SV=3;>tr|A9LHR4|A9LHR4_BACSU 60 kDa chaperonin (Fragment) OS=Bacillus subtilis (strain 168) GN=cpn60 PE=4 SV=1
P28598	P28598	groL	cpn60	60 kDa chaperonin	KMEAVLDNPYILITDKKITNIQEILPVLEQV	223	1	7.59932e-06	0.84447	2.48219		-2.18274	1.07144	-3.00484	-3.75109	-3.49086	-4.32074	0.801623		1.68056	cellular macromolecule metabolic process;cellular metabolic process;cellular process;cellular protein metabolic process;macromolecule metabolic process;metabolic process;primary metabolic process;protein folding;protein metabolic process;protein refolding;response to stimulus;response to stress	adenyl nucleotide binding;adenyl ribonucleotide binding;ATP binding;binding;nucleotide binding;purine nucleotide binding;purine ribonucleoside triphosphate binding;purine ribonucleotide binding;ribonucleotide binding	cell part;cytoplasm;intracellular part	ko05152;RNA degradation;Type I diabetes mellitus		Chaperonin_Cpn60_CS;Chaprnin_Cpn60;Cpn60/TCP-1;GroEL-like_apical_dom;GROEL-like_equatorial	>sp|P28598|CH60_BACSU 60 kDa chaperonin OS=Bacillus subtilis (strain 168) GN=groL PE=1 SV=3;>tr|A9LHR4|A9LHR4_BACSU 60 kDa chaperonin (Fragment) OS=Bacillus subtilis (strain 168) GN=cpn60 PE=4 SV=1
P39215	P39215;P39216	mcpB	tlpA	Methyl-accepting chemotaxis protein McpB;Methyl-accepting chemotaxis protein TlpA	ALTLERMSEELRDLTKQFKVDK_________;ATTLAQMAEELRDLTKQFKIE__________	657	1	0.0325422	0.90289	1.59506		-1.82116	-1.84413	-2.04195	-3.38538	-3.05713	-4.04992	0.605123		0.989938	chemotaxis;locomotion;response to chemical stimulus;response to external stimulus;response to stimulus;taxis	molecular transducer activity;receptor activity;signal transducer activity;signaling receptor activity;transmembrane signaling receptor activity	cell part;integral to membrane;intrinsic to membrane;membrane;membrane part;plasma membrane	Bacterial chemotaxis;Two-component system		Cache_domain;Chemotax_Me-accpt_rcpt_lig-bd;HAMP_linker_domain;MCPsignal_dom;Sensor-like	>sp|P39215|MCPB_BACSU Methyl-accepting chemotaxis protein McpB OS=Bacillus subtilis (strain 168) GN=mcpB PE=1 SV=2;>sp|P39216|TLPA_BACSU Methyl-accepting chemotaxis protein TlpA OS=Bacillus subtilis (strain 168) GN=tlpA PE=3 SV=1
P08821	P08821	hupA		DNA-binding protein HU 1	_____________MNKTELINAVAEASELSK	3	1	0.000722834	-0.46896	2.42522		1.13373	1.25093	1.07072	-2.51646	1.45899	-2.76281	0.30461		2.12061	cellular component organization;cellular component organization at cellular level;cellular component organization or biogenesis;cellular component organization or biogenesis at cellular level;cellular macromolecule metabolic process;cellular metabolic process;cellular nitrogen compound metabolic process;cellular process;chromosome condensation;chromosome organization;DNA conformation change;DNA m…	binding;DNA binding;nucleic acid binding				Hist_DNA-bd_bac;Histone-like_DNA-bd_CS;IHF-like_DNA-bd_dom	>sp|P08821|DBH1_BACSU DNA-binding protein HU 1 OS=Bacillus subtilis (strain 168) GN=hupA PE=1 SV=2
P08821	P08821	hupA		DNA-binding protein HU 1	KTELINAVAEASELSKKDATKAVDSVFDTIL	18	1	1.51173e-35	0.60293	2.10945		4.62599	5.13742	4.11507	1.09499	2.73519	3.71994	0.30461		1.80484	cellular component organization;cellular component organization at cellular level;cellular component organization or biogenesis;cellular component organization or biogenesis at cellular level;cellular macromolecule metabolic process;cellular metabolic process;cellular nitrogen compound metabolic process;cellular process;chromosome condensation;chromosome organization;DNA conformation change;DNA m…	binding;DNA binding;nucleic acid binding				Hist_DNA-bd_bac;Histone-like_DNA-bd_CS;IHF-like_DNA-bd_dom	>sp|P08821|DBH1_BACSU DNA-binding protein HU 1 OS=Bacillus subtilis (strain 168) GN=hupA PE=1 SV=2
C0SPB6	C0SPB6	ssbB		Single-stranded DNA-binding protein B	___MFNQVMLVGRLTKDPDLRYTSAGAAVAH	13	1	0.000677064	-1.5109	2.46152		-1.51319	0.864244	-1.73874	-3.52456	-2.92702	-3.32066	10.0324	U	-7.5709	biosynthetic process;cell communication;cellular biosynthetic process;cellular macromolecule biosynthetic process;cellular macromolecule metabolic process;cellular metabolic process;cellular nitrogen compound metabolic process;cellular process;cellular response to external stimulus;cellular response to extracellular stimulus;cellular response to stimulus;DNA metabolic process;DNA recombination;DN…	binding;DNA binding;nucleic acid binding;single-stranded DNA binding;structure-specific DNA binding	cell part;cytoplasm;intracellular part			NA-bd_OB-fold;Primosome_PriB/ssb;ssDNA-bd	>sp|C0SPB6|SSBB_BACSU Single-stranded DNA-binding protein B OS=Bacillus subtilis (strain 168) GN=ssbB PE=1 SV=1
P94400	P94400	yciC		Putative metal chaperone YciC	QSGESLLDRKEALGEKDEREIADLLIDQIEF	161	1	0.000124448	0.70562	2.67489		-0.656708	-0.509602	-2.73204	-4.28707	-4.09557	-3.54038	8.97055	U	-6.29566		binding;GTP binding;guanyl nucleotide binding;guanyl ribonucleotide binding;nucleotide binding;purine nucleotide binding;purine ribonucleoside triphosphate binding;purine ribonucleotide binding;ribonucleotide binding				Cbl_biosynth_CobW-like_C;CobW/HypB/UreG_dom;P-loop_NTPase	>sp|P94400|YCIC_BACSU Putative metal chaperone YciC OS=Bacillus subtilis (strain 168) GN=yciC PE=2 SV=1
P94400	P94400	yciC		Putative metal chaperone YciC	CICCTLREDLLIEVEKLAKDGRFDYIVIEST	85	1	4.55506e-17	0.47081	4.35091		1.24274	3.96332	-2.48983	-3.31459	-3.01357	-4.00834	8.97055	U	-4.61964		binding;GTP binding;guanyl nucleotide binding;guanyl ribonucleotide binding;nucleotide binding;purine nucleotide binding;purine ribonucleoside triphosphate binding;purine ribonucleotide binding;ribonucleotide binding				Cbl_biosynth_CobW-like_C;CobW/HypB/UreG_dom;P-loop_NTPase	>sp|P94400|YCIC_BACSU Putative metal chaperone YciC OS=Bacillus subtilis (strain 168) GN=yciC PE=2 SV=1
P94400	P94400	yciC		Putative metal chaperone YciC	PFHSTRFYRWLDQMPKNVVRAKGIVWCASHN	284	1	0.0172526	-0.42633	0.201835		-4.34765	-2.77736	-3.4306	-3.95304	-3.70749	-3.50059	8.97055	U	-8.76871		binding;GTP binding;guanyl nucleotide binding;guanyl ribonucleotide binding;nucleotide binding;purine nucleotide binding;purine ribonucleoside triphosphate binding;purine ribonucleotide binding;ribonucleotide binding				Cbl_biosynth_CobW-like_C;CobW/HypB/UreG_dom;P-loop_NTPase	>sp|P94400|YCIC_BACSU Putative metal chaperone YciC OS=Bacillus subtilis (strain 168) GN=yciC PE=2 SV=1
Q59HN8	Q59HN8	rapH		Response regulator aspartate phosphatase H	LFGLSWTLCKAGQTQKAFQFIEEGLDHITAR	277	1	5.57373e-05	0.47356	1.80616		-0.801117	-0.208874	-2.85587	-3.02231	-2.0118	-4.25024	6.75715	U	-4.95099		catalytic activity;hydrolase activity;hydrolase activity, acting on ester bonds;phosphatase activity;phosphoprotein phosphatase activity;phosphoric ester hydrolase activity				TPR_2;TPR_repeat;TPR-contain_dom;TPR-like_helical	>sp|Q59HN8|RAPH_BACSU Response regulator aspartate phosphatase H OS=Bacillus subtilis (strain 168) GN=rapH PE=1 SV=2
P12669	P12669	nin		DNA-entry nuclease inhibitor	FHVTENGIHIESIMSKRLSFDLPKGDYQLTC	95	1	0.000174801	-0.54043	3.3909		-0.68408	1.81584	-2.68584	-3.68768	-3.35865	-4.68045	6.27986	U	-2.88896	cell communication;cellular process;cellular response to external stimulus;cellular response to extracellular stimulus;cellular response to stimulus;establishment of competence for transformation;response to external stimulus;response to extracellular stimulus;response to stimulus		cell part;membrane;plasma membrane		AATGTGA,MIR-23A,MIR-23B;AKT_UP_MTOR_DN.V1_UP;ATACTGT,MIR-144;BENPORATH_ES_WITH_H3K27ME3;BENPORATH_SUZ12_TARGETS;BILD_E2F3_ONCOGENIC_SIGNATURE;CACTTTG,MIR-520G,MIR-520H;CAGTATT,MIR-200B,MIR-200C,MIR-429;CELLULAR_LOCALIZATION;CENTROSOME;CHEN_METABOLIC_SYNDROM_NETWORK;chr14q21;CHUNG_BLISTER_CYTOTOXICITY_DN;CRX_NRL_DN.V1_DN;CTCAGGG,MIR-125B,MIR-125A;CTTGTAT,MIR-381;CTTTGT_V$LEF1_Q2;CYTOPLASM;CYTOPLAS…	Competence_nuclease_inhibitor	>sp|P12669|NIN_BACSU DNA-entry nuclease inhibitor OS=Bacillus subtilis (strain 168) GN=nin PE=1 SV=1
P32393	P32393	comEB		ComE operon protein 2	LIGKLADAGLAEEELKKIHEQANTLFTSYV_	175	1	0.0116613	0.55724	1.57458		-1.63016	-1.03654	-2.85541	-3.56819	-3.62971	-3.04796	4.28389	U	-2.70931		binding;catalytic activity;cation binding;hydrolase activity;hydrolase activity, acting on carbon-nitrogen (but not peptide) bonds;ion binding;metal ion binding;transition metal ion binding;zinc ion binding		Pyrimidine metabolism		APOBEC/CMP_deaminase_Zn-bd;CMP_dCMP_Zn-bd;Competence_ComEB;Cytidine_deaminase-like;dCMP_deaminase;dCMP_deaminase-rel	>sp|P32393|COMEB_BACSU ComE operon protein 2 OS=Bacillus subtilis (strain 168) GN=comEB PE=3 SV=1
P37518	P37518	ychF		Ribosome-binding ATPase YchF	EFEILSKLKEAFESEKPARSVEFTEEQQKLV	176	1	0.0299782	1.4067	0.029277		-4.26248	-2.86649	-1.98631	-3.26568	-3.51459	-2.42285	3.50016	U	-3.47088		adenyl nucleotide binding;adenyl ribonucleotide binding;ATP binding;ATPase activity;binding;catalytic activity;cation binding;GTP binding;guanyl nucleotide binding;guanyl ribonucleotide binding;hydrolase activity;hydrolase activity, acting on acid anhydrides;hydrolase activity, acting on acid anhydrides, in phosphorus-containing anhydrides;ion binding;metal ion binding;nucleoside-triphosphatase a…				ATPase_YchF/OLA1;Beta-grasp_dom;DUF933;GTP_binding_domain;P-loop_NTPase;TGS-like;TGS-like_dom	>sp|P37518|YCHF_BACSU Ribosome-binding ATPase YchF OS=Bacillus subtilis (strain 168) GN=ychF PE=3 SV=1
P37518	P37518	ychF		Ribosome-binding ATPase YchF	GMAGAKEAGKVRLEGKEYVVQDGDVIHFRFN	350	1	1.74245e-06	-0.49224	2.75397		0.0760803	1.4465	-3.26535	-3.47276	-3.19328	-3.33864	3.50016	U	-0.746186		adenyl nucleotide binding;adenyl ribonucleotide binding;ATP binding;ATPase activity;binding;catalytic activity;cation binding;GTP binding;guanyl nucleotide binding;guanyl ribonucleotide binding;hydrolase activity;hydrolase activity, acting on acid anhydrides;hydrolase activity, acting on acid anhydrides, in phosphorus-containing anhydrides;ion binding;metal ion binding;nucleoside-triphosphatase a…				ATPase_YchF/OLA1;Beta-grasp_dom;DUF933;GTP_binding_domain;P-loop_NTPase;TGS-like;TGS-like_dom	>sp|P37518|YCHF_BACSU Ribosome-binding ATPase YchF OS=Bacillus subtilis (strain 168) GN=ychF PE=3 SV=1
P37518	P37518	ychF		Ribosome-binding ATPase YchF	PARSVEFTEEQQKLVKQLHLLTSKPILYVAN	192	1	0.0262705	-0.46301	1.74617		-2.09452	-0.299488	-2.52071	-3.44945	-3.44349	-3.2603	3.50016	U	-1.75398		adenyl nucleotide binding;adenyl ribonucleotide binding;ATP binding;ATPase activity;binding;catalytic activity;cation binding;GTP binding;guanyl nucleotide binding;guanyl ribonucleotide binding;hydrolase activity;hydrolase activity, acting on acid anhydrides;hydrolase activity, acting on acid anhydrides, in phosphorus-containing anhydrides;ion binding;metal ion binding;nucleoside-triphosphatase a…				ATPase_YchF/OLA1;Beta-grasp_dom;DUF933;GTP_binding_domain;P-loop_NTPase;TGS-like;TGS-like_dom	>sp|P37518|YCHF_BACSU Ribosome-binding ATPase YchF OS=Bacillus subtilis (strain 168) GN=ychF PE=3 SV=1
P37518	P37518	ychF		Ribosome-binding ATPase YchF	SEKPARSVEFTEEQQKLVKQLHLLTSKPILY	189	1	8.49978e-61	0.54972	1.00091		-0.0437736	0.851057	-0.367722	-0.975862	-1.07385	-0.513468	3.50016	U	-2.49924		adenyl nucleotide binding;adenyl ribonucleotide binding;ATP binding;ATPase activity;binding;catalytic activity;cation binding;GTP binding;guanyl nucleotide binding;guanyl ribonucleotide binding;hydrolase activity;hydrolase activity, acting on acid anhydrides;hydrolase activity, acting on acid anhydrides, in phosphorus-containing anhydrides;ion binding;metal ion binding;nucleoside-triphosphatase a…				ATPase_YchF/OLA1;Beta-grasp_dom;DUF933;GTP_binding_domain;P-loop_NTPase;TGS-like;TGS-like_dom	>sp|P37518|YCHF_BACSU Ribosome-binding ATPase YchF OS=Bacillus subtilis (strain 168) GN=ychF PE=3 SV=1
[truncated: 1,433 more rows]
