# Supplementary material for: Temporal Regulation of the Bacillus subtilis Acetylome and Evidence for a Role of MreB Acetylation in Cell Wall Growth
Source: mSystems. 2016 May 31;1(3):e00005-16. doi: 10.1128/mSystems.00005-16 (PMC4927096; doi:10.1128/mSystems.00005-16)
Supplement: Table S2 [file sys003162024st9.xlsx]

## Sheet: TableS2 - Total Protein
Primary UniProt Accession	Alternate Accessions	Gene Symbols	Protein Description	Razor + unique peptides LOG_01	Razor + unique peptides LOG_02	Razor + unique peptides LOG_03	Razor + unique peptides STAT_01	Razor + unique peptides STAT_02	Razor + unique peptides STAT_03	Avg Log2 LFQ (Stat/Log)	Differential LFQ (FDR < 0.05)	log2 LFQ, STAT_01	log2 LFQ, STAT_02	log2 LFQ, STAT_03	log2 LFQ, LOG_01	log2 LFQ, LOG_02	log2 LFQ, LOG_03	log2 LFQ STD-DEV, STAT	log2 LFQ STD-DEV, LOG	Avg Copy Number, STAT	Avg Copy Number, LOG	STD-DEV Copy number, STAT	STD-DEV Copy number, LOG	Copy number, STAT_01	Copy number, STAT_02	Copy number, STAT_03	Copy number, LOG_01	Copy number, LOG_02	Copy number, LOG_03	Sequence length, amino acids	Average molecular mass, Daltons	Number of theoretical peptides (Trypsin/P, 7-30)	GOBP name	GOMF name	GOCC name	GOBP slim name	GOCC slim name	KEGG name	Interpro name	Fasta headers
C0SPB6		ssbB	Single-stranded DNA-binding protein B	0	1	0	10	9	7	10.0324	U	31.8695	30.588	29.9292	22.1095	19.3185	20.8614	0.986653	1.39811	36187.1	39.0788	25370.1	32.695	64931.3	26711.3	16918.8	74.8887	10.8201	31.5276	113	12520.1	6	biosynthetic process;cell communication;cellular biosynthetic process;cellular macromolecule biosynthetic process;cellular macromolecule metabolic process;cellular metabolic process;cellular nitrogen compound metabolic process;cellular process;cellular response to external stimulus;cellular response to extracellular stimulus;cellular response to stimulus;DNA metabolic process;DNA recombination;DN…	binding;DNA binding;nucleic acid binding;single-stranded DNA binding;structure-specific DNA binding	cell part;cytoplasm;intracellular part	biosynthetic process;cell communication;cellular metabolic process;cellular nitrogen compound metabolic process;cellular process;DNA metabolic process;DNA recombination;DNA replication;macromolecule metabolic process;metabolic process;nitrogen compound metabolic process;nucleobase-containing compound metabolic process;primary metabolic process;response to external stimulus;response to extracellul…	cell part;cytoplasm		NA-bd_OB-fold;Primosome_PriB/ssb;ssDNA-bd	>sp|C0SPB6|SSBB_BACSU Single-stranded DNA-binding protein B OS=Bacillus subtilis (strain 168) GN=ssbB PE=1 SV=1
P39694		comEA	ComE operon protein 1	0	1	0	7	7	6	9.63022	U	30.7408	29.2478	28.0159	19.9481	19.4079	19.7579	1.36456	0.273976	7456.44	7.15416	6578.39	1.31645	14848.4	5274.99	2245.88	8.37012	5.75617	7.3362	205	21769.5	12	cell communication;cellular macromolecule metabolic process;cellular metabolic process;cellular nitrogen compound metabolic process;cellular process;cellular response to external stimulus;cellular response to extracellular stimulus;cellular response to stimulus;cellular response to stress;DNA metabolic process;DNA repair;establishment of competence for transformation;macromolecule metabolic proce…	binding;DNA binding;nucleic acid binding	cell part;integral to membrane;intrinsic to membrane;membrane;membrane part;plasma membrane	cell communication;cellular metabolic process;cellular nitrogen compound metabolic process;cellular process;DNA metabolic process;DNA repair;macromolecule metabolic process;metabolic process;nitrogen compound metabolic process;nucleobase-containing compound metabolic process;primary metabolic process;response to DNA damage stimulus;response to external stimulus;response to extracellular stimulus;…	cell part;membrane;plasma membrane		Competence_ComE;Competence_ComEA_HhH;HhH_motif;Hlx-hairpin-Hlx_DNA-bd_motif;RuvA_2-like;Soluble_ligand-bd	>sp|P39694|COMEA_BACSU ComE operon protein 1 OS=Bacillus subtilis (strain 168) GN=comEA PE=1 SV=1
P94400		yciC	Putative metal chaperone YciC	0	1	1	14	13	14	8.97055	U	30.3333	30.137	29.1911	22.3463	20.8805	19.523	0.610734	1.41204	6509.02	16.5829	2402.92	14.7574	8395.69	7327.61	3803.76	33.0932	11.9803	4.67537	397	45306.5	16		binding;GTP binding;guanyl nucleotide binding;guanyl ribonucleotide binding;nucleotide binding;purine nucleotide binding;purine ribonucleoside triphosphate binding;purine ribonucleotide binding;ribonucleotide binding					Cbl_biosynth_CobW-like_C;CobW/HypB/UreG_dom;P-loop_NTPase	>sp|P94400|YCIC_BACSU Putative metal chaperone YciC OS=Bacillus subtilis (strain 168) GN=yciC PE=2 SV=1
P25953		comGA	ComG operon protein 1	2	2	1	23	21	18	8.68964	U	29.9007	29.8888	28.9393	20.6792	21.7492	20.2315	0.551638	0.779791	3463.24	8.87492	1154.93	5.03046	4146.96	4112.99	2129.79	6.94692	14.5842	5.09365	356	40458.6	24	cell communication;cellular process;cellular response to external stimulus;cellular response to extracellular stimulus;cellular response to stimulus;establishment of competence for transformation;establishment of localization;response to external stimulus;response to extracellular stimulus;response to stimulus;transport	adenyl nucleotide binding;adenyl ribonucleotide binding;ATP binding;binding;catalytic activity;hydrolase activity;hydrolase activity, acting on acid anhydrides;hydrolase activity, acting on acid anhydrides, in phosphorus-containing anhydrides;nucleoside-triphosphatase activity;nucleotide binding;purine nucleotide binding;purine ribonucleoside triphosphate binding;purine ribonucleotide binding;pyr…	cell part;membrane;plasma membrane	cell communication;cellular process;establishment of localization;response to external stimulus;response to extracellular stimulus;response to stimulus;transport	cell part;membrane;plasma membrane		AAA+_ATPase;P-loop_NTPase;T2SS_protein-E	>sp|P25953|COMGA_BACSU ComG operon protein 1 OS=Bacillus subtilis (strain 168) GN=comGA PE=3 SV=2
P25955		comGC	ComG operon protein 3	0	0	0	5	5	5	8.38357	U	29.1404	29.0001	28.6514	20.6	19.4577	21.5835	0.2518	1.06389	8552.25	30.0758	1437.06	20.3105	9793.48	8885.4	6977.87	26.3031	11.9162	52.0081	98	10849.7	6	cell communication;cellular process;cellular response to external stimulus;cellular response to extracellular stimulus;cellular response to stimulus;establishment of competence for transformation;establishment of localization;response to external stimulus;response to extracellular stimulus;response to stimulus;transport		cell part;cell surface;integral to membrane;intrinsic to membrane;membrane;membrane part;plasma membrane	cell communication;cellular process;establishment of localization;response to external stimulus;response to extracellular stimulus;response to stimulus;transport	cell part;cell surface;membrane;plasma membrane		ComGC;N_methyl_site	>sp|P25955|COMGC_BACSU ComG operon protein 3 OS=Bacillus subtilis (strain 168) GN=comGC PE=1 SV=1
P40396		comK	Competence transcription factor	0	0	0	7	6	8	7.29619	U	25.4789	27.8556	28.9047	19.6492	20.4803	20.221	1.75525	0.425264	2383.66	10.5534	2063.84	2.9211	422.136	2192.33	4536.5	7.42231	13.2052	11.0326	192	22429.7	11	biological regulation;biosynthetic process;cell communication;cellular biosynthetic process;cellular macromolecule biosynthetic process;cellular macromolecule metabolic process;cellular metabolic process;cellular nitrogen compound metabolic process;cellular process;cellular response to external stimulus;cellular response to extracellular stimulus;cellular response to stimulus;establishment of com…	binding;DNA binding;nucleic acid binding		biological regulation;biosynthetic process;cell communication;cellular metabolic process;cellular nitrogen compound metabolic process;cellular process;macromolecule metabolic process;metabolic process;nitrogen compound metabolic process;nucleobase-containing compound metabolic process;primary metabolic process;response to external stimulus;response to extracellular stimulus;response to stimulus;R…			ComK	>sp|P40396|COMK_BACSU Competence transcription factor OS=Bacillus subtilis (strain 168) GN=comK PE=2 SV=1
P39813		smf	Protein smf	3	2	4	14	12	7	6.97779	U	28.182	26.9742	25.0888	19.8589	18.9013	20.5514	1.5589	0.828594	744.022	4.69258	644.12	2.48139	1439.92	623.406	168.737	4.49629	2.31517	7.26629	297	32935.3	21	DNA mediated transformation;genetic transfer;multi-organism process	binding;protein binding		genetic transfer;multi-organism process			DNA_Rcmb-mediator_pA	>sp|P39813|SMF_BACSU Protein smf OS=Bacillus subtilis (strain 168) GN=smf PE=1 SV=2
P39145		comFA	ComF operon protein 1	0	0	0	15	12	8	6.75903	U	27.4917	27.5156	26.3602	19.4158	21.132	20.5426	0.660271	0.872047	551.748	5.34903	213.336	2.83548	669.308	680.444	305.492	2.48036	8.15011	5.41662	463	52565.6	28	cell communication;cellular process;cellular response to external stimulus;cellular response to extracellular stimulus;cellular response to stimulus;establishment of competence for transformation;response to external stimulus;response to extracellular stimulus;response to stimulus	adenyl nucleotide binding;adenyl ribonucleotide binding;ATP binding;binding;catalytic activity;DNA binding;helicase activity;hydrolase activity;hydrolase activity, acting on acid anhydrides;hydrolase activity, acting on acid anhydrides, in phosphorus-containing anhydrides;nucleic acid binding;nucleoside-triphosphatase activity;nucleotide binding;purine nucleotide binding;purine ribonucleoside tri…		cell communication;cellular process;response to external stimulus;response to extracellular stimulus;response to stimulus			Helicase/UvrB_dom;Helicase_ATP-bd;Helicase_C;P-loop_NTPase	>sp|P39145|COMFA_BACSU ComF operon protein 1 OS=Bacillus subtilis (strain 168) GN=comFA PE=3 SV=1
Q59HN8		rapH	Response regulator aspartate phosphatase H	3	5	8	14	14	9	6.75715	U	29.3226	29.0537	26.0466	20.1476	22.0399	21.9639	1.81874	1.07128	1790.01	13.1903	1323.1	7.27576	2777.84	2305.42	286.77	4.80564	17.8407	16.9246	376	44003.3	24		catalytic activity;hydrolase activity;hydrolase activity, acting on ester bonds;phosphatase activity;phosphoprotein phosphatase activity;phosphoric ester hydrolase activity					TPR_2;TPR_repeat;TPR-contain_dom;TPR-like_helical	>sp|Q59HN8|RAPH_BACSU Response regulator aspartate phosphatase H OS=Bacillus subtilis (strain 168) GN=rapH PE=1 SV=2
O05410		yrpE	Probable metal-binding protein YrpE	0	2	2	11	12	8	6.62941	U	27.9658	28.0261	26.2383	20.8966	20.9715	20.4738	1.01524	0.268349	1564.92	13.9129	832.718	2.44858	2002.32	2087.79	604.644	14.911	15.7049	11.123	251	28869.6	13		binding;cation binding;ion binding;metal ion binding				ABC transporters	Calycin;Calycin-like;ZinT_dom	>sp|O05410|YRPE_BACSU Probable metal-binding protein YrpE OS=Bacillus subtilis (strain 168) GN=yrpE PE=3 SV=1
P94398		folE2	GTP cyclohydrolase FolE2	1	1	1	9	9	7	6.52325	U	27.8467	27.4572	27.1898	20.9324	20.957	21.0346	0.330316	0.0533389	1368.26	14.6223	317.541	0.544912	1711.98	1306.98	1085.83	14.1935	14.4379	15.2355	304	34564.4	14	7,8-dihydroneopterin 3'-triphosphate biosynthetic process;aromatic compound biosynthetic process;biosynthetic process;cellular aromatic compound metabolic process;cellular biosynthetic process;cellular metabolic process;cellular nitrogen compound biosynthetic process;cellular nitrogen compound metabolic process;cellular process;cofactor biosynthetic process;cofactor metabolic process;heterocycle …	catalytic activity;cyclohydrolase activity;GTP cyclohydrolase activity;GTP cyclohydrolase I activity;hydrolase activity;hydrolase activity, acting on carbon-nitrogen (but not peptide) bonds;hydrolase activity, acting on carbon-nitrogen (but not peptide) bonds, in cyclic amidines		biosynthetic process;cellular aromatic compound metabolic process;cellular metabolic process;cellular nitrogen compound metabolic process;cellular process;cofactor metabolic process;heterocycle metabolic process;metabolic process;nitrogen compound metabolic process			GTP_cyclohydrolase_FolE2;GTP_cyclohydrolase_FolE2/MptA	>sp|P94398|GCH4_BACSU GTP cyclohydrolase FolE2 OS=Bacillus subtilis (strain 168) GN=folE2 PE=1 SV=2
P27622		tagC	Putative major teichoic acid biosynthesis protein C	0	3	2	14	13	6	6.47476	U	28.4836	26.9248	22.0725	19.8853	19.388	18.7833	3.34352	0.551845	671.431	2.78786	750.414	1.02866	1490.75	506.025	17.5187	3.84646	2.72511	1.79202	442	50825.5	25	biosynthetic process;carbohydrate biosynthetic process;carbohydrate metabolic process;cell wall macromolecule biosynthetic process;cell wall macromolecule metabolic process;cell wall organization or biogenesis;cellular biosynthetic process;cellular carbohydrate metabolic process;cellular cell wall macromolecule metabolic process;cellular cell wall organization or biogenesis;cellular component mac…			biosynthetic process;carbohydrate metabolic process;cell wall organization or biogenesis;cellular cell wall organization or biogenesis;cellular metabolic process;cellular process;macromolecule metabolic process;metabolic process;organic acid metabolic process;polysaccharide metabolic process;primary metabolic process;small molecule metabolic process				>sp|P27622|TAGC_BACSU Putative major teichoic acid biosynthesis protein C OS=Bacillus subtilis (strain 168) GN=tagC PE=4 SV=1
Q04789		alsS	Acetolactate synthase	2	2	2	17	18	7	6.39151	U	26.5552	29.1716	21.39	20.2325	19.5506	18.1592	3.95977	1.05667	934.802	3.03532	1284.67	1.86521	391.657	2401.83	10.9153	4.89304	3.05021	1.16271	570	62003.9	25	acetoin biosynthetic process;acetoin metabolic process;alcohol metabolic process;biosynthetic process;butanediol metabolic process;cellular biosynthetic process;cellular ketone metabolic process;cellular metabolic process;cellular process;diol metabolic process;ketone biosynthetic process;metabolic process;small molecule biosynthetic process;small molecule metabolic process	acetolactate synthase activity;binding;catalytic activity;cation binding;coenzyme binding;cofactor binding;ion binding;magnesium ion binding;metal ion binding;thiamine pyrophosphate binding;transferase activity;transferase activity, transferring aldehyde or ketonic groups;vitamin binding		alcohol metabolic process;biosynthetic process;cellular ketone metabolic process;cellular metabolic process;cellular process;metabolic process;small molecule metabolic process		Butanoate metabolism;C5-Branched dibasic acid metabolism;Pantothenate and CoA biosynthesis;Valine, leucine and isoleucine biosynthesis	Acetolactate_synth_catblc;DHS-like_NAD/FAD-binding_dom;THDP-binding;Thiamin_PyroP_enz_cen_dom;Thiamin_PyroP_enz_TPP-bd_dom;TPP_enzyme-bd_C;TPP-bd_CS	>sp|Q04789|ILVX_BACSU Acetolactate synthase OS=Bacillus subtilis (strain 168) GN=alsS PE=2 SV=3
P12669		nin	DNA-entry nuclease inhibitor	4	4	6	8	7	9	6.27986	U	31.1402	30.4173	30.0572	24.3344	24.3209	24.1199	0.551535	0.120134	23253.8	285.323	9214.52	23.1702	33572.8	20340.6	15848	300.066	297.286	258.616	132	14996.9	7	cell communication;cellular process;cellular response to external stimulus;cellular response to extracellular stimulus;cellular response to stimulus;establishment of competence for transformation;response to external stimulus;response to extracellular stimulus;response to stimulus		cell part;membrane;plasma membrane	cell communication;cellular process;response to external stimulus;response to extracellular stimulus;response to stimulus	cell part;membrane;plasma membrane		Competence_nuclease_inhibitor	>sp|P12669|NIN_BACSU DNA-entry nuclease inhibitor OS=Bacillus subtilis (strain 168) GN=nin PE=1 SV=1
P94365		cydB	Cytochrome bd ubiquinol oxidase subunit 2	0	1	1	5	4	1	6.15146	U	27.5919	27.3706	25.563	19.9711	21.0279	21.072	1.11302	0.623252	1564.47	19.7509	895.395	7.29329	2231.9	1914.59	546.914	11.3399	23.59	24.3226	338	37861	9		binding;catalytic activity;cation binding;ion binding;metal ion binding;oxidoreductase activity	cell part;integral to membrane;intrinsic to membrane;membrane;membrane part;plasma membrane		cell part;membrane;plasma membrane	Oxidative phosphorylation	Cyt-d_oxidase_su2	>sp|P94365|CYDB_BACSU Cytochrome bd ubiquinol oxidase subunit 2 OS=Bacillus subtilis (strain 168) GN=cydB PE=3 SV=1
P12667		nucA	DNA-entry nuclease	1	2	2	6	6	6	6.12492	U	27.2281	27.62	26.026	20.4534	20.9473	21.0986	0.830598	0.337405	1588.07	20.9748	771.46	4.61358	1734.52	2275.81	753.886	15.8414	22.308	24.775	147	16259.2	9	cell communication;cellular process;cellular response to external stimulus;cellular response to extracellular stimulus;cellular response to stimulus;establishment of competence for transformation;response to external stimulus;response to extracellular stimulus;response to stimulus	catalytic activity;hydrolase activity;hydrolase activity, acting on ester bonds;nuclease activity	cell part;integral to membrane;intrinsic to membrane;membrane;membrane part;plasma membrane	cell communication;cellular process;response to external stimulus;response to extracellular stimulus;response to stimulus	cell part;membrane;plasma membrane		DNase_NucA_NucB	>sp|P12667|NUCA_BACSU DNA-entry nuclease OS=Bacillus subtilis (strain 168) GN=nucA PE=4 SV=2
P71011		albA	Antilisterial bacteriocin subtilosin biosynthesis protein AlbA	0	1	2	15	16	6	5.65373	U	27.6877	27.8668	23.1603	20.3714	21.1037	20.2785	2.66714	0.451978	536.822	5.57192	439.834	1.86244	740.254	838.114	32.0984	4.64468	7.71597	4.3551	448	51513.9	29	antibiotic biosynthetic process;antibiotic metabolic process;bacteriocin biosynthetic process;bacteriocin metabolic process;biosynthetic process;cellular biosynthetic process;cellular metabolic process;cellular process;drug metabolic process;metabolic process;peptide antibiotic biosynthetic process;peptide antibiotic metabolic process;peptide biosynthetic process;peptide metabolic process;seconda…	4 iron, 4 sulfur cluster binding;binding;catalytic activity;cation binding;ion binding;iron-sulfur cluster binding;metal cluster binding;metal ion binding		biosynthetic process;cellular metabolic process;cellular process;drug metabolic process;metabolic process;peptide metabolic process;secondary metabolic process;toxin metabolic process			4Fe4S-binding_SPASM_dom;Aldolase_TIM;Elp3/MiaB/NifB;PQQ_synth_PqqD;rSAM	>sp|P71011|ALBA_BACSU Antilisterial bacteriocin subtilosin biosynthesis protein AlbA OS=Bacillus subtilis (strain 168) GN=albA PE=2 SV=1
O31688		zosA	Zinc-transporting ATPase	2	1	4	13	10	11	5.25483	U	27.2992	25.7964	26.5975	21.2475	20.3812	22.2998	0.751936	0.960808	448.177	12.438	222.422	8.07099	683.298	241.118	420.116	10.301	5.65054	21.3624	637	68565.6	24	cation transport;divalent inorganic cation transport;divalent metal ion transport;establishment of localization;ion transport;metal ion transport;transition metal ion transport;transport;zinc ion transport	active transmembrane transporter activity;adenyl nucleotide binding;adenyl ribonucleotide binding;ATP binding;ATPase activity;ATPase activity, coupled;ATPase activity, coupled to movement of substances;ATPase activity, coupled to transmembrane movement of ions;ATPase activity, coupled to transmembrane movement of substances;binding;catalytic activity;cation binding;cation transmembrane transporte…	cell part;integral to membrane;intrinsic to membrane;membrane;membrane part;plasma membrane	establishment of localization;ion transport;transport	cell part;membrane;plasma membrane		ATPase_P-typ_cyto_domN;ATPase_P-typ_P_site;ATPase_P-typ_transduc_dom_A;Cation_transp_P_typ_ATPase;Cation_transp_P-typ_ATPase_IB;HAD-like_dom	>sp|O31688|ZOSA_BACSU Zinc-transporting ATPase OS=Bacillus subtilis (strain 168) GN=zosA PE=1 SV=1
C0SP99		yciB	Putative L,D-transpeptidase YciB	0	0	0	6	5	6	4.97797	U	25.3202	25.4838	25.4123	20.7688	21.4179	19.0956	0.081995	1.1982	401.618	15.4927	22.7353	10.1326	378.174	423.571	403.107	16.1285	25.2924	5.05711	194	22054.1	11	amine metabolic process;aminoglycan biosynthetic process;aminoglycan metabolic process;biological regulation;biosynthetic process;carbohydrate biosynthetic process;carbohydrate metabolic process;cell wall macromolecule biosynthetic process;cell wall macromolecule metabolic process;cell wall organization or biogenesis;cellular biosynthetic process;cellular cell wall macromolecule metabolic process…	catalytic activity;hydrolase activity;transferase activity;transferase activity, transferring glycosyl groups	cell part;membrane;plasma membrane	amine metabolic process;biological regulation;biosynthetic process;carbohydrate metabolic process;cell wall organization or biogenesis;cellular cell wall organization or biogenesis;cellular metabolic process;cellular process;macromolecule metabolic process;metabolic process;nitrogen compound metabolic process;polysaccharide metabolic process;primary metabolic process	cell part;membrane;plasma membrane		LD_TPept_cat_dom	>sp|C0SP99|YCIB_BACSU Putative L,D-transpeptidase YciB OS=Bacillus subtilis (strain 168) GN=yciB PE=2 SV=1
O34966		znuA	High-affinity zinc uptake system binding-protein ZnuA	11	7	9	20	20	22	4.93312	U	31.3125	30.9088	31.2442	26.1578	26.5208	25.9875	0.216088	0.272381	18399	605.161	2641.2	117.241	20370.7	15398.1	19428.1	571.83	735.458	508.195	319	35660.3	13	biological adhesion;cation transport;cell adhesion;cellular process;divalent inorganic cation transport;divalent metal ion transport;establishment of localization;ion transport;metal ion transport;transition metal ion transport;transport;zinc ion transport	binding;cation binding;ion binding;metal ion binding	cell part;membrane;plasma membrane	biological adhesion;cell adhesion;cellular process;establishment of localization;ion transport;transport	cell part;membrane;plasma membrane	ABC transporters	AdhesinB;Lipoprotein_4;Perip_solute-bd_prot_fam	>sp|O34966|ZNUA_BACSU High-affinity zinc uptake system binding-protein ZnuA OS=Bacillus subtilis (strain 168) GN=znuA PE=1 SV=1
P42089		cgeA	Protein CgeA	2	3	3	3	3	3	4.71667	U	27.2413	27.2682	25.505	21.6318	21.6816	22.551	1.01032	0.5169	2435.51	84.4587	1290.59	32.5643	3150.74	3210.12	945.659	64.5361	66.8021	122.038	133	14158	5								>sp|P42089|CGEA_BACSU Protein CgeA OS=Bacillus subtilis (strain 168) GN=cgeA PE=4 SV=1
P94366		cydC	ATP-binding/permease protein CydC	0	1	0	10	10	6	4.69722	U	26.4499	26.3298	24.4994	20.4239	21.3178	21.4456	1.09312	0.556669	220.362	7.58735	123.454	2.56984	303.417	279.171	78.4988	4.65622	8.65237	9.45346	567	62806	30	amine transport;amino acid transport;carboxylic acid transport;cysteine transport;establishment of localization;lipid transport;neutral amino acid transport;nitrogen compound transport;organic acid transport;organic substance transport;sulfur amino acid transport;sulfur compound transport;transport	active transmembrane transporter activity;adenyl nucleotide binding;adenyl ribonucleotide binding;ATP binding;ATPase activity;ATPase activity, coupled;ATPase activity, coupled to movement of substances;ATPase activity, coupled to transmembrane movement of substances;binding;catalytic activity;hydrolase activity;hydrolase activity, acting on acid anhydrides;hydrolase activity, acting on acid anhyd…	cell part;integral to membrane;intrinsic to membrane;membrane;membrane part;plasma membrane	amine transport;amino acid transport;establishment of localization;lipid transport;organic acid transport;transport	cell part;membrane;plasma membrane	ABC transporters	AAA+_ATPase;ABC_transporter_CS;ABC_transporter-like;ABC_transptr_CydD;ABC_transptr_TM_dom;ABC1_TM_dom;P-loop_NTPase	>sp|P94366|CYDC_BACSU ATP-binding/permease protein CydC OS=Bacillus subtilis (strain 168) GN=cydC PE=3 SV=1
O34967		rpmE2	50S ribosomal protein L31 type B	3	4	3	4	5	7	4.41189	U	30.3779	30.5923	30.6536	25.5407	26.4597	26.3877	0.144745	0.511051	38918.4	1894.15	3808.43	593.602	34637.8	40186.1	41931.3	1211.74	2291.09	2179.6	82	9530.63	4	biosynthetic process;cellular biosynthetic process;cellular macromolecule biosynthetic process;cellular macromolecule metabolic process;cellular metabolic process;cellular process;cellular protein metabolic process;macromolecule biosynthetic process;macromolecule metabolic process;metabolic process;primary metabolic process;protein metabolic process;translation	structural constituent of ribosome;structural molecule activity	cell part;cytoplasmic part;intracellular non-membrane-bounded organelle;intracellular organelle;intracellular part;macromolecular complex;non-membrane-bounded organelle;organelle;ribonucleoprotein complex;ribosome	biosynthetic process;cellular metabolic process;cellular process;macromolecule metabolic process;metabolic process;primary metabolic process;protein metabolic process;translation	cell part;intracellular non-membrane-bounded organelle;intracellular organelle;macromolecular complex;organelle;ribonucleoprotein complex;ribosome	Ribosome	Ribosomal_L31;Ribosomal_L31_B	>sp|O34967|RL31B_BACSU 50S ribosomal protein L31 type B OS=Bacillus subtilis (strain 168) GN=rpmE2 PE=1 SV=1
P42436		nasE	Assimilatory nitrite reductase [NAD(P)H] small subunit	1	0	1	3	3	2	4.30961	U	24.8921	25.7598	24.3025	19.2808	21.822	20.9228	0.733055	1.28857	599.344	34.9325	307.661	25.4686	515.31	940.291	342.431	10.5411	61.3565	32.8999	106	11894.7	6	metabolic process;nitrate assimilation;nitrate metabolic process;nitrogen compound metabolic process;nitrogen cycle metabolic process	2 iron, 2 sulfur cluster binding;binding;catalytic activity;cation binding;ion binding;iron-sulfur cluster binding;metal cluster binding;metal ion binding;nitrite reductase [NAD(P)H] activity;oxidoreductase activity;oxidoreductase activity, acting on other nitrogenous compounds as donors;oxidoreductase activity, acting on other nitrogenous compounds as donors, with NAD or NADP as acceptor	cell part;cytoplasm;intracellular part	metabolic process;nitrogen compound metabolic process;nitrogen cycle metabolic process	cell part;cytoplasm	Nitrogen metabolism	Nitri_red_NirD;Rieske_2Fe-2S	>sp|P42436|NASE_BACSU Assimilatory nitrite reductase [NAD(P)H] small subunit OS=Bacillus subtilis (strain 168) GN=nasE PE=2 SV=1
P32393		comEB	ComE operon protein 2	4	6	5	11	10	9	4.28389	U	30.387	29.7765	28.3723	25.0731	25.2469	25.3641	1.03307	0.146408	8037.74	355.979	4774.64	35.7296	12675	8301.54	3136.66	318.64	359.452	389.846	189	20969	11		binding;catalytic activity;cation binding;hydrolase activity;hydrolase activity, acting on carbon-nitrogen (but not peptide) bonds;ion binding;metal ion binding;transition metal ion binding;zinc ion binding				Pyrimidine metabolism	APOBEC/CMP_deaminase_Zn-bd;CMP_dCMP_Zn-bd;Competence_ComEB;Cytidine_deaminase-like;dCMP_deaminase;dCMP_deaminase-rel	>sp|P32393|COMEB_BACSU ComE operon protein 2 OS=Bacillus subtilis (strain 168) GN=comEB PE=3 SV=1
O31587		rpsN2	Alternate 30S ribosomal protein S14	1	0	1	4	3	3	4.20373	U	24.6466	25.0807	24.8226	19.1268	21.1671	21.6448	0.218372	1.33738	1008.67	68.4736	154.343	45.5364	869.326	1174.57	982.129	18.948	77.9403	108.532	89	10341.2	3	biosynthetic process;cellular biosynthetic process;cellular macromolecule biosynthetic process;cellular macromolecule metabolic process;cellular metabolic process;cellular process;cellular protein metabolic process;macromolecule biosynthetic process;macromolecule metabolic process;metabolic process;primary metabolic process;protein metabolic process;translation	binding;nucleic acid binding;RNA binding;rRNA binding;structural constituent of ribosome;structural molecule activity	cell part;cytoplasmic part;intracellular non-membrane-bounded organelle;intracellular organelle;intracellular part;macromolecular complex;non-membrane-bounded organelle;organelle;ribonucleoprotein complex;ribosome	biosynthetic process;cellular metabolic process;cellular process;macromolecule metabolic process;metabolic process;primary metabolic process;protein metabolic process;translation	cell part;intracellular non-membrane-bounded organelle;intracellular organelle;macromolecular complex;organelle;ribonucleoprotein complex;ribosome	Ribosome	Ribosomal_S14;Ribosomal_S14_bac/plaastid;Ribosomal_S14_CS	>sp|O31587|RS14B_BACSU Alternate 30S ribosomal protein S14 OS=Bacillus subtilis (strain 168) GN=rpsN2 PE=1 SV=1
Q5U803	Q04777	alsD	Alpha-acetolactate decarboxylase	3	2	4	9	10	3	4.00158	U	26.3104	28.0672	21.454	20.7888	21.404	21.634	3.42552	0.437013	868.434	18.5379	1016.14	5.21241	590.231	1994.69	20.3754	12.8485	19.6817	23.0834	255	28833.9	14	acetoin biosynthetic process;acetoin metabolic process;alcohol metabolic process;biosynthetic process;cellular biosynthetic process;cellular ketone metabolic process;cellular metabolic process;cellular process;ketone biosynthetic process;metabolic process;polyol metabolic process;small molecule biosynthetic process;small molecule metabolic process	acetolactate decarboxylase activity;carbon-carbon lyase activity;carboxy-lyase activity;catalytic activity;lyase activity		alcohol metabolic process;biosynthetic process;cellular ketone metabolic process;cellular metabolic process;cellular process;metabolic process;small molecule metabolic process		Butanoate metabolism;C5-Branched dibasic acid metabolism	Acetolactate_a_deCO2ase	>tr|Q5U803|Q5U803_BACSU Alpha-acetolactate decarboxylase OS=Bacillus subtilis (strain 168) GN=alsD PE=4 SV=1;>sp|Q04777|ALDC_BACSU Alpha-acetolactate decarboxylase OS=Bacillus subtilis (strain 168) GN=alsD PE=2 SV=1
Q02170		ysxA	UPF0758 protein YsxA	0	0	1	5	5	3	3.8739	U	23.5222	25.9019	23.9688	20.1072	21.6144	20.0495	1.26486	0.887343	251.449	14.9645	232.24	10.0505	99.6875	518.802	135.857	9.34588	26.5678	8.97969	231	26146.5	12	cellular macromolecule metabolic process;cellular metabolic process;cellular nitrogen compound metabolic process;cellular process;cellular response to stimulus;cellular response to stress;DNA metabolic process;DNA repair;macromolecule metabolic process;metabolic process;nitrogen compound metabolic process;nucleic acid metabolic process;nucleobase-containing compound metabolic process;primary meta…	binding;DNA binding;nucleic acid binding		cellular metabolic process;cellular nitrogen compound metabolic process;cellular process;DNA metabolic process;DNA repair;macromolecule metabolic process;metabolic process;nitrogen compound metabolic process;nucleobase-containing compound metabolic process;primary metabolic process;response to DNA damage stimulus;response to stimulus;response to stress			HhH_motif;Hlx-hairpin-Hlx_DNA-bd_motif;RadC;RadC_JAB;RuvA_2-like;UPF0758_CS	>sp|Q02170|YSXA_BACSU UPF0758 protein YsxA OS=Bacillus subtilis (strain 168) GN=ysxA PE=3 SV=1
O31643		yjdB	Uncharacterized protein YjdB	1	1	1	5	3	1	3.76853	U	26.8873	22.7591	21.4879	20.5453	19.4767	19.8066	2.82287	0.547138	634.42	15.0215	975.959	5.93989	1760.85	100.694	41.7193	21.7063	10.3498	13.0085	115	12394.2	7							Big_2;Invasin/intimin_cell_adhesion	>sp|O31643|YJDB_BACSU Uncharacterized protein YjdB OS=Bacillus subtilis (strain 168) GN=yjdB PE=2 SV=1
P15401		sacY	Levansucrase and sucrase synthesis operon antiterminator	1	1	1	5	5	1	3.65978	U	25.9408	25.0704	23.1382	21.0526	21.1486	20.9688	1.43444	0.0899697	225.234	13.5544	171.32	0.846673	399.745	218.661	57.2947	13.4983	14.4278	12.7372	280	32465.7	16	biological regulation;biosynthetic process;cellular biosynthetic process;cellular macromolecule biosynthetic process;cellular macromolecule metabolic process;cellular metabolic process;cellular nitrogen compound metabolic process;cellular process;macromolecule biosynthetic process;macromolecule metabolic process;metabolic process;nitrogen compound metabolic process;nucleic acid metabolic process;…	binding;nucleic acid binding;RNA binding		biological regulation;biosynthetic process;cellular metabolic process;cellular nitrogen compound metabolic process;cellular process;macromolecule metabolic process;metabolic process;nitrogen compound metabolic process;nucleobase-containing compound metabolic process;primary metabolic process;RNA metabolic process			CAT_RNA-bd_dom;PRD;Transcrpt_antitermin_CS	>sp|P15401|SACY_BACSU Levansucrase and sucrase synthesis operon antiterminator OS=Bacillus subtilis (strain 168) GN=sacY PE=1 SV=1
O31447		ybfG	Uncharacterized protein YbfG	2	2	3	11	4	1	3.55962	U	26.6006	20.1944	21.7145	19.3608	18.6753	19.7945	3.34725	0.56429	106.722	2.00729	172.787	0.738491	306.201	3.61025	10.355	2.02587	1.25968	2.73631	732	79232.4	33	carbohydrate metabolic process;metabolic process;primary metabolic process		cell part;integral to membrane;intrinsic to membrane;membrane;membrane part;plasma membrane	carbohydrate metabolic process;metabolic process;primary metabolic process	cell part;membrane;plasma membrane		DUF1906;Glyco_hydro_catalytic_dom;Glycoside_hydrolase_SF;Peptidoglycan-bd-like	>sp|O31447|YBFG_BACSU Uncharacterized protein YbfG OS=Bacillus subtilis (strain 168) GN=ybfG PE=3 SV=1
P37518		ychF	Ribosome-binding ATPase YchF	19	16	19	28	23	23	3.50016	U	32.514	31.7048	31.3165	28.415	28.2683	28.3515	0.610938	0.0735613	21440.7	1783.35	9440.29	90.5936	32052.5	18293.4	13976	1870.47	1689.64	1789.93	366	40068.6	19		adenyl nucleotide binding;adenyl ribonucleotide binding;ATP binding;ATPase activity;binding;catalytic activity;cation binding;GTP binding;guanyl nucleotide binding;guanyl ribonucleotide binding;hydrolase activity;hydrolase activity, acting on acid anhydrides;hydrolase activity, acting on acid anhydrides, in phosphorus-containing anhydrides;ion binding;metal ion binding;nucleoside-triphosphatase a…					ATPase_YchF/OLA1;Beta-grasp_dom;DUF933;GTP_binding_domain;P-loop_NTPase;TGS-like;TGS-like_dom	>sp|P37518|YCHF_BACSU Ribosome-binding ATPase YchF OS=Bacillus subtilis (strain 168) GN=ychF PE=3 SV=1
P26901		katA	Vegetative catalase	27	27	27	30	32	41	3.4444	U	34.3149	34.2262	34.4637	30.6964	30.9259	31.0493	0.120008	0.179125	82949.9	7640.9	6963.39	930.089	81615.8	76750.1	90483.9	6644.98	7790.74	8486.97	483	54791.3	26	catabolic process;cellular catabolic process;cellular metabolic process;cellular process;cellular response to chemical stimulus;cellular response to hydrogen peroxide;cellular response to oxidative stress;cellular response to reactive oxygen species;cellular response to stimulus;cellular response to stress;hydrogen peroxide catabolic process;hydrogen peroxide metabolic process;metabolic process;r…	antioxidant activity;binding;catalase activity;catalytic activity;cation binding;heme binding;ion binding;iron ion binding;metal ion binding;oxidoreductase activity;oxidoreductase activity, acting on peroxide as acceptor;peroxidase activity;tetrapyrrole binding;transition metal ion binding	cell part;cytoplasm;intracellular part	catabolic process;cellular metabolic process;cellular process;metabolic process;response to chemical stimulus;response to oxidative stress;response to stimulus;response to stress	cell part;cytoplasm	Amyotrophic lateral sclerosis (ALS);Methane metabolism;Peroxisome;Tryptophan metabolism	Catalase;Catalase_AS;Catalase_clade1/3;Catalase_core;Catalase_haem_BS;Catalase_immune_responsive;Catalase-like_dom	>sp|P26901|CATA_BACSU Vegetative catalase OS=Bacillus subtilis (strain 168) GN=katA PE=1 SV=5
P94367		cydD	ATP-binding/permease protein CydD	0	0	0	8	8	2	3.42712	U	26.2174	26.0202	23.9133	21.4996	21.3245	23.0454	1.27714	0.947065	223.253	19.6502	138.28	14.0187	322.82	281.573	65.3674	12.2675	10.8658	35.8174	575	64509.9	24		active transmembrane transporter activity;adenyl nucleotide binding;adenyl ribonucleotide binding;ATP binding;ATPase activity;ATPase activity, coupled;ATPase activity, coupled to movement of substances;ATPase activity, coupled to transmembrane movement of substances;binding;catalytic activity;hydrolase activity;hydrolase activity, acting on acid anhydrides;hydrolase activity, acting on acid anhyd…	cell part;integral to membrane;intrinsic to membrane;membrane;membrane part;plasma membrane		cell part;membrane;plasma membrane	ABC transporters	AAA+_ATPase;ABC_CydC;ABC_transporter_CS;ABC_transporter-like;ABC_transptr_TM_dom;ABC1_TM_dom;P-loop_NTPase	>sp|P94367|CYDD_BACSU ATP-binding/permease protein CydD OS=Bacillus subtilis (strain 168) GN=cydD PE=3 SV=1
Q08788		srfAD	Surfactin synthase thioesterase subunit	5	7	5	8	8	7	3.34664	U	28.434	30.0899	29.693	25.8089	25.8079	26.5603	0.864537	0.434122	8728.75	796.164	4365.85	256.045	4001.29	12608.7	9576.25	648.552	648.121	1091.82	242	27620.6	9	anatomical structure formation involved in morphogenesis;antibiotic biosynthetic process;antibiotic metabolic process;biosynthetic process;cell differentiation;cellular biosynthetic process;cellular developmental process;cellular metabolic process;cellular process;developmental process;drug metabolic process;metabolic process;response to stimulus;response to stress;sporulation;sporulation resulti…	catalytic activity;hydrolase activity;hydrolase activity, acting on ester bonds	cell part;cytoplasm;intracellular part	anatomical structure formation involved in morphogenesis;biosynthetic process;cell differentiation;cellular metabolic process;cellular process;developmental process;drug metabolic process;metabolic process;response to stimulus;response to stress;sporulation	cell part;cytoplasm	Biosynthesis of unsaturated fatty acids;Limonene and pinene degradation	AB_hydrolase;TEII;Thioesterase	>sp|Q08788|SRFAD_BACSU Surfactin synthase thioesterase subunit OS=Bacillus subtilis (strain 168) GN=srfAD PE=1 SV=3
P42405		hxlA	3-hexulose-6-phosphate synthase	6	3	6	10	8	5	3.33515	U	28.3914	25.0602	23.73	23.6042	21.6884	21.8835	2.40119	1.0543	1106.04	55.167	1567.73	43.655	2913.5	289.48	115.137	105.521	27.9658	32.0139	210	22572.2	12	biosynthetic process;carbohydrate metabolic process;cellular aldehyde metabolic process;cellular aromatic compound metabolic process;cellular biosynthetic process;cellular metabolic process;cellular nitrogen compound biosynthetic process;cellular nitrogen compound metabolic process;cellular process;'de novo' pyrimidine base biosynthetic process;formaldehyde assimilation;formaldehyde assimilation …	aldehyde-lyase activity;carbon-carbon lyase activity;carboxy-lyase activity;catalytic activity;hexulose-6-phosphate synthase activity;lyase activity;orotidine-5'-phosphate decarboxylase activity		biosynthetic process;carbohydrate metabolic process;cellular aldehyde metabolic process;cellular aromatic compound metabolic process;cellular metabolic process;cellular nitrogen compound metabolic process;cellular process;heterocycle metabolic process;metabolic process;nitrogen compound metabolic process;nucleobase-containing compound metabolic process;nucleobase-containing small molecule metabol…		Methane metabolism;Pentose and glucuronate interconversions	3-hexulose-6-phosphate_synth;Aldolase_TIM;OMPdeCOase_dom;RibuloseP-bd_barrel	>sp|P42405|HPS_BACSU 3-hexulose-6-phosphate synthase OS=Bacillus subtilis (strain 168) GN=hxlA PE=1 SV=2
P94364		cydA	Cytochrome bd ubiquinol oxidase subunit 1	0	0	0	5	4	2	3.26824	U	25.2597	25.0832	21.761	20.2324	20.7388	21.3279	1.97103	0.548292	291.544	20.6471	220.012	7.8129	443.225	392.196	39.2105	13.5912	19.3066	29.0435	468	52292.6	9		binding;catalytic activity;cation binding;ion binding;metal ion binding;oxidoreductase activity	cell part;integral to membrane;intrinsic to membrane;membrane;membrane part;plasma membrane		cell part;membrane;plasma membrane	Oxidative phosphorylation	Cyt-d_ubiquinol_oxidase_suI	>sp|P94364|CYDA_BACSU Cytochrome bd ubiquinol oxidase subunit 1 OS=Bacillus subtilis (strain 168) GN=cydA PE=3 SV=1
P54716		glvA	Maltose-6-phosphate glucosidase	2	1	3	8	9	5	3.21311	U	23.6548	24.8289	23.5495	21.1027	20.8599	20.4312	0.710236	0.339989	79.5626	8.01418	42.5713	1.81739	57.0189	128.665	53.0039	9.72219	8.21607	6.10427	449	50513.6	23	carbohydrate metabolic process;metabolic process;primary metabolic process	binding;catalytic activity;cation binding;glucosidase activity;hydrolase activity;hydrolase activity, acting on glycosyl bonds;hydrolase activity, hydrolyzing O-glycosyl compounds;ion binding;maltose-6'-phosphate glucosidase activity;metal ion binding;oxidoreductase activity;oxidoreductase activity, acting on CH-OH group of donors;oxidoreductase activity, acting on the CH-OH group of donors, NAD …		carbohydrate metabolic process;metabolic process;primary metabolic process		Starch and sucrose metabolism	GlycHydrolase_4_CS;Glyco_hydro_4;Glyco_hydro_4_C;Lactate_DH/Glyco_Ohase_4_C;NAD(P)-bd_dom	>sp|P54716|GLVA_BACSU Maltose-6-phosphate glucosidase OS=Bacillus subtilis (strain 168) GN=glvA PE=1 SV=1
P16971		recA	Protein RecA	17	13	18	19	18	18	3.15868	U	32.9853	32.2073	31.6674	29.4174	28.8523	29.1142	0.662503	0.282817	34903.5	3687.99	16200.6	724.584	52769.2	30773.9	21167.4	4449.94	3007.69	3606.34	348	38059.2	16	cell communication;cellular macromolecule metabolic process;cellular metabolic process;cellular nitrogen compound metabolic process;cellular process;cellular response to external stimulus;cellular response to extracellular stimulus;cellular response to stimulus;cellular response to stress;DNA metabolic process;DNA recombination;DNA repair;macromolecule metabolic process;metabolic process;nitrogen…	adenyl nucleotide binding;adenyl ribonucleotide binding;ATP binding;ATPase activity;ATPase activity, coupled;binding;catalytic activity;damaged DNA binding;DNA binding;DNA-dependent ATPase activity;hydrolase activity;hydrolase activity, acting on acid anhydrides;hydrolase activity, acting on acid anhydrides, in phosphorus-containing anhydrides;nucleic acid binding;nucleoside-triphosphatase activi…	cell part;cytoplasm;intracellular non-membrane-bounded organelle;intracellular organelle;intracellular part;non-membrane-bounded organelle;nucleoid;organelle	cell communication;cellular metabolic process;cellular nitrogen compound metabolic process;cellular process;DNA metabolic process;DNA recombination;DNA repair;macromolecule metabolic process;metabolic process;nitrogen compound metabolic process;nucleobase-containing compound metabolic process;primary metabolic process;response to DNA damage stimulus;response to external stimulus;response to extra…	cell part;cytoplasm;intracellular non-membrane-bounded organelle;intracellular organelle;organelle	Homologous recombination	AAA+_ATPase;DNA_recomb/repair_RecA;DNA_recomb/repair_RecA_CS;P-loop_NTPase;RecA_ATP-bd;RecA_C;RecA_monomer-monomer_interface	>sp|P16971|RECA_BACSU Protein RecA OS=Bacillus subtilis (strain 168) GN=recA PE=1 SV=2
P39808		yvyG	Uncharacterized protein YvyG	3	3	4	8	8	6	3.15316	U	25.6828	26.7015	26.7095	23.4707	23.5509	22.6127	0.590472	0.52006	1128.42	125.479	398.262	39.9386	668.564	1354.56	1362.13	144.293	152.535	79.6077	160	18181.9	8							FlgN-like_dom	>sp|P39808|YVYG_BACSU Uncharacterized protein YvyG OS=Bacillus subtilis (strain 168) GN=yvyG PE=1 SV=1
O31911		yorB	SPBc2 prophage-derived uncharacterized protein YorB	0	0	0	5	3	1	3.09552	U	25.4721	23.6671	21.5179	21.0936	20.2391	20.0379	1.97964	0.560558	297.275	21.5231	322.775	8.92472	660.279	188.951	42.596	31.7436	17.5554	15.2702	98	11237.7	7								>sp|O31911|YORB_BACSU SPBc2 prophage-derived uncharacterized protein YorB OS=Bacillus subtilis (strain 168) GN=yorB PE=4 SV=1
P94592		ywpJ	Putative phosphatase YwpJ	8	8	8	12	11	11	3.08296	U	29.4229	28.6364	27.736	25.0509	25.9529	25.5426	0.844114	0.451586	3216.71	351.299	1773.74	107.148	5104.94	2959.66	1585.52	246.544	460.689	346.666	285	31954.9	14	biosynthetic process;cellular metabolic process;cellular process;dephosphorylation;metabolic process;phosphate-containing compound metabolic process;phosphorus metabolic process;small molecule biosynthetic process;small molecule metabolic process	binding;catalytic activity;cation binding;hydrolase activity;hydrolase activity, acting on ester bonds;ion binding;metal ion binding;phosphatase activity;phosphoric ester hydrolase activity	cell part;cytoplasm;intracellular part	biosynthetic process;cellular metabolic process;cellular process;metabolic process;phosphorus metabolic process;small molecule metabolic process	cell part;cytoplasm		HAD-like_dom;HAD-SF_hydro_IIB;Hypothet_cof	>sp|P94592|YWPJ_BACSU Putative phosphatase YwpJ OS=Bacillus subtilis (strain 168) GN=ywpJ PE=1 SV=2
P39809		flgM	Negative regulator of flagellin synthesis	3	1	3	5	3	3	3.07875	U	24.8826	24.359	24.6922	22.0361	19.9655	22.6958	0.265035	1.42463	376.181	57.3023	67.1682	41.0522	438.786	305.23	384.526	61.0076	14.5231	96.3763	88	10000.3	7	biological regulation;biosynthetic process;cellular biosynthetic process;cellular macromolecule biosynthetic process;cellular macromolecule metabolic process;cellular metabolic process;cellular nitrogen compound metabolic process;cellular process;macromolecule biosynthetic process;macromolecule metabolic process;metabolic process;negative regulation of biological process;negative regulation of bi…			biological regulation;biosynthetic process;cellular metabolic process;cellular nitrogen compound metabolic process;cellular process;macromolecule metabolic process;metabolic process;nitrogen compound metabolic process;nucleobase-containing compound metabolic process;primary metabolic process;RNA metabolic process		Flagellar assembly	FlgM	>sp|P39809|FLGM_BACSU Negative regulator of flagellin synthesis OS=Bacillus subtilis (strain 168) GN=flgM PE=3 SV=1
P42176		narH	Nitrate reductase beta chain	0	0	0	7	6	1	3.07268	U	25.4211	24.9547	20.7907	20.2201	20.418	21.3103	2.54944	0.580807	114.062	7.51622	95.8204	3.23694	193.969	140.387	7.83117	5.2732	6.04844	11.227	487	55472.2	23	metabolic process;nitrate assimilation;nitrate metabolic process;nitrogen compound metabolic process;nitrogen cycle metabolic process	3 iron, 4 sulfur cluster binding;4 iron, 4 sulfur cluster binding;binding;catalytic activity;cation binding;ion binding;iron-sulfur cluster binding;metal cluster binding;metal ion binding;nitrate reductase activity;oxidoreductase activity;oxidoreductase activity, acting on other nitrogenous compounds as donors	cell part;macromolecular complex;membrane;nitrate reductase complex;plasma membrane;protein complex	metabolic process;nitrogen compound metabolic process;nitrogen cycle metabolic process	cell part;macromolecular complex;membrane;plasma membrane;protein complex	Nitrogen metabolism;Two-component system	4Fe4S_Fe-S-bd;Nitr_red_bet_C;NO3_Rdtase_bsu	>sp|P42176|NARH_BACSU Nitrate reductase beta chain OS=Bacillus subtilis (strain 168) GN=narH PE=3 SV=1
O31788		aprX	Serine protease AprX	1	1	1	4	3	2	3.04877	U	23.5223	23.4869	22.8855	20.0706	20.4371	20.2406	0.35788	0.183422	61.4337	7.3203	14.0331	0.933047	70.3735	68.6679	45.2597	6.43205	8.29248	7.23637	442	47905.9	17		catalytic activity;endopeptidase activity;hydrolase activity;peptidase activity;peptidase activity, acting on L-amino acid peptides;serine hydrolase activity;serine-type endopeptidase activity;serine-type peptidase activity	cell part;cytoplasm;intracellular part		cell part;cytoplasm		Peptidase_S8/S53_dom;Peptidase_S8_Asp-AS;Peptidase_S8_His-AS;Peptidase_S8_Ser-AS;Peptidase_S8_subtilisin-rel	>sp|O31788|APRX_BACSU Serine protease AprX OS=Bacillus subtilis (strain 168) GN=aprX PE=1 SV=1
P39810		flgK	Flagellar hook-associated protein 1	13	16	13	18	17	15	2.96269	U	27.9584	28.0772	28.0519	24.8557	25.0566	25.287	0.0625859	0.215854	1134	146.464	48.6764	21.9628	1079.04	1171.68	1151.29	125.613	144.388	169.391	507	54355.2	24	bacterial-type flagellar cell motility;cell motility;cellular component movement;cellular process;ciliary or flagellar motility;flagellar cell motility;locomotion	structural molecule activity	bacterial-type flagellum hook;bacterial-type flagellum part;cell part;cell projection part;extracellular region;flagellum part;intracellular part;organelle part	cell motility;cellular component movement;cellular process;locomotion	cell part;extracellular region	Flagellar assembly	Flag_bb_rod_N;Flagellar_basal_body_rod_CS;Flagellar_hook-assoc_FlgK;Flg_bb/hook_C_dom	>sp|P39810|FLGK_BACSU Flagellar hook-associated protein 1 OS=Bacillus subtilis (strain 168) GN=flgK PE=3 SV=2
O31604		coiA	Putative competence protein CoiA	0	0	0	2	3	1	2.93569	U	23.8619	24.2266	21.8163	20.0311	21.8091	19.2576	1.29917	1.30827	67.1919	9.35953	43.0293	8.60374	79.6792	102.596	19.3001	5.59961	19.2033	3.27574	373	43689.7	19	cell communication;cellular process;cellular response to external stimulus;cellular response to extracellular stimulus;cellular response to stimulus;establishment of competence for transformation;response to external stimulus;response to extracellular stimulus;response to stimulus		cell part;cytoplasm;intracellular part	cell communication;cellular process;response to external stimulus;response to extracellular stimulus;response to stimulus	cell part;cytoplasm		CoiA-like;Competence-induced_CoiA_bac	>sp|O31604|COIA_BACSU Putative competence protein CoiA OS=Bacillus subtilis (strain 168) GN=coiA PE=4 SV=1
Q08787		srfAC	Surfactin synthase subunit 3	40	43	48	61	65	66	2.91663	U	31.0408	32.5752	32.5971	29.1062	29.2434	29.1136	0.89225	0.0771671	8473.86	1006.59	4119.55	54.637	3717.97	10769.3	10934.3	972.588	1069.61	977.569	1275	143872	59	anatomical structure formation involved in morphogenesis;antibiotic biosynthetic process;antibiotic metabolic process;biosynthetic process;cell differentiation;cellular biosynthetic process;cellular developmental process;cellular metabolic process;cellular process;developmental process;drug metabolic process;metabolic process;sporulation;sporulation resulting in formation of a cellular spore	catalytic activity;hydrolase activity;hydrolase activity, acting on ester bonds;ligase activity		anatomical structure formation involved in morphogenesis;biosynthetic process;cell differentiation;cellular metabolic process;cellular process;developmental process;drug metabolic process;metabolic process;sporulation			AA_adenyl_domain;AB_hydrolase;Acyl_carrier_prot-like;AMP-bd_C;AMP-binding_CS;AMP-dep_Synth/Lig;Condensatn;PPantetheine_attach_site;Thioesterase	>sp|Q08787|SRFAC_BACSU Surfactin synthase subunit 3 OS=Bacillus subtilis (strain 168) GN=srfAC PE=1 SV=2
P36949		rbsB	D-ribose-binding protein	0	1	2	6	4	5	2.90864	U	24.1856	24.2383	23.5992	21.3594	20.3688	21.5689	0.354711	0.640984	121.943	16.9171	27.6619	6.5064	135.33	140.366	90.1347	19.0832	9.60393	22.0641	305	32226.8	14	carbohydrate transport;establishment of localization;organic substance transport;transport		cell part;membrane;plasma membrane	carbohydrate transport;establishment of localization;transport	cell part;membrane;plasma membrane	ABC transporters;Bacterial chemotaxis	Peripla_BP;Peripla_BP_I	>sp|P36949|RBSB_BACSU D-ribose-binding protein OS=Bacillus subtilis (strain 168) GN=rbsB PE=3 SV=2
P42175		narG	Nitrate reductase alpha chain	0	1	1	26	20	5	2.86846	U	27.2226	25.142	21.9342	21.062	22.3781	22.2532	2.66417	0.726489	96.2038	6.15236	117.244	2.58067	228.693	54.0666	5.8516	3.19693	7.9601	7.30005	1228	139099	68	cellular metabolic process;cellular process;cellular respiration;energy derivation by oxidation of organic compounds;generation of precursor metabolites and energy;metabolic process;nitrate assimilation;nitrate metabolic process;nitrogen compound metabolic process;nitrogen cycle metabolic process;oxidation-reduction process	4 iron, 4 sulfur cluster binding;binding;catalytic activity;cation binding;electron carrier activity;ion binding;iron-sulfur cluster binding;metal cluster binding;metal ion binding;molybdenum ion binding;nitrate reductase activity;oxidoreductase activity;oxidoreductase activity, acting on NADH or NADPH;oxidoreductase activity, acting on other nitrogenous compounds as donors;transition metal ion b…	cell part;macromolecular complex;membrane;nitrate reductase complex;plasma membrane;protein complex	cellular metabolic process;cellular process;cellular respiration;generation of precursor metabolites and energy;metabolic process;nitrogen compound metabolic process;nitrogen cycle metabolic process	cell part;macromolecular complex;membrane;plasma membrane;protein complex	Nitrogen metabolism;Two-component system	Asp_de-COase-like_dom;MoPterin_dinucl-bd_dom;Mopterin_OxRdtase;Mopterin_OxRdtase_4Fe-4S_dom;Mopterin_OxRdtase_prok_CS;MopterinOxRdtase_cofactor_BS;NarG;Nitr_red_alph_N	>sp|P42175|NARG_BACSU Nitrate reductase alpha chain OS=Bacillus subtilis (strain 168) GN=narG PE=3 SV=2
O31994		yolA	SPBc2 prophage-derived uncharacterized protein YolA	3	4	4	5	3	3	2.83262	U	29.5979	26.6165	27.7639	24.9739	25.4117	25.0949	1.50382	0.226097	5406.43	536.326	5373.99	86.3402	11526.7	1459.55	3233.02	467.441	633.185	508.352	155	17228.9	7								>sp|O31994|YOLA_BACSU SPBc2 prophage-derived uncharacterized protein YolA OS=Bacillus subtilis (strain 168) GN=yolA PE=1 SV=1
Q02169		maf	Septum formation protein Maf	5	4	7	8	8	7	2.80689	U	28.5703	27.8613	27.6308	25.3471	25.1228	25.1718	0.489623	0.117908	3126.95	430.353	1118.19	35.8053	4397.6	2690.22	2293.03	470.907	403.108	417.043	189	21295.4	9			cell part;cytoplasm;intracellular part		cell part;cytoplasm		ITPase-like_fam;Maf	>sp|Q02169|MAF_BACSU Septum formation protein Maf OS=Bacillus subtilis (strain 168) GN=maf PE=1 SV=1
P27206		srfAA	Surfactin synthase subunit 1	111	116	117	135	142	161	2.79806	U	32.5192	33.5444	33.5602	30.3378	30.503	30.389	0.596505	0.0846032	5929.47	810.409	2110.57	47.987	3492.81	7108.64	7186.94	769.99	863.443	797.793	3587	402146	175	anatomical structure formation involved in morphogenesis;antibiotic biosynthetic process;antibiotic metabolic process;biosynthetic process;cell differentiation;cellular biosynthetic process;cellular developmental process;cellular metabolic process;cellular process;developmental process;drug metabolic process;metabolic process;sporulation;sporulation resulting in formation of a cellular spore	amine binding;amino acid binding;binding;carboxylic acid binding;catalytic activity;ligase activity;modified amino acid binding;phosphopantetheine binding;vitamin binding		anatomical structure formation involved in morphogenesis;biosynthetic process;cell differentiation;cellular metabolic process;cellular process;developmental process;drug metabolic process;metabolic process;sporulation			AA_adenyl_domain;Acyl_carrier_prot-like;AMP-bd_C;AMP-binding_CS;AMP-dep_Synth/Lig;Condensatn;NRPS_synth;PKS_PP-bd;PPantetheine_attach_site	>sp|P27206|SRFAA_BACSU Surfactin synthase subunit 1 OS=Bacillus subtilis (strain 168) GN=srfAA PE=1 SV=4
P42406		hxlR	HTH-type transcriptional activator HxlR	0	1	1	5	5	3	2.73006	U	24.64	24.5563	24.3993	22.0621	21.4823	21.861	0.122184	0.294422	301.793	45.9982	25.2237	9.06249	324.508	306.224	274.648	54.352	36.3634	47.2793	120	14103.6	8	biological regulation;biosynthetic process;cellular biosynthetic process;cellular macromolecule biosynthetic process;cellular macromolecule metabolic process;cellular metabolic process;cellular nitrogen compound metabolic process;cellular process;macromolecule biosynthetic process;macromolecule metabolic process;metabolic process;nitrogen compound metabolic process;nucleic acid metabolic process;…	binding;DNA binding;nucleic acid binding		biological regulation;biosynthetic process;cellular metabolic process;cellular nitrogen compound metabolic process;cellular process;macromolecule metabolic process;metabolic process;nitrogen compound metabolic process;nucleobase-containing compound metabolic process;primary metabolic process;RNA metabolic process			HTH_HxlR;WHTH_DNA-bd_dom	>sp|P42406|HXLR_BACSU HTH-type transcriptional activator HxlR OS=Bacillus subtilis (strain 168) GN=hxlR PE=1 SV=3
Q04747		srfAB	Surfactin synthase subunit 2	166	159	168	213	211	213	2.72879	U	34.7301	34.9247	34.3774	31.8657	32.0809	31.8992	0.277444	0.115783	14610.2	2182.27	2722.8	178.626	14972	17134	11724.6	2055.9	2386.63	2104.29	3583	400944	189	anatomical structure formation involved in morphogenesis;antibiotic biosynthetic process;antibiotic metabolic process;biosynthetic process;cell differentiation;cellular biosynthetic process;cellular developmental process;cellular metabolic process;cellular process;developmental process;drug metabolic process;metabolic process;sporulation;sporulation resulting in formation of a cellular spore	amine binding;amino acid binding;binding;carboxylic acid binding;catalytic activity;ligase activity;modified amino acid binding;phosphopantetheine binding;vitamin binding		anatomical structure formation involved in morphogenesis;biosynthetic process;cell differentiation;cellular metabolic process;cellular process;developmental process;drug metabolic process;metabolic process;sporulation			AA_adenyl_domain;Acyl_carrier_prot-like;AMP-bd_C;AMP-binding_CS;AMP-dep_Synth/Lig;Condensatn;NRPS_synth;PKS_PP-bd;PPantetheine_attach_site	>sp|Q04747|SRFAB_BACSU Surfactin synthase subunit 2 OS=Bacillus subtilis (strain 168) GN=srfAB PE=1 SV=3
O31662		mtnA	Methylthioribose-1-phosphate isomerase	0	3	1	4	3	3	2.68407	U	23.5022	23.7129	24.5565	20.8775	22.6585	20.1834	0.557919	1.27671	75.6851	14.6503	31.1887	13.2948	53.6257	62.0616	111.368	8.695	29.8817	5.37427	353	38860.3	22	amine biosynthetic process;amine metabolic process;amino acid salvage;aspartate family amino acid biosynthetic process;aspartate family amino acid metabolic process;biosynthetic process;carboxylic acid biosynthetic process;carboxylic acid metabolic process;cellular amine metabolic process;cellular amino acid biosynthetic process;cellular amino acid metabolic process;cellular biosynthetic process;…	catalytic activity;intramolecular oxidoreductase activity;intramolecular oxidoreductase activity, interconverting aldoses and ketoses;isomerase activity;S-methyl-5-thioribose-1-phosphate isomerase activity	cell part;cytoplasm;intracellular part	amine metabolic process;biosynthetic process;cellular amino acid metabolic process;cellular ketone metabolic process;cellular metabolic compound salvage;cellular metabolic process;cellular nitrogen compound metabolic process;cellular process;cofactor metabolic process;heterocycle metabolic process;metabolic process;nitrogen compound metabolic process;nucleobase-containing compound metabolic proce…	cell part;cytoplasm	Cysteine and methionine metabolism	IF-2B-related;IF-M1Pi;Initiation_fac_2B_a/b/d;M1Pi_N	>sp|O31662|MTNA_BACSU Methylthioribose-1-phosphate isomerase OS=Bacillus subtilis (strain 168) GN=mtnA PE=1 SV=1
P42297		yxiE	Universal stress protein YxiE	6	5	6	8	7	5	2.59314	U	27.9115	26.9147	25.7139	23.9383	24.9223	23.9	1.10035	0.57947	1795.68	262.827	1240.69	114.192	3133.61	1570.28	683.149	199.528	394.65	194.303	148	15942.5	8	response to stimulus;response to stress			response to stimulus;response to stress			Rossmann-like_a/b/a_fold;Universal_stress_UspA;UspA	>sp|P42297|YXIE_BACSU Universal stress protein YxiE OS=Bacillus subtilis (strain 168) GN=yxiE PE=3 SV=1
P42400		yckB	Probable ABC transporter extracellular-binding protein YckB	5	8	5	14	11	8	2.57351	U	26.6833	26.2771	25.7408	23.341	23.9405	23.6992	0.472704	0.301652	624.191	102.721	197.415	20.9371	823.109	621.151	428.313	81.1575	122.97	104.034	287	31720.3	13		transporter activity	cell part;external encapsulating structure part;membrane;outer membrane-bounded periplasmic space;periplasmic space;plasma membrane		cell part;membrane;periplasmic space;plasma membrane		SBP_bac_3;SBP_bac_3_CS	>sp|P42400|YCKB_BACSU Probable ABC transporter extracellular-binding protein YckB OS=Bacillus subtilis (strain 168) GN=yckB PE=1 SV=2
P46324		yvrN	Uncharacterized ABC transporter permease YvrN	5	4	5	8	8	5	2.5517	U	25.6223	25.7439	26.1411	23.4117	23.6982	22.7424	0.271337	0.490517	668.794	116.899	130.357	36.7693	569.875	619.999	816.51	123.119	150.161	77.4165	409	44343.6	9	establishment of localization;transport		cell part;integral to membrane;intrinsic to membrane;membrane;membrane part;plasma membrane	establishment of localization;transport	cell part;membrane;plasma membrane		MacB_PCD;Permease_FtsX-like	>sp|P46324|YVRN_BACSU Uncharacterized ABC transporter permease YvrN OS=Bacillus subtilis (strain 168) GN=yvrN PE=3 SV=3
P42974		ahpF	NADH dehydrogenase	23	20	23	25	25	26	2.54636	U	32.462	32.1884	32.7872	29.9323	29.8116	30.0547	0.299791	0.121531	27415.7	4636.93	5716.08	390.377	26702.3	22089.9	33455	4624.15	4253.09	5033.53	509	54874.4	22	biological regulation;cell redox homeostasis;cellular homeostasis;cellular process;homeostatic process;regulation of biological process;regulation of biological quality;regulation of cellular process;response to chemical stimulus;response to inorganic substance;response to oxidative stress;response to reactive oxygen species;response to stimulus;response to stress	alkyl hydroperoxide reductase activity;binding;catalytic activity;coenzyme binding;cofactor binding;disulfide oxidoreductase activity;electron carrier activity;flavin adenine dinucleotide binding;NAD binding;NADH dehydrogenase activity;nucleotide binding;oxidoreductase activity;oxidoreductase activity, acting on a sulfur group of donors;oxidoreductase activity, acting on a sulfur group of donors,…	cell part;membrane;plasma membrane	biological regulation;cellular homeostasis;cellular process;homeostatic process;response to chemical stimulus;response to oxidative stress;response to stimulus;response to stress	cell part;membrane;plasma membrane		Alkyl_hydroperoxide_Rdtase_suF;FAD_pyr_nucl-diS_OxRdtase;Glutaredoxin;Pyr_nucl-diS_OxRdtase_2_AS;Pyr_nucl-diS_OxRdtase_FAD/NAD;Pyr_OxRdtase_NAD-bd_dom;Pyridine_nuc-diS_OxRdtase_2;Thioredoxin-like_fold	>sp|P42974|DHNA_BACSU NADH dehydrogenase OS=Bacillus subtilis (strain 168) GN=ahpF PE=1 SV=2
O31777		kbl	8-amino-7-oxononanoate synthase 1	6	5	4	12	10	6	2.46721	U	26.6246	25.5695	24.691	23.7464	22.7505	22.9866	0.968141	0.520411	271.342	44.2939	177.041	16.8889	467.019	224.753	122.255	63.5194	31.8491	37.5132	392	43283.7	22	amide biosynthetic process;biosynthetic process;biotin biosynthetic process;biotin metabolic process;carboxylic acid biosynthetic process;carboxylic acid metabolic process;cellular amide metabolic process;cellular biosynthetic process;cellular ketone metabolic process;cellular metabolic process;cellular nitrogen compound biosynthetic process;cellular nitrogen compound metabolic process;cellular p…	8-amino-7-oxononanoate synthase activity;acetyltransferase activity;binding;C-acetyltransferase activity;C-acyltransferase activity;catalytic activity;cofactor binding;glycine C-acetyltransferase activity;pyridoxal phosphate binding;transferase activity;transferase activity, transferring acyl groups;transferase activity, transferring acyl groups other than amino-acyl groups;vitamin B6 binding;vit…		biosynthetic process;cellular amide metabolic process;cellular ketone metabolic process;cellular metabolic process;cellular nitrogen compound metabolic process;cellular process;cofactor metabolic process;heterocycle metabolic process;metabolic process;nitrogen compound metabolic process;organic acid metabolic process;small molecule metabolic process;sulfur compound metabolic process;vitamin metab…		Glycine, serine and threonine metabolism	Aminotrans_II_pyridoxalP_BS;Aminotransferase_I/II;AONS_Archaea/Firmicutes;AONS_Archaea/Proteobacteria;PyrdxlP-dep_Trfase;PyrdxlP-dep_Trfase_major_sub1;PyrdxlP-dep_Trfase_major_sub2	>sp|O31777|BIOF1_BACSU 8-amino-7-oxononanoate synthase 1 OS=Bacillus subtilis (strain 168) GN=kbl PE=3 SV=1
P96501		flgL	Flagellar hook-associated protein 3	10	13	13	13	12	8	2.44055	U	26.852	26.5865	27.5408	24.3758	24.4116	24.8702	0.492567	0.275702	812.223	145.548	290.474	29.1303	707.531	588.607	1140.53	127.16	130.35	179.135	298	32759.3	17	bacterial-type flagellar cell motility;cell motility;cellular component movement;cellular process;ciliary or flagellar motility;flagellar cell motility;locomotion	structural molecule activity	bacterial-type flagellum hook;bacterial-type flagellum part;cell part;cell projection part;extracellular region;flagellum part;intracellular part;organelle part	cell motility;cellular component movement;cellular process;locomotion	cell part;extracellular region	Flagellar assembly	Flagell_FlgL;Flagellin_D0/D1	>sp|P96501|FLGL_BACSU Flagellar hook-associated protein 3 OS=Bacillus subtilis (strain 168) GN=flgL PE=3 SV=1
P54591		yhcG	Uncharacterized ABC transporter ATP-binding protein YhcG	1	1	1	3	2	1	2.40868	U	25.536	26.3232	23.2792	24.3816	22.13	21.4008	1.58002	1.55383	472.641	96.702	366.434	104.604	483.107	833.73	101.085	217.037	45.5753	27.494	232	26520.6	10	establishment of localization;transport	adenyl nucleotide binding;adenyl ribonucleotide binding;ATP binding;ATPase activity;binding;catalytic activity;hydrolase activity;hydrolase activity, acting on acid anhydrides;hydrolase activity, acting on acid anhydrides, in phosphorus-containing anhydrides;nucleoside-triphosphatase activity;nucleotide binding;purine nucleotide binding;purine ribonucleoside triphosphate binding;purine ribonucleo…		establishment of localization;transport			AAA+_ATPase;ABC_transporter-like;P-loop_NTPase	>sp|P54591|YHCG_BACSU Uncharacterized ABC transporter ATP-binding protein YhcG OS=Bacillus subtilis (strain 168) GN=yhcG PE=3 SV=1
P94431		ycnI	Uncharacterized protein YcnI	5	5	4	6	6	3	2.28095	U	28.4573	28.425	27.9119	26.2141	26.174	25.5633	0.305991	0.364726	4640.88	960.515	918.613	223.254	5228.07	5112.32	3582.27	1104.26	1073.97	703.318	204	22112.9	7			cell part;integral to membrane;intrinsic to membrane;membrane;membrane part;plasma membrane		cell part;membrane;plasma membrane		GLE1_N_bac	>sp|P94431|YCNI_BACSU Uncharacterized protein YcnI OS=Bacillus subtilis (strain 168) GN=ycnI PE=2 SV=1
O31663		mtnK	Methylthioribose kinase	2	4	4	5	7	4	2.20098	U	23.5806	25.1642	23.681	21.1	22.2694	22.4534	0.886724	0.734058	110.784	22.7279	74.2709	9.67791	65.5631	196.501	70.2877	11.747	26.4218	30.0148	397	45085.2	19	amine biosynthetic process;amine metabolic process;amino acid salvage;aspartate family amino acid biosynthetic process;aspartate family amino acid metabolic process;biosynthetic process;carboxylic acid biosynthetic process;carboxylic acid metabolic process;cellular amine metabolic process;cellular amino acid biosynthetic process;cellular amino acid metabolic process;cellular biosynthetic process;…	adenyl nucleotide binding;adenyl ribonucleotide binding;ATP binding;binding;catalytic activity;kinase activity;nucleotide binding;phosphotransferase activity, alcohol group as acceptor;purine nucleotide binding;purine ribonucleoside triphosphate binding;purine ribonucleotide binding;ribonucleotide binding;S-methyl-5-thioribose kinase activity;transferase activity;transferase activity, transferrin…		amine metabolic process;biosynthetic process;cellular amino acid metabolic process;cellular ketone metabolic process;cellular metabolic compound salvage;cellular metabolic process;cellular nitrogen compound metabolic process;cellular process;cofactor metabolic process;heterocycle metabolic process;metabolic process;nitrogen compound metabolic process;nucleobase-containing compound metabolic proce…			Aminoglycoside_PTrfase;Kinase-like_dom;Methylthioribose_kinase	>sp|O31663|MTNK_BACSU Methylthioribose kinase OS=Bacillus subtilis (strain 168) GN=mtnK PE=1 SV=2
O32436		med	Transcriptional activator protein med	1	3	2	4	4	2	2.1846	U	23.4302	23.5885	22.1765	21.1906	20.6923	20.7586	0.77358	0.270609	79.0449	16.1681	34.9094	3.16649	93.531	104.379	39.2246	19.8046	14.0201	14.6797	317	35310.8	12	biological regulation;biosynthetic process;cellular biosynthetic process;cellular macromolecule biosynthetic process;cellular macromolecule metabolic process;cellular metabolic process;cellular nitrogen compound metabolic process;cellular process;macromolecule biosynthetic process;macromolecule metabolic process;metabolic process;nitrogen compound metabolic process;nucleic acid metabolic process;…		cell part;membrane;plasma membrane	biological regulation;biosynthetic process;cellular metabolic process;cellular nitrogen compound metabolic process;cellular process;macromolecule metabolic process;metabolic process;nitrogen compound metabolic process;nucleobase-containing compound metabolic process;primary metabolic process;RNA metabolic process	cell part;membrane;plasma membrane		Bmp;Peripla_BP_I	>sp|O32436|MED_BACSU Transcriptional activator protein med OS=Bacillus subtilis (strain 168) GN=med PE=3 SV=1
P96662		ydeE	Uncharacterized HTH-type transcriptional regulator YdeE	5	5	6	7	6	5	2.1633	U	26.4812	26.8598	24.4493	23.6013	24.2432	23.456	1.29629	0.418905	438.344	81.0773	281.08	24.8849	516.794	671.865	126.374	70.2041	109.548	63.4794	290	33256.9	18	biosynthetic process;cellular biosynthetic process;cellular macromolecule biosynthetic process;cellular macromolecule metabolic process;cellular metabolic process;cellular nitrogen compound metabolic process;cellular process;macromolecule biosynthetic process;macromolecule metabolic process;metabolic process;nitrogen compound metabolic process;nucleic acid metabolic process;nucleobase-containing …	binding;DNA binding;nucleic acid binding;nucleic acid binding transcription factor activity;sequence-specific DNA binding;sequence-specific DNA binding transcription factor activity	cell part;cytoplasm;intracellular part	biosynthetic process;cellular metabolic process;cellular nitrogen compound metabolic process;cellular process;macromolecule metabolic process;metabolic process;nitrogen compound metabolic process;nucleobase-containing compound metabolic process;primary metabolic process;RNA metabolic process	cell part;cytoplasm		AraC_E-bd;GyrI-like;Homeodomain-like;HTH_AraC;HTH_AraC-typ_CS;Reg_factor_effector_dom;Tscrpt_reg_HTH_AraC-type	>sp|P96662|YDEE_BACSU Uncharacterized HTH-type transcriptional regulator YdeE OS=Bacillus subtilis (strain 168) GN=ydeE PE=3 SV=1
P46325		yxbA	Uncharacterized protein YxbA	3	3	3	3	3	3	2.14673	U	27.9404	27.2535	27.1904	25.3021	25.1736	25.4683	0.416	0.147736	3778.11	831.718	1160.01	85.6068	5115.27	3177.55	3041.52	821.616	751.611	921.928	89	10145.6	5							PQQ_synth_PqqD	>sp|P46325|YXBA_BACSU Uncharacterized protein YxbA OS=Bacillus subtilis (strain 168) GN=yxbA PE=4 SV=1
O35007		yvrP	Putative efflux system protein YvrP	8	9	10	11	12	15	2.13829	U	29.2097	28.9853	28.7556	26.9315	26.9689	26.6353	0.227077	0.182754	3795.83	859.618	595.063	104.84	4403.68	3769.38	3214.44	907.802	931.704	739.349	397	43492.6	14			cell part;integral to membrane;intrinsic to membrane;membrane;membrane part;plasma membrane		cell part;membrane;plasma membrane			>sp|O35007|YVRP_BACSU Putative efflux system protein YvrP OS=Bacillus subtilis (strain 168) GN=yvrP PE=3 SV=1
Q08352		ald	Alanine dehydrogenase	18	15	16	20	20	21	2.11795	U	29.2367	29.3888	29.4114	27.1487	27.1738	27.3606	0.0949919	0.115778	3230.45	744.771	208.776	61.0146	2991.3	3323.71	3376.34	703.554	715.895	814.863	378	39683.6	21	alanine catabolic process;alanine metabolic process;amine catabolic process;amine metabolic process;anatomical structure formation involved in morphogenesis;carboxylic acid catabolic process;carboxylic acid metabolic process;catabolic process;cell differentiation;cellular amine metabolic process;cellular amino acid catabolic process;cellular amino acid metabolic process;cellular catabolic process…	alanine dehydrogenase activity;binding;catalytic activity;cation binding;ion binding;metal ion binding;nucleotide binding;oxidoreductase activity;oxidoreductase activity, acting on the CH-NH2 group of donors	cell part;cytoplasmic part;cytosol;intracellular part	amine metabolic process;anatomical structure formation involved in morphogenesis;catabolic process;cell differentiation;cellular amino acid metabolic process;cellular ketone metabolic process;cellular metabolic process;cellular nitrogen compound metabolic process;cellular process;developmental process;metabolic process;nitrogen compound metabolic process;organic acid metabolic process;primary met…	cell part;cytosol	Alanine, aspartate and glutamate metabolism;Taurine and hypotaurine metabolism	Ala_DH;Ala_DH/PNT_CS2;AlaDH/PNT_CS1;AlaDH/PNT_N;AlaDH/PNT_NAD(H)-bd	>sp|Q08352|DHA_BACSU Alanine dehydrogenase OS=Bacillus subtilis (strain 168) GN=ald PE=1 SV=1
C0SP95		ycnJ	Copper transport protein YcnJ	3	5	4	5	5	4	2.00587	U	25.4947	24.5841	23.9422	22.6328	23.0141	22.3565	0.780111	0.330173	117.234	26.9353	63.678	6.23165	187.785	99.8983	64.0198	25.8315	33.6451	21.3293	541	59794.3	25	cation transport;copper ion transport;establishment of localization;ion transport;metal ion transport;response to chemical stimulus;response to copper ion;response to inorganic substance;response to metal ion;response to stimulus;transition metal ion transport;transport	binding;cation binding;copper ion binding;ion binding;metal ion binding;transition metal ion binding	cell part;integral to membrane;intrinsic to membrane;membrane;membrane part;periplasmic space;plasma membrane	establishment of localization;ion transport;response to chemical stimulus;response to stimulus;transport	cell part;membrane;periplasmic space;plasma membrane		CopC_dom;Cu-R_CopD;Cu-Rt/internalin_Ig-like;Ig_E-set	>sp|C0SP95|YCNJ_BACSU Copper transport protein YcnJ OS=Bacillus subtilis (strain 168) GN=ycnJ PE=1 SV=1
O34979		yvrO	Uncharacterized ABC transporter ATP-binding protein YvrO	6	8	8	10	8	4	2.00324	U	26.8743	26.904	26.4782	24.5557	24.8533	24.8379	0.237732	0.16756	808.773	200.862	126.518	22.5065	872.55	890.708	663.059	174.907	214.981	212.697	229	25477.6	14	establishment of localization;transport	adenyl nucleotide binding;adenyl ribonucleotide binding;ATP binding;ATPase activity;binding;catalytic activity;hydrolase activity;hydrolase activity, acting on acid anhydrides;hydrolase activity, acting on acid anhydrides, in phosphorus-containing anhydrides;nucleoside-triphosphatase activity;nucleotide binding;purine nucleotide binding;purine ribonucleoside triphosphate binding;purine ribonucleo…		establishment of localization;transport		ABC transporters	AAA+_ATPase;ABC_transporter_CS;ABC_transporter-like;P-loop_NTPase	>sp|O34979|YVRO_BACSU Uncharacterized ABC transporter ATP-binding protein YvrO OS=Bacillus subtilis (strain 168) GN=yvrO PE=3 SV=2
P71086		perR	Peroxide operon regulator	2	2	2	2	2	2	1.98536	U	25.4031	25.8502	26.6454	23.7587	23.4604	24.7235	0.629245	0.660237	868.163	221.097	389.58	107.581	550.722	750.846	1302.92	176.168	143.263	343.859	145	16423.5	8	biosynthetic process;cellular biosynthetic process;cellular macromolecule biosynthetic process;cellular macromolecule metabolic process;cellular metabolic process;cellular nitrogen compound metabolic process;cellular process;macromolecule biosynthetic process;macromolecule metabolic process;metabolic process;nitrogen compound metabolic process;nucleic acid metabolic process;nucleobase-containing …	binding;cation binding;DNA binding;ion binding;metal ion binding;nucleic acid binding;nucleic acid binding transcription factor activity;sequence-specific DNA binding transcription factor activity	cell part;cytoplasm;intracellular part	biosynthetic process;cellular metabolic process;cellular nitrogen compound metabolic process;cellular process;macromolecule metabolic process;metabolic process;nitrogen compound metabolic process;nucleobase-containing compound metabolic process;primary metabolic process;RNA metabolic process	cell part;cytoplasm		FUR;WHTH_DNA-bd_dom	>sp|P71086|PERR_BACSU Peroxide operon regulator OS=Bacillus subtilis (strain 168) GN=perR PE=1 SV=1
P39147		comFC	ComF operon protein 3	1	0	0	5	5	2	1.98367	U	23.6082	22.8144	22.4784	20.9392	20.7322	21.2786	0.580135	0.275836	71.7338	17.3671	30.1852	3.37759	105.811	61.0363	48.3543	16.6377	14.4138	21.0498	229	26413.6	12	cell communication;cellular metabolic process;cellular nitrogen compound metabolic process;cellular process;cellular response to external stimulus;cellular response to extracellular stimulus;cellular response to stimulus;establishment of competence for transformation;metabolic process;nitrogen compound metabolic process;nucleobase-containing compound metabolic process;nucleobase-containing small …			cell communication;cellular metabolic process;cellular nitrogen compound metabolic process;cellular process;metabolic process;nitrogen compound metabolic process;nucleobase-containing compound metabolic process;nucleobase-containing small molecule metabolic process;nucleoside metabolic process;primary metabolic process;response to external stimulus;response to extracellular stimulus;response to s…			Competence_ComF;PRibTrfase_dom;PRTase-like	>sp|P39147|COMFC_BACSU ComF operon protein 3 OS=Bacillus subtilis (strain 168) GN=comFC PE=3 SV=1
O34385		mntA	Manganese-binding lipoprotein MntA	20	20	19	20	20	24	1.91476	U	32.1726	31.6902	32.0136	30.026	30.0918	30.0143	0.245826	0.0417976	20921.2	5497.83	3455.46	160.475	24034.7	17203.5	21525.4	5428.16	5681.37	5383.97	306	33418	20	biological adhesion;cation transport;cell adhesion;cellular process;establishment of localization;ion transport;metal ion transport;transport	binding;cation binding;ion binding;metal ion binding	cell part;membrane;plasma membrane	biological adhesion;cell adhesion;cellular process;establishment of localization;ion transport;transport	cell part;membrane;plasma membrane	ABC transporters	AdhesinB;Lipoprotein_4;Perip_solute-bd_prot_fam	>sp|O34385|MNTA_BACSU Manganese-binding lipoprotein MntA OS=Bacillus subtilis (strain 168) GN=mntA PE=3 SV=1
P11018		isp	Major intracellular serine protease	3	1	5	4	4	3	1.90984	U	24.1482	23.8162	22.7827	21.5901	21.5882	21.8392	0.712164	0.144334	79.0054	19.5902	33.8167	2.01299	108.597	86.2729	42.1458	18.4403	18.4158	21.9146	319	33849.2	17		catalytic activity;endopeptidase activity;hydrolase activity;peptidase activity;peptidase activity, acting on L-amino acid peptides;serine hydrolase activity;serine-type endopeptidase activity;serine-type peptidase activity	cell part;cytoplasm;intracellular part		cell part;cytoplasm		Peptidase_S8/S53_dom;Peptidase_S8_Asp-AS;Peptidase_S8_His-AS;Peptidase_S8_Ser-AS;Peptidase_S8_subtilisin-rel	>sp|P11018|ISP1_BACSU Major intracellular serine protease OS=Bacillus subtilis (strain 168) GN=isp PE=1 SV=2
P32397		hemY	Protoporphyrinogen oxidase	11	9	13	16	16	7	1.90824	U	26.8127	26.2998	25.9059	24.3607	24.7049	24.2281	0.454747	0.246088	348.684	90.747	110.691	15.9286	468.213	328.126	249.712	85.5675	108.621	78.0527	470	51202.9	25	biosynthetic process;cellular aromatic compound metabolic process;cellular biosynthetic process;cellular metabolic process;cellular nitrogen compound biosynthetic process;cellular nitrogen compound metabolic process;cellular process;cofactor biosynthetic process;cofactor metabolic process;heterocycle biosynthetic process;heterocycle metabolic process;metabolic process;nitrogen compound metabolic …	catalytic activity;oxidoreductase activity;oxidoreductase activity, acting on the CH-CH group of donors;oxidoreductase activity, acting on the CH-CH group of donors, oxygen as acceptor;oxygen-dependent protoporphyrinogen oxidase activity;protoporphyrinogen oxidase activity	cell part;cytoplasm;intracellular part	biosynthetic process;cellular aromatic compound metabolic process;cellular metabolic process;cellular nitrogen compound metabolic process;cellular process;cofactor metabolic process;heterocycle metabolic process;metabolic process;nitrogen compound metabolic process	cell part;cytoplasm	Porphyrin and chlorophyll metabolism	Amino_oxidase;NAD(P)-bd_dom;PPOX_C;Protoporphyrinogen_oxidase	>sp|P32397|PPOX_BACSU Protoporphyrinogen oxidase OS=Bacillus subtilis (strain 168) GN=hemY PE=1 SV=1
P42972		ycsN	Uncharacterized oxidoreductase YcsN	8	8	9	12	10	8	1.90318	U	27.7006	27.0998	26.0215	24.7699	25.2714	25.0711	0.850812	0.252445	837.369	203.182	438.132	34.8104	1274.12	840.124	397.866	167.096	236.558	205.893	300	34139.9	17		catalytic activity;oxidoreductase activity					Aldo/ket_red;Aldo/keto_reductase_subgr;NADP_OxRdtase_dom	>sp|P42972|YCSN_BACSU Uncharacterized oxidoreductase YcsN OS=Bacillus subtilis (strain 168) GN=ycsN PE=3 SV=1
O31927		yopK	SPBc2 prophage-derived uncharacterized protein YopK	2	2	3	2	1	1	1.89682	U	23.4347	21.9464	21.537	20.1504	20.8934	20.1837	0.998649	0.419682	30.4881	7.1207	22.4842	2.20938	56.2924	20.0645	15.1075	5.77818	9.67068	5.91323	386	45320.1	20								>sp|O31927|YOPK_BACSU SPBc2 prophage-derived uncharacterized protein YopK OS=Bacillus subtilis (strain 168) GN=yopK PE=4 SV=1
P24011		ctaC	Cytochrome c oxidase subunit 2	2	6	3	9	7	5	1.88948	U	25.879	24.2248	23.8213	22.3099	22.8298	23.117	1.09036	0.409091	167.484	37.8932	134.843	10.2274	322.517	102.466	77.4686	27.1733	38.9621	47.5442	356	40094.6	19	cellular metabolic process;cellular process;electron transport chain;generation of precursor metabolites and energy;metabolic process;oxidation-reduction process	binding;catalytic activity;cation binding;cation transmembrane transporter activity;copper ion binding;cytochrome-c oxidase activity;heme binding;heme-copper terminal oxidase activity;hydrogen ion transmembrane transporter activity;inorganic cation transmembrane transporter activity;ion binding;ion transmembrane transporter activity;iron ion binding;metal ion binding;monovalent inorganic cation t…	cell part;integral to membrane;intrinsic to membrane;membrane;membrane part;plasma membrane;respiratory chain	cellular metabolic process;cellular process;generation of precursor metabolites and energy;metabolic process	cell part;membrane;plasma membrane	Oxidative phosphorylation	Copper_CuA;Cupredoxin;Cyt_c_dom;Cyt_c_oxidase_su2;Cyt_c_oxidase_su2_C;Cyt_c_oxidase_su2_TM_dom;Cyt_c-like_dom	>sp|P24011|COX2_BACSU Cytochrome c oxidase subunit 2 OS=Bacillus subtilis (strain 168) GN=ctaC PE=3 SV=2
O31668		mtnB	Methylthioribulose-1-phosphate dehydratase	1	2	2	2	2	2	1.87508	U	22.8178	23.4103	21.9382	20.7122	20.0131	21.8158	0.740683	0.908859	93.3411	26.7592	44.2677	17.0074	91.7718	138.373	49.8789	21.3235	13.1341	45.8201	209	23488.7	8	amine biosynthetic process;amine metabolic process;amino acid salvage;aspartate family amino acid biosynthetic process;aspartate family amino acid metabolic process;biosynthetic process;carboxylic acid biosynthetic process;carboxylic acid metabolic process;cellular amine metabolic process;cellular amino acid biosynthetic process;cellular amino acid metabolic process;cellular biosynthetic process;…	binding;carbon-oxygen lyase activity;catalytic activity;cation binding;hydro-lyase activity;ion binding;lyase activity;metal ion binding;methylthioribulose 1-phosphate dehydratase activity;transition metal ion binding;zinc ion binding	cell part;cytoplasm;intracellular part	amine metabolic process;biosynthetic process;cellular amino acid metabolic process;cellular ketone metabolic process;cellular metabolic compound salvage;cellular metabolic process;cellular nitrogen compound metabolic process;cellular process;cofactor metabolic process;heterocycle metabolic process;metabolic process;nitrogen compound metabolic process;nucleobase-containing compound metabolic proce…	cell part;cytoplasm	Cysteine and methionine metabolism	Aldolase_II/adducin_N;MethylthioRu-1-P_deHdtase_MtnB	>sp|O31668|MTNB_BACSU Methylthioribulose-1-phosphate dehydratase OS=Bacillus subtilis (strain 168) GN=mtnB PE=1 SV=1
P24812		yqxI	Uncharacterized protein YqxI	0	1	0	4	3	1	1.84637	U	23.7579	22.3832	21.6913	21.0595	20.4283	20.8054	1.05193	0.317601	95.3327	22.4619	71.1055	4.81268	176.069	67.8978	42.0316	27.1264	17.5136	22.7457	159	17009.4	8								>sp|P24812|YQXI_BACSU Uncharacterized protein YqxI OS=Bacillus subtilis (strain 168) GN=yqxI PE=4 SV=1
P32396		hemH	Ferrochelatase	6	7	9	15	14	10	1.78571	U	28.2608	27.8258	27.66	25.7471	26.3069	26.3356	0.310284	0.331793	1964.63	570.376	437.429	121.584	2456.72	1817.24	1619.94	430.177	634.098	646.854	310	35347.8	13	biosynthetic process;cellular biosynthetic process;cellular metabolic process;cellular nitrogen compound biosynthetic process;cellular nitrogen compound metabolic process;cellular process;cofactor biosynthetic process;cofactor metabolic process;heme biosynthetic process;heme metabolic process;heterocycle biosynthetic process;heterocycle metabolic process;metabolic process;nitrogen compound metabo…	binding;catalytic activity;cation binding;ferrochelatase activity;ion binding;lyase activity;metal ion binding	cell part;cytoplasm;intracellular part	biosynthetic process;cellular metabolic process;cellular nitrogen compound metabolic process;cellular process;cofactor metabolic process;heterocycle metabolic process;metabolic process;nitrogen compound metabolic process;pigment metabolic process	cell part;cytoplasm	Porphyrin and chlorophyll metabolism	Ferrochelatase;Ferrochelatase_AS	>sp|P32396|HEMH_BACSU Ferrochelatase OS=Bacillus subtilis (strain 168) GN=hemH PE=1 SV=1
P80239		ahpC	Alkyl hydroperoxide reductase subunit C	12	12	14	16	16	17	1.75515	U	33.5556	33.7036	34.2368	32.2484	31.8615	32.1206	0.358296	0.197149	155098	45257.3	40342.2	6035.95	125364	138909	201020	50661.1	38743.3	46367.4	187	20627.1	10	response to chemical stimulus;response to oxidative stress;response to stimulus;response to stress	antioxidant activity;catalytic activity;oxidoreductase activity;oxidoreductase activity, acting on paired donors, with incorporation or reduction of molecular oxygen;oxidoreductase activity, acting on peroxide as acceptor;peroxidase activity;peroxiredoxin activity		response to chemical stimulus;response to oxidative stress;response to stimulus;response to stress			AhpC;AhpC/TSA;Peroxiredoxin_AhpC-typ;Peroxiredoxin_C;Thioredoxin-like_fold	>sp|P80239|AHPC_BACSU Alkyl hydroperoxide reductase subunit C OS=Bacillus subtilis (strain 168) GN=ahpC PE=1 SV=2
P30949		hemL	Glutamate-1-semialdehyde 2,1-aminomutase	16	18	18	19	20	19	1.75074	U	29.8852	29.8829	29.9507	27.7556	28.3165	28.3945	0.0385199	0.348519	5552.17	1680.26	149.362	376.019	5470.41	5461.53	5724.56	1250.11	1844.14	1946.53	430	46448.9	18	biosynthetic process;cellular aromatic compound metabolic process;cellular biosynthetic process;cellular metabolic process;cellular nitrogen compound biosynthetic process;cellular nitrogen compound metabolic process;cellular process;cofactor biosynthetic process;cofactor metabolic process;heterocycle biosynthetic process;heterocycle metabolic process;metabolic process;nitrogen compound metabolic …	binding;catalytic activity;cofactor binding;glutamate-1-semialdehyde 2,1-aminomutase activity;intramolecular transferase activity;intramolecular transferase activity, transferring amino groups;isomerase activity;pyridoxal phosphate binding;transaminase activity;transferase activity;transferase activity, transferring nitrogenous groups;vitamin B6 binding;vitamin binding	cell part;cytoplasm;intracellular part	biosynthetic process;cellular aromatic compound metabolic process;cellular metabolic process;cellular nitrogen compound metabolic process;cellular process;cofactor metabolic process;heterocycle metabolic process;metabolic process;nitrogen compound metabolic process	cell part;cytoplasm	Porphyrin and chlorophyll metabolism	4pyrrol_synth_GluAld_NH2Trfase;Aminotrans_3;PyrdxlP-dep_Trfase;PyrdxlP-dep_Trfase_major_sub1;PyrdxlP-dep_Trfase_major_sub2	>sp|P30949|GSA_BACSU Glutamate-1-semialdehyde 2,1-aminomutase OS=Bacillus subtilis (strain 168) GN=hemL PE=1 SV=1
P71009		albC	Putative ABC transporter ATP-binding protein AlbC	4	4	4	6	7	4	1.74242	U	25.0117	24.6264	23.7392	22.0425	23.7007	22.4069	0.652525	0.87144	162.695	51.8879	66.0563	33.4806	223.938	171.449	92.6985	28.596	90.2558	36.8119	239	27233.2	15	bacteriocin immunity;bacteriocin transport;cellular metabolic process;cellular process;establishment of localization;establishment of protein localization;metabolic process;protein transport;secondary metabolic process;toxin metabolic process;transport	adenyl nucleotide binding;adenyl ribonucleotide binding;ATP binding;ATPase activity;binding;catalytic activity;hydrolase activity;hydrolase activity, acting on acid anhydrides;hydrolase activity, acting on acid anhydrides, in phosphorus-containing anhydrides;nucleoside-triphosphatase activity;nucleotide binding;purine nucleotide binding;purine ribonucleoside triphosphate binding;purine ribonucleo…		cellular metabolic process;cellular process;establishment of localization;metabolic process;protein transport;secondary metabolic process;toxin metabolic process;transport			ABC_transporter-like;P-loop_NTPase	>sp|P71009|ALBC_BACSU Putative ABC transporter ATP-binding protein AlbC OS=Bacillus subtilis (strain 168) GN=albC PE=2 SV=1
P30950		hemB	Delta-aminolevulinic acid dehydratase	22	18	22	26	20	14	1.72929	U	29.2664	29.4576	29.322	27.69	27.7126	27.4556	0.0983544	0.142302	3578.51	1081.03	246.925	103.52	3374.85	3853.15	3507.54	1131.64	1149.51	961.942	324	36209.5	19	biosynthetic process;cellular aromatic compound metabolic process;cellular biosynthetic process;cellular metabolic process;cellular nitrogen compound biosynthetic process;cellular nitrogen compound metabolic process;cellular process;cofactor biosynthetic process;cofactor metabolic process;heterocycle biosynthetic process;heterocycle metabolic process;metabolic process;nitrogen compound metabolic …	binding;carbon-oxygen lyase activity;catalytic activity;cation binding;hydro-lyase activity;ion binding;lyase activity;metal ion binding;porphobilinogen synthase activity		biosynthetic process;cellular aromatic compound metabolic process;cellular metabolic process;cellular nitrogen compound metabolic process;cellular process;cofactor metabolic process;heterocycle metabolic process;metabolic process;nitrogen compound metabolic process		Porphyrin and chlorophyll metabolism	Aldolase_TIM;Porphobilinogen_synth	>sp|P30950|HEM2_BACSU Delta-aminolevulinic acid dehydratase OS=Bacillus subtilis (strain 168) GN=hemB PE=3 SV=1
P97028		ygaN	Uncharacterized protein YgaN	2	2	1	2	2	1	1.71022	U	22.6419	22.2004	23.8792	21.5792	21.4995	20.5121	0.87024	0.594422	88.6852	25.134	56.5335	8.94607	64.989	47.8559	153.211	31.1132	29.4396	14.8493	178	19924.1	10								>sp|P97028|YGAN_BACSU Uncharacterized protein YgaN OS=Bacillus subtilis (strain 168) GN=ygaN PE=4 SV=1
P33911		csrA	Carbon storage regulator homolog	4	4	4	4	4	4	1.70082	U	25.9461	25.2452	26.1943	24.0569	24.1616	24.0646	0.492177	0.0583568	1199.54	355.912	374.7	14.5574	1283.87	789.861	1524.89	346.592	372.687	348.458	74	8136.4	5	biological regulation;catabolic process;cellular catabolic process;cellular macromolecule catabolic process;cellular macromolecule metabolic process;cellular metabolic process;cellular nitrogen compound metabolic process;cellular process;macromolecule catabolic process;macromolecule metabolic process;metabolic process;mRNA catabolic process;mRNA metabolic process;nitrogen compound metabolic proce…	binding;nucleic acid binding;RNA binding		biological regulation;catabolic process;cellular metabolic process;cellular nitrogen compound metabolic process;cellular process;macromolecule metabolic process;metabolic process;mRNA metabolic process;nitrogen compound metabolic process;nucleobase-containing compound metabolic process;primary metabolic process;RNA catabolic process;RNA metabolic process		Two-component system	CsrA	>sp|P33911|CSRA_BACSU Carbon storage regulator homolog OS=Bacillus subtilis (strain 168) GN=csrA PE=1 SV=1
P80877		metE	5-methyltetrahydropteroyltriglutamate--homocysteine methyltransferase	25	28	27	30	29	28	1.67093	U	28.9688	29.4823	29.0769	27.4379	27.5851	27.4922	0.270704	0.0744742	1354.6	420.695	263.977	21.8499	1159.32	1654.93	1249.55	401.188	444.306	416.59	762	86806.4	45	amine biosynthetic process;amine metabolic process;aspartate family amino acid biosynthetic process;aspartate family amino acid metabolic process;biosynthetic process;carboxylic acid biosynthetic process;carboxylic acid metabolic process;cellular amine metabolic process;cellular amino acid biosynthetic process;cellular amino acid metabolic process;cellular biosynthetic process;cellular ketone met…	5-methyltetrahydropteroyltriglutamate-homocysteine S-methyltransferase activity;5-methyltetrahydropteroyltri-L-glutamate-dependent methyltransferase activity;binding;catalytic activity;cation binding;ion binding;metal ion binding;methyltransferase activity;S-methyltransferase activity;transferase activity;transferase activity, transferring one-carbon groups;transition metal ion binding;zinc ion b…		amine metabolic process;biosynthetic process;cellular amino acid metabolic process;cellular ketone metabolic process;cellular metabolic process;cellular nitrogen compound metabolic process;cellular process;metabolic process;nitrogen compound metabolic process;organic acid metabolic process;primary metabolic process;small molecule metabolic process;sulfur compound metabolic process		Cysteine and methionine metabolism;Selenocompound metabolism	Cbl-indep_Met_Synth_N;Cobalamin-indep_Met_synthase;Met_Synth_C/arc	>sp|P80877|METE_BACSU 5-methyltetrahydropteroyltriglutamate--homocysteine methyltransferase OS=Bacillus subtilis (strain 168) GN=metE PE=1 SV=4
O35024		mntC	Manganese transport system membrane protein MntC	2	3	2	3	2	4	1.65343	U	25.7243	26.1755	26.4695	24.5774	24.3344	24.4972	0.37535	0.123818	463.697	144.539	116.465	12.2244	344.045	470.359	576.689	155.371	131.285	146.962	435	47944.9	16	establishment of localization;ion transport;transport	active transmembrane transporter activity;adenyl nucleotide binding;adenyl ribonucleotide binding;ATP binding;ATPase activity;ATPase activity, coupled;ATPase activity, coupled to movement of substances;ATPase activity, coupled to transmembrane movement of substances;binding;catalytic activity;hydrolase activity;hydrolase activity, acting on acid anhydrides;hydrolase activity, acting on acid anhyd…	cell part;integral to membrane;intrinsic to membrane;membrane;membrane part;plasma membrane	establishment of localization;ion transport;transport	cell part;membrane;plasma membrane	ABC transporters	ABC_3;ABC_BtuC-like	>sp|O35024|MNTC_BACSU Manganese transport system membrane protein MntC OS=Bacillus subtilis (strain 168) GN=mntC PE=3 SV=1
O31916		yoqW	Putative SOS response-associated peptidase YoqW	4	3	4	3	3	3	1.55494	U	22.8758	22.7914	23.266	21.5706	21.4448	21.253	0.253175	0.159959	103.615	35.0367	18.8922	3.83513	95.5364	90.1047	125.203	38.6594	35.431	31.0196	224	25949.5	8		catalytic activity;hydrolase activity;peptidase activity					DUF159	>sp|O31916|YOQW_BACSU Putative SOS response-associated peptidase YoqW OS=Bacillus subtilis (strain 168) GN=yoqW PE=3 SV=1
P39634		rocA	1-pyrroline-5-carboxylate dehydrogenase	10	11	11	12	12	7	1.54783	U	25.2901	25.732	26.07	23.7182	24.527	24.2034	0.391068	0.407109	251.564	86.1986	66.3834	23.43	185.187	251.55	317.954	62.2873	109.115	87.1931	515	56320	22	amine biosynthetic process;amine catabolic process;amine metabolic process;biosynthetic process;carboxylic acid biosynthetic process;carboxylic acid catabolic process;carboxylic acid metabolic process;catabolic process;cellular amine metabolic process;cellular amino acid biosynthetic process;cellular amino acid catabolic process;cellular amino acid metabolic process;cellular biosynthetic process;…	1-pyrroline-5-carboxylate dehydrogenase activity;catalytic activity;oxidoreductase activity;oxidoreductase activity, acting on the aldehyde or oxo group of donors;oxidoreductase activity, acting on the aldehyde or oxo group of donors, NAD or NADP as acceptor;oxidoreductase activity, acting on the CH-NH group of donors;oxidoreductase activity, acting on the CH-NH group of donors, NAD or NADP as ac…		amine metabolic process;biosynthetic process;catabolic process;cellular amino acid metabolic process;cellular ketone metabolic process;cellular metabolic process;cellular nitrogen compound metabolic process;cellular process;heterocycle metabolic process;metabolic process;nitrogen compound metabolic process;organic acid metabolic process;primary metabolic process;small molecule metabolic process		Alanine, aspartate and glutamate metabolism;Arginine and proline metabolism	Ald_DH/histidinol_DH;Ald_DH_C;Ald_DH_CS_CYS;Ald_DH_CS_GLU;Ald_DH_N;Aldehyde_DH_dom;RocA	>sp|P39634|ROCA_BACSU 1-pyrroline-5-carboxylate dehydrogenase OS=Bacillus subtilis (strain 168) GN=rocA PE=2 SV=1
Q45584		ybbK	Uncharacterized protein YbbK	3	3	2	3	3	1	1.5089	U	22.7377	22.2439	21.6778	20.7824	20.8476	20.5027	0.530382	0.183211	56.3268	19.0363	20.1208	2.33577	77.1682	54.7985	37.0138	19.8983	20.8185	16.392	151	15764	9							DUF523	>sp|Q45584|YBBK_BACSU Uncharacterized protein YbbK OS=Bacillus subtilis (strain 168) GN=ybbK PE=4 SV=2
P37455		ssbA	Single-stranded DNA-binding protein A	9	9	12	11	11	9	1.50471	U	28.763	27.9204	27.9197	27.1214	26.4826	26.485	0.48666	0.368108	3543.41	1227.24	1284	332.213	5026.05	2802.76	2801.43	1610.84	1034.58	1036.29	172	18742.3	9	biosynthetic process;cellular biosynthetic process;cellular macromolecule biosynthetic process;cellular macromolecule metabolic process;cellular metabolic process;cellular nitrogen compound metabolic process;cellular process;cellular response to stimulus;cellular response to stress;DNA metabolic process;DNA recombination;DNA repair;DNA replication;macromolecule biosynthetic process;macromolecule …	binding;DNA binding;nucleic acid binding;single-stranded DNA binding;structure-specific DNA binding		biosynthetic process;cellular metabolic process;cellular nitrogen compound metabolic process;cellular process;DNA metabolic process;DNA recombination;DNA repair;DNA replication;macromolecule metabolic process;metabolic process;nitrogen compound metabolic process;nucleobase-containing compound metabolic process;primary metabolic process;response to DNA damage stimulus;response to stimulus;response…		DNA replication;Homologous recombination;Mismatch repair	NA-bd_OB-fold;Primosome_PriB/ssb;ssDNA-bd	>sp|P37455|SSBA_BACSU Single-stranded DNA-binding protein A OS=Bacillus subtilis (strain 168) GN=ssbA PE=1 SV=1
P02968		hag	Flagellin	20	20	19	22	23	32	1.43453	U	34.8712	34.67	35.5588	33.922	33.2041	33.6703	0.466023	0.36429	212951	77571.7	72591.6	18740	183556	159666	295630	95069.6	57797.6	79847.8	304	32626.3	17	bacterial-type flagellar cell motility;cell motility;cellular component movement;cellular process;ciliary or flagellar motility;flagellar cell motility;locomotion	structural molecule activity	bacterial-type flagellum filament;bacterial-type flagellum part;cell part;cell projection part;cell wall;external encapsulating structure;extracellular region;flagellum part;intracellular part;organelle part	cell motility;cellular component movement;cellular process;locomotion	cell part;cell wall;external encapsulating structure;extracellular region	Flagellar assembly;Plant-pathogen interaction;Two-component system	Flagellin;Flagellin_D0/D1	>sp|P02968|FLA_BACSU Flagellin OS=Bacillus subtilis (strain 168) GN=hag PE=1 SV=2
P36945		rbsK	Ribokinase	4	4	5	6	5	3	1.34369	U	23.9065	24.0479	23.5808	22.538	22.2145	22.7516	0.239486	0.270386	116.139	45.8767	18.6361	8.40098	120.106	132.472	95.8384	46.516	37.1743	53.9398	293	31138.3	13	alcohol catabolic process;alcohol metabolic process;carbohydrate catabolic process;carbohydrate metabolic process;catabolic process;cellular carbohydrate catabolic process;cellular carbohydrate metabolic process;cellular catabolic process;cellular metabolic process;cellular process;D-ribose catabolic process;D-ribose metabolic process;heterocycle catabolic process;heterocycle metabolic process;me…	adenyl nucleotide binding;adenyl ribonucleotide binding;ATP binding;binding;carbohydrate kinase activity;catalytic activity;kinase activity;nucleotide binding;phosphotransferase activity, alcohol group as acceptor;purine nucleotide binding;purine ribonucleoside triphosphate binding;purine ribonucleotide binding;ribokinase activity;ribonucleotide binding;transferase activity;transferase activity, …	cell part;cytoplasm;intracellular part	alcohol metabolic process;carbohydrate metabolic process;catabolic process;cellular metabolic process;cellular process;heterocycle metabolic process;metabolic process;primary metabolic process;small molecule metabolic process	cell part;cytoplasm	Pentose phosphate pathway	Carboh/pur_kinase_PfkB_CS;D_ribokin_bac;PfkB_dom;Ribokinase;Ribokinase-like	>sp|P36945|RBSK_BACSU Ribokinase OS=Bacillus subtilis (strain 168) GN=rbsK PE=3 SV=2
P42412		iolA	Methylmalonate semialdehyde dehydrogenase [acylating]	9	9	9	12	9	3	1.27383	U	25.2504	24.9572	25.382	23.8112	24.1639	23.793	0.217499	0.209095	147.948	61.1705	21.6535	9.19939	152.439	124.402	167.005	56.2144	71.7853	55.5117	487	53453.2	26	alcohol catabolic process;alcohol metabolic process;carbohydrate catabolic process;carbohydrate metabolic process;catabolic process;cellular carbohydrate catabolic process;cellular carbohydrate metabolic process;cellular metabolic process;cellular process;inositol catabolic process;inositol metabolic process;metabolic process;polyol catabolic process;polyol metabolic process;primary metabolic pro…	catalytic activity;malonate-semialdehyde dehydrogenase (acetylating) activity;methylmalonate-semialdehyde dehydrogenase (acylating) activity;oxidoreductase activity;oxidoreductase activity, acting on the aldehyde or oxo group of donors;oxidoreductase activity, acting on the aldehyde or oxo group of donors, NAD or NADP as acceptor		alcohol metabolic process;carbohydrate metabolic process;catabolic process;cellular metabolic process;cellular process;metabolic process;primary metabolic process;small molecule metabolic process		Inositol phosphate metabolism;Propanoate metabolism;Valine, leucine and isoleucine degradation	Ald_DH/histidinol_DH;Ald_DH_C;Ald_DH_CS_CYS;Ald_DH_N;Aldehyde_DH_dom;MeMal-semiAld_DH;MeMal-semiAld_DH_GmP_bac	>sp|P42412|IOLA_BACSU Methylmalonate semialdehyde dehydrogenase [acylating] OS=Bacillus subtilis (strain 168) GN=iolA PE=1 SV=1
P24072		cheY	Chemotaxis protein CheY	5	8	8	7	7	9	1.23755	U	28.8313	29.1014	29.4264	27.9905	27.6779	27.9781	0.298002	0.177011	9792.38	4114.16	2030.74	485.857	7904.49	9531.83	11940.8	4413.32	3553.56	4375.59	120	13309.6	6	chemotaxis;locomotion;response to chemical stimulus;response to external stimulus;response to stimulus;taxis	binding;cation binding;ion binding;metal ion binding;molecular transducer activity;signal transducer activity;two-component response regulator activity	cell part;cytoplasm;intracellular part	locomotion;response to chemical stimulus;response to external stimulus;response to stimulus	cell part;cytoplasm	Bacterial chemotaxis;Two-component system	CheY-like_superfamily;Sig_transdc_resp-reg_receiver	>sp|P24072|CHEY_BACSU Chemotaxis protein CheY OS=Bacillus subtilis (strain 168) GN=cheY PE=1 SV=3
P54532		buk	Probable butyrate kinase	16	14	15	14	16	14	1.22565	U	27.3501	27.7739	27.7214	26.2796	26.5732	26.3158	0.231037	0.160079	894.953	381.121	136.551	43.4746	738.609	990.826	955.425	351.685	431.055	360.622	363	39763.4	23		adenyl nucleotide binding;adenyl ribonucleotide binding;ATP binding;binding;butyrate kinase activity;catalytic activity;kinase activity;nucleotide binding;phosphotransferase activity, carboxyl group as acceptor;purine nucleotide binding;purine ribonucleoside triphosphate binding;purine ribonucleotide binding;ribonucleotide binding;transferase activity;transferase activity, transferring phosphorus…	cell part;cytoplasm;intracellular part		cell part;cytoplasm	Butanoate metabolism	Aliphatic_acid_kin_short-chain;Aliphatic_acid_kinase_CS;Butyrate_kin	>sp|P54532|BUK_BACSU Probable butyrate kinase OS=Bacillus subtilis (strain 168) GN=buk PE=3 SV=2
O32188		yusV	Probable siderophore transport system ATP-binding protein YusV	5	6	5	0	0	1	-6.14317	D	19.5774	21.2321	20.3056	26.4941	26.3485	26.702	0.829329	0.177683	13.6654	870.009	7.77549	108.075	7.06202	22.2354	11.6987	853.227	771.306	985.493	275	30494.2	11	biological regulation;cation homeostasis;chemical homeostasis;establishment of localization;homeostatic process;ion homeostasis;ion transport;iron ion homeostasis;regulation of biological quality;transport	adenyl nucleotide binding;adenyl ribonucleotide binding;ATP binding;ATPase activity;binding;catalytic activity;hydrolase activity;hydrolase activity, acting on acid anhydrides;hydrolase activity, acting on acid anhydrides, in phosphorus-containing anhydrides;nucleoside-triphosphatase activity;nucleotide binding;purine nucleotide binding;purine ribonucleoside triphosphate binding;purine ribonucleo…	cell part;membrane;plasma membrane	biological regulation;establishment of localization;homeostatic process;ion transport;transport	cell part;membrane;plasma membrane	ABC transporters	AAA+_ATPase;ABC_transporter_CS;ABC_transporter-like;P-loop_NTPase	>sp|O32188|YUSV_BACSU Probable siderophore transport system ATP-binding protein YusV OS=Bacillus subtilis (strain 168) GN=yusV PE=1 SV=1
P54507		tasA	Spore coat-associated protein N	12	14	15	6	4	3	-5.07464	D	23.343	22.7092	22.1645	27.7553	27.7235	27.9618	0.58979	0.129403	43.221	1381.63	17.5605	126.747	62.1492	40.0547	27.459	1323.36	1294.5	1527.04	261	28304.8	17	anatomical structure formation involved in morphogenesis;cell differentiation;cellular developmental process;cellular process;developmental process;sporulation;sporulation resulting in formation of a cellular spore		extracellular region	anatomical structure formation involved in morphogenesis;cell differentiation;cellular process;developmental process;sporulation	extracellular region		Peptidase_M73_camelysin;Signal_peptide_camelysin	>sp|P54507|COTN_BACSU Spore coat-associated protein N OS=Bacillus subtilis (strain 168) GN=tasA PE=1 SV=1
P40398		yhxD	Uncharacterized oxidoreductase YhxD	9	11	10	3	1	0	-4.68223	D	22.2119	20.0297	21.1622	25.6655	26.1625	25.6225	1.09137	0.300089	19.5643	425.542	13.6678	92.9872	34.4559	7.59195	16.645	377.498	532.723	366.405	299	31909	14		catalytic activity;oxidoreductase activity					DH_sc/Rdtase_SDR;Glc/ribitol_DH;NAD(P)-bd_dom;Sc_DH/Rdtase_CS	>sp|P40398|YHXD_BACSU Uncharacterized oxidoreductase YhxD OS=Bacillus subtilis (strain 168) GN=yhxD PE=3 SV=2
P54479		zur	Zinc-specific metallo-regulatory protein	5	5	5	0	1	0	-4.48333	D	20.6136	20.7767	21.4603	25.0163	25.7545	25.5297	0.449244	0.378416	26.0082	575.042	8.57483	142.539	19.9136	22.2977	35.8134	421.212	702.649	601.265	145	16636.6	8	biosynthetic process;cellular biosynthetic process;cellular macromolecule biosynthetic process;cellular macromolecule metabolic process;cellular metabolic process;cellular nitrogen compound metabolic process;cellular process;macromolecule biosynthetic process;macromolecule metabolic process;metabolic process;nitrogen compound metabolic process;nucleic acid metabolic process;nucleobase-containing …	binding;DNA binding;nucleic acid binding;nucleic acid binding transcription factor activity;sequence-specific DNA binding transcription factor activity	cell part;cytoplasm;intracellular part	biosynthetic process;cellular metabolic process;cellular nitrogen compound metabolic process;cellular process;macromolecule metabolic process;metabolic process;nitrogen compound metabolic process;nucleobase-containing compound metabolic process;primary metabolic process;RNA metabolic process	cell part;cytoplasm		FUR;WHTH_DNA-bd_dom	>sp|P54479|ZUR_BACSU Zinc-specific metallo-regulatory protein OS=Bacillus subtilis (strain 168) GN=zur PE=1 SV=2
P94560		ysnF	Stress response protein YsnF	15	15	16	7	5	1	-4.39501	D	22.5269	22.0623	22.8511	26.6	27.0157	27.0096	0.396441	0.238247	39.6943	822.016	10.55	128.739	40.0061	28.9919	50.0849	673.377	898.255	894.415	273	30724.7	15	response to stimulus;response to stress			response to stimulus;response to stress			DUF2382;GSP17M_like_dom	>sp|P94560|YSNF_BACSU Stress response protein YsnF OS=Bacillus subtilis (strain 168) GN=ysnF PE=2 SV=3
O32265		yvzA	Uncharacterized protein YvzA	3	3	3	1	1	0	-4.31852	D	21.2381	21.0101	21.1604	24.9671	25.7254	25.6716	0.1159	0.42314	38.2248	781.833	3.03123	207.69	40.934	34.9509	38.7895	542.799	918.148	884.552	119	13804	6								>sp|O32265|YVZA_BACSU Uncharacterized protein YvzA OS=Bacillus subtilis (strain 168) GN=yvzA PE=4 SV=1
O34720		yjgC	Probable oxidoreductase YjgC	19	19	17	3	2	1	-4.29757	D	21.2347	21.0005	22.0292	25.7081	26.1776	25.2713	0.539154	0.453241	5.63038	108.983	2.23	34.0074	4.7121	4.00614	8.1729	104.68	144.938	77.3325	985	109789	52	carboxylic acid metabolic process;cellular ketone metabolic process;cellular metabolic process;cellular process;formate metabolic process;metabolic process;monocarboxylic acid metabolic process;organic acid metabolic process;oxoacid metabolic process;small molecule metabolic process	2 iron, 2 sulfur cluster binding;4 iron, 4 sulfur cluster binding;binding;catalytic activity;cation binding;electron carrier activity;formate dehydrogenase (NAD+) activity;ion binding;iron-sulfur cluster binding;metal cluster binding;metal ion binding;molybdenum ion binding;oxidoreductase activity;oxidoreductase activity, acting on the aldehyde or oxo group of donors;oxidoreductase activity, acti…		cellular ketone metabolic process;cellular metabolic process;cellular process;metabolic process;organic acid metabolic process;small molecule metabolic process		Glyoxylate and dicarboxylate metabolism;Methane metabolism	2Fe-2S_ferredoxin-type;4Fe4S_Fe_S_CS;4Fe4S_Fe-S-bd;4Fe4S-bd_dom;Asp_de-COase-like_dom;Formate_DH_asu;MoPterin_dinucl-bd_dom;Mopterin_OxRdtase;Mopterin_OxRdtase_4Fe-4S_dom;NADH_UbQ_OxRdtase_Gsu_4Fe4S-bd	>sp|O34720|YJGC_BACSU Probable oxidoreductase YjgC OS=Bacillus subtilis (strain 168) GN=yjgC PE=3 SV=1
P80873		ydaD	General stress protein 39	7	8	10	2	2	2	-4.122	D	21.0081	20.7737	22.112	24.8712	25.0483	26.3403	0.714687	0.802001	19.9413	355.458	10.633	214.521	14.9579	12.7152	32.1508	217.662	246.09	602.622	286	31082	14	response to stimulus;response to stress	catalytic activity;oxidoreductase activity		response to stimulus;response to stress			DH_sc/Rdtase_SDR;Glc/ribitol_DH;NAD(P)-bd_dom;Sc_DH/Rdtase_CS	>sp|P80873|GS39_BACSU General stress protein 39 OS=Bacillus subtilis (strain 168) GN=ydaD PE=1 SV=3
P40404		cheD	Chemoreceptor glutamine deamidase CheD	4	5	5	1	0	1	-4.07561	D	21.3311	20.666	22.8346	25.8272	25.5173	25.7141	1.11102	0.156822	38.998	538.202	30.9332	57.5941	26.1966	16.5204	74.2769	591.154	476.881	546.569	166	18008.1	10	chemotaxis;locomotion;response to chemical stimulus;response to external stimulus;response to stimulus;taxis	catalytic activity;hydrolase activity;hydrolase activity, acting on carbon-nitrogen (but not peptide) bonds;hydrolase activity, acting on carbon-nitrogen (but not peptide) bonds, in linear amides;protein-glutamine glutaminase activity		locomotion;response to chemical stimulus;response to external stimulus;response to stimulus		Bacterial chemotaxis	Chemorcpt_Glu_NH3ase_CheD;Cytotoxic_necrot_fac-like_cat	>sp|P40404|CHED_BACSU Chemoreceptor glutamine deamidase CheD OS=Bacillus subtilis (strain 168) GN=cheD PE=1 SV=1
P80878		ydbD	Probable manganese catalase	7	8	7	1	2	1	-4.04172	D	20.7755	20.028	22.0479	24.748	25.098	25.1305	1.02125	0.212109	18.3316	256.702	13.1022	36.0614	13.7104	8.16616	33.1181	215.218	274.324	280.564	273	30257.4	13	response to stimulus;response to stress	antioxidant activity;binding;catalase activity;catalytic activity;cation binding;ion binding;metal ion binding;oxidoreductase activity;oxidoreductase activity, acting on peroxide as acceptor;peroxidase activity		response to stimulus;response to stress			Ferritin-like_SF;Ferritin-rel;Mn_catalase;Mn_catalase_dom2	>sp|P80878|MCAT_BACSU Probable manganese catalase OS=Bacillus subtilis (strain 168) GN=ydbD PE=1 SV=1
P80874		yhdN	General stress protein 69	15	18	17	14	10	3	-3.80679	D	24.7254	23.8379	21.1824	26.9258	27.1415	27.0987	1.84353	0.114199	82.9544	770.961	69.9457	59.7936	153.019	82.7156	13.1284	703.309	816.731	792.844	331	37312.3	18	response to stimulus;response to stress	catalytic activity;oxidoreductase activity		response to stimulus;response to stress			Aldo/ket_red;Aldo/ket_reductase_CS;Aldo/keto_reductase_subgr;NADP_OxRdtase_dom	>sp|P80874|GS69_BACSU General stress protein 69 OS=Bacillus subtilis (strain 168) GN=yhdN PE=1 SV=2
P42234		katE	Catalase-2	15	19	16	7	5	3	-3.80144	D	24.2804	22.6091	21.2746	25.9596	26.9321	26.6767	1.50604	0.504216	26.2204	268.888	25.1886	85.8554	54.684	17.1693	6.80812	175.125	343.654	287.885	686	77480	37	anatomical structure formation involved in morphogenesis;catabolic process;cell differentiation;cellular catabolic process;cellular developmental process;cellular metabolic process;cellular process;cellular response to chemical stimulus;cellular response to hydrogen peroxide;cellular response to oxidative stress;cellular response to reactive oxygen species;cellular response to stimulus;cellular r…	antioxidant activity;binding;catalase activity;catalytic activity;cation binding;heme binding;ion binding;iron ion binding;metal ion binding;oxidoreductase activity;oxidoreductase activity, acting on peroxide as acceptor;peroxidase activity;tetrapyrrole binding;transition metal ion binding		anatomical structure formation involved in morphogenesis;catabolic process;cell differentiation;cellular metabolic process;cellular process;developmental process;metabolic process;response to chemical stimulus;response to oxidative stress;response to stimulus;response to stress;sporulation		Amyotrophic lateral sclerosis (ALS);Methane metabolism;Peroxisome;Tryptophan metabolism	Catalase;Catalase_AS;Catalase_clade2;Catalase_core;Catalase_haem_BS;Catalase_immune_responsive;Catalase-like_dom;Class_I_gatase-like	>sp|P42234|CATE_BACSU Catalase-2 OS=Bacillus subtilis (strain 168) GN=katE PE=3 SV=2
O31474		ycgJ	Uncharacterized methyltransferase YcgJ	12	12	12	13	6	1	-3.77982	D	30.3333	25.0323	21.9295	29.4783	29.3304	29.8258	4.24956	0.254282	3541.92	6045.94	5882.52	1094.82	10333.2	262.102	30.509	5712.95	5156.27	7268.58	253	28658.2	13		catalytic activity;methyltransferase activity;transferase activity;transferase activity, transferring one-carbon groups					Methyltranfer_dom;SAM-dependent_MTases-like	>sp|O31474|YCGJ_BACSU Uncharacterized methyltransferase YcgJ OS=Bacillus subtilis (strain 168) GN=ycgJ PE=1 SV=2
P80241		yflT	General stress protein 17M	9	7	8	7	4	4	-3.75016	D	25.342	24.6045	23.8549	28.2894	28.6155	28.147	0.743577	0.240202	393.473	4901.42	195.98	836.892	603.338	361.858	215.222	4653.7	5834.21	4216.36	115	13111.7	7	response to stimulus;response to stress			response to stimulus;response to stress			GSP17M_like_dom	>sp|P80241|G17M_BACSU General stress protein 17M OS=Bacillus subtilis (strain 168) GN=yflT PE=1 SV=2
P96591		ydaP	Putative thiamine pyrophosphate-containing protein YdaP	12	13	14	11	7	2	-3.74247	D	23.5001	22.4017	21.1608	26.3369	25.7693	26.1839	1.17034	0.293665	23.3462	257.917	17.1807	50.0537	42.0742	19.6498	8.31448	300.587	202.821	270.344	574	63138.4	28		binding;catalytic activity;cation binding;coenzyme binding;cofactor binding;ion binding;magnesium ion binding;metal ion binding;thiamine pyrophosphate binding;vitamin binding				Pyruvate metabolism	DHS-like_NAD/FAD-binding_dom;THDP-binding;Thiamin_PyroP_enz_cen_dom;Thiamin_PyroP_enz_TPP-bd_dom;TPP_enzyme-bd_C;TPP-bd_CS	>sp|P96591|YDAP_BACSU Putative thiamine pyrophosphate-containing protein YdaP OS=Bacillus subtilis (strain 168) GN=ydaP PE=2 SV=1
Q03223		rpmE	50S ribosomal protein L31	5	4	5	0	2	2	-3.72024	D	21.3992	23.6436	25.4266	26.8559	26.9438	27.8304	2.01812	0.53907	504.525	4048.24	547.905	1627.99	68.6564	325.327	1119.59	3015.2	3204.61	5924.9	66	7443.54	4	biosynthetic process;cellular biosynthetic process;cellular macromolecule biosynthetic process;cellular macromolecule metabolic process;cellular metabolic process;cellular process;cellular protein metabolic process;macromolecule biosynthetic process;macromolecule metabolic process;metabolic process;primary metabolic process;protein metabolic process;translation	binding;cation binding;ion binding;metal ion binding;nucleic acid binding;RNA binding;rRNA binding;structural constituent of ribosome;structural molecule activity	cell part;cytoplasmic part;intracellular non-membrane-bounded organelle;intracellular organelle;intracellular part;macromolecular complex;non-membrane-bounded organelle;organelle;ribonucleoprotein complex;ribosome	biosynthetic process;cellular metabolic process;cellular process;macromolecule metabolic process;metabolic process;primary metabolic process;protein metabolic process;translation	cell part;intracellular non-membrane-bounded organelle;intracellular organelle;macromolecular complex;organelle;ribonucleoprotein complex;ribosome	Ribosome	Ribosomal_L31;Ribosomal_L31_A	>sp|Q03223|RL31_BACSU 50S ribosomal protein L31 OS=Bacillus subtilis (strain 168) GN=rpmE PE=1 SV=1
P80876		yfkM	General stress protein 18	7	7	5	2	0	2	-3.5757	D	22.5081	21.3197	22.9657	25.6645	26.1574	25.6988	0.849602	0.275246	69.4025	755.058	34.827	150.87	74.0408	32.4888	101.678	660.124	929.025	676.024	172	18863.4	8	response to stimulus;response to stress	catalytic activity;hydrolase activity;hydrolase activity, acting on glycosyl bonds;peptidase activity		response to stimulus;response to stress			Class_I_gatase-like;Peptidase_C56;ThiJ/PfpI	>sp|P80876|GS18_BACSU General stress protein 18 OS=Bacillus subtilis (strain 168) GN=yfkM PE=1 SV=3
P05654		pyrB	Aspartate carbamoyltransferase	11	12	13	1	3	7	-3.49574	D	20.0771	23.0567	25.1439	26.1112	26.3219	26.3319	2.54645	0.124673	97.0338	498.228	117.628	41.939	6.865	54.1493	230.087	449.847	520.597	524.241	304	34223.7	16	amine metabolic process;biosynthetic process;carboxylic acid metabolic process;cellular amine metabolic process;cellular amino acid metabolic process;cellular aromatic compound metabolic process;cellular biosynthetic process;cellular ketone metabolic process;cellular metabolic process;cellular nitrogen compound biosynthetic process;cellular nitrogen compound metabolic process;cellular process;'de…	amine binding;amino acid binding;aspartate carbamoyltransferase activity;binding;carboxyl- or carbamoyltransferase activity;carboxylic acid binding;catalytic activity;transferase activity;transferase activity, transferring one-carbon groups		amine metabolic process;biosynthetic process;cellular amino acid metabolic process;cellular aromatic compound metabolic process;cellular ketone metabolic process;cellular metabolic process;cellular nitrogen compound metabolic process;cellular process;heterocycle metabolic process;metabolic process;nitrogen compound metabolic process;nucleobase-containing compound metabolic process;nucleobase-cont…		Alanine, aspartate and glutamate metabolism;Pyrimidine metabolism	Asp/Orn_carbamoyltranf_P-bd;Asp/Orn_carbamoylTrfase;Asp_carbamoyltransf;Asp_carbamoyltransf_Asp/Orn-bd	>sp|P05654|PYRB_BACSU Aspartate carbamoyltransferase OS=Bacillus subtilis (strain 168) GN=pyrB PE=1 SV=2
P80869		ycdF	Glucose 1-dehydrogenase 2	7	7	6	3	2	1	-3.35365	D	21.4876	22.6194	21.6781	25.5653	25.5659	24.7149	0.605978	0.491138	46.8525	466.552	21.1167	140.921	32.4431	71.0923	37.0223	547.808	548.018	303.831	258	27775.6	9	response to stimulus;response to stress	catalytic activity;glucose 1-dehydrogenase [NAD(P)] activity;oxidoreductase activity;oxidoreductase activity, acting on CH-OH group of donors;oxidoreductase activity, acting on the CH-OH group of donors, NAD or NADP as acceptor		response to stimulus;response to stress		Pentose phosphate pathway	DH_sc/Rdtase_SDR;Glc/ribitol_DH;NAD(P)-bd_dom;Sc_DH/Rdtase_CS	>sp|P80869|DHG2_BACSU Glucose 1-dehydrogenase 2 OS=Bacillus subtilis (strain 168) GN=ycdF PE=1 SV=2
P80242		ohrB	Organic hydroperoxide resistance protein OhrB	3	3	3	3	2	0	-3.26987	D	22.5803	22.1171	21.9914	25.8437	25.4496	25.2052	0.310168	0.322131	70.8789	684.328	15.8901	155.591	88.9616	64.5313	59.1438	854.209	650.022	548.753	136	14600.4	7	response to stimulus;response to stress			response to stimulus;response to stress			KH_dom-like_a/b;OHR_fam;Peroxiredoxin_OsmC-like	>sp|P80242|OHRB_BACSU Organic hydroperoxide resistance protein OhrB OS=Bacillus subtilis (strain 168) GN=ohrB PE=1 SV=3
C0H447		ypzJ	Uncharacterized protein YpzJ	3	3	3	2	1	1	-3.19864	D	22.2015	19.4568	21.2074	24.5605	24.3062	23.5948	1.38961	0.500561	43.9328	320.823	34.1188	101.791	79.8178	11.9087	40.0719	409.49	343.308	209.669	68	7407.36	6							DUF2082_NA-bd_Znr	>sp|C0H447|YPZJ_BACSU Uncharacterized protein YpzJ OS=Bacillus subtilis (strain 168) GN=ypzJ PE=4 SV=1
O34426		speH	S-adenosylmethionine decarboxylase proenzyme;S-adenosylmethionine decarboxylase beta chain;S-adenosylmethionine decarboxylase alpha chain	3	3	3	2	2	1	-3.16921	D	20.4946	21.6301	21.9002	24.4296	24.5836	24.5194	0.745884	0.0773374	57.1777	475.223	25.0041	25.354	29.3407	64.4606	77.7319	448.77	499.313	477.586	126	13872.7	5	amine biosynthetic process;amine metabolic process;aromatic compound biosynthetic process;biosynthetic process;cellular amine metabolic process;cellular aromatic compound metabolic process;cellular biogenic amine biosynthetic process;cellular biogenic amine metabolic process;cellular biosynthetic process;cellular ketone metabolic process;cellular metabolic process;cellular nitrogen compound biosy…	adenosylmethionine decarboxylase activity;carbon-carbon lyase activity;carboxy-lyase activity;catalytic activity;lyase activity		amine metabolic process;biosynthetic process;cellular aromatic compound metabolic process;cellular ketone metabolic process;cellular metabolic process;cellular nitrogen compound metabolic process;cellular process;cofactor metabolic process;heterocycle metabolic process;metabolic process;nitrogen compound metabolic process;nucleobase-containing compound metabolic process;nucleobase-containing smal…		Arginine and proline metabolism;Cysteine and methionine metabolism	AdoMetDC_fam_prok;S-AdoMet_deCO2ase_core;S-AdoMet_deCOase_pro-enz	>sp|O34426|SPEH_BACSU S-adenosylmethionine decarboxylase proenzyme OS=Bacillus subtilis (strain 168) GN=speH PE=1 SV=2
P37539		yaaR	Uncharacterized protein YaaR	2	2	2	1	1	1	-3.12376	D	20.3857	20.3668	21.952	24.1873	23.7867	24.1018	0.909771	0.211004	28.0478	213.401	19.3195	30.0407	17.0049	16.7829	50.3557	237.113	179.619	223.471	146	16718.4	8							DUF327;TM1646-like_dom	>sp|P37539|YAAR_BACSU Uncharacterized protein YaaR OS=Bacillus subtilis (strain 168) GN=yaaR PE=4 SV=1
P45744		dhbC	Isochorismate synthase DhbC	23	23	24	4	12	16	-3.11928	D	24.7597	27.0163	28.6513	29.8465	30.226	29.7127	1.95407	0.266263	775.529	4105.66	807.277	782.744	112.827	539.152	1674.61	3834.35	4987.97	3494.67	398	43436.1	25	biosynthetic process;metabolic process	catalytic activity;intramolecular transferase activity;intramolecular transferase activity, transferring hydroxy groups;isochorismate synthase activity;isomerase activity		biosynthetic process;metabolic process		Biosynthesis of siderophore group nonribosomal peptides;Ubiquinone and other terpenoid-quinone biosynthesis	ADC_synthase;Chorismate-bd_C;IsoChor_synthase	>sp|P45744|DHBC_BACSU Isochorismate synthase DhbC OS=Bacillus subtilis (strain 168) GN=dhbC PE=1 SV=2
P37963		spoVID	Stage VI sporulation protein D	13	16	17	10	3	1	-3.07638	D	24.4608	21.7365	22.2689	25.678	26.0087	26.0087	1.44391	0.190914	34.9065	208.207	36.0501	26.4272	76.4267	11.5656	16.7272	177.691	223.465	223.465	575	64976.6	30	anatomical structure formation involved in morphogenesis;cell differentiation;cellular developmental process;cellular process;developmental process;sporulation;sporulation resulting in formation of a cellular spore	ATPase binding;binding;enzyme binding;protein binding		anatomical structure formation involved in morphogenesis;cell differentiation;cellular process;developmental process;sporulation			LysM_dom	>sp|P37963|SP6D_BACSU Stage VI sporulation protein D OS=Bacillus subtilis (strain 168) GN=spoVID PE=1 SV=1
P46333		csbC	Probable metabolite transport protein CsbC	4	4	4	0	0	0	-3.02584	D	21.0249	20.9765	21.2591	24.3916	24.163	23.7835	0.151171	0.307167	24.6655	203.128	2.64898	41.9126	23.5415	22.7638	27.6911	242.829	207.247	159.308	461	50140.2	9		substrate-specific transmembrane transporter activity;substrate-specific transporter activity;transmembrane transporter activity;transporter activity	cell part;integral to membrane;intrinsic to membrane;membrane;membrane part;plasma membrane		cell part;membrane;plasma membrane		MFS_dom;MFS_dom_general_subst_transpt;Sub_transporter;Sugar/inositol_transpt;Sugar_transporter_CS	>sp|P46333|CSBC_BACSU Probable metabolite transport protein CsbC OS=Bacillus subtilis (strain 168) GN=csbC PE=1 SV=3
O34572		ykoC	Putative HMP/thiamine permease protein YkoC	5	6	5	1	1	0	-2.99538	D	20.848	21.4541	22.929	24.7033	25.0822	24.4318	1.07028	0.326681	46.8773	314.335	36.1188	71.992	20.8251	31.6984	88.1085	301.393	391.92	249.692	254	28041.6	9	establishment of localization;transport		cell part;integral to membrane;intrinsic to membrane;membrane;membrane part;plasma membrane	establishment of localization;transport	cell part;membrane;plasma membrane	ABC transporters	ABC/ECF_trnsptr_transmembrane	>sp|O34572|YKOC_BACSU Putative HMP/thiamine permease protein YkoC OS=Bacillus subtilis (strain 168) GN=ykoC PE=1 SV=1
O34497		ykgA	Uncharacterized protein YkgA	7	7	8	1	1	0	-2.87724	D	22.0986	21.3361	21.942	24.6809	24.7345	24.593	0.402709	0.071438	19.4545	139.572	5.01362	6.8691	23.4711	13.8356	21.0569	140.565	145.891	132.26	286	32216.8	19		catalytic activity;hydrolase activity;hydrolase activity, acting on carbon-nitrogen (but not peptide) bonds;hydrolase activity, acting on carbon-nitrogen (but not peptide) bonds, in linear amidines	cell part;cytoplasm;intracellular part		cell part;cytoplasm		Amidino_trans	>sp|O34497|YKGA_BACSU Uncharacterized protein YkgA OS=Bacillus subtilis (strain 168) GN=ykgA PE=3 SV=2
O32151		yurJ	Uncharacterized ABC transporter ATP-binding protein YurJ	5	5	5	4	1	1	-2.83697	D	21.2165	21.1747	21.7464	23.9726	24.5314	24.1444	0.318692	0.286213	15.303	108.962	3.56052	22.2402	13.4423	13.0583	19.4083	90.8141	133.772	102.3	367	41351.6	18		adenyl nucleotide binding;adenyl ribonucleotide binding;ATP binding;ATPase activity;binding;catalytic activity;hydrolase activity;hydrolase activity, acting on acid anhydrides;hydrolase activity, acting on acid anhydrides, catalyzing transmembrane movement of substances;hydrolase activity, acting on acid anhydrides, in phosphorus-containing anhydrides;nucleoside-triphosphatase activity;nucleotide…	ATP-binding cassette (ABC) transporter complex;cell part;macromolecular complex;membrane part;protein complex		ATP-binding cassette (ABC) transporter complex;cell part;macromolecular complex;protein complex		AAA+_ATPase;ABC_transporter_CS;ABC_transporter-like;Mo/tungstate-bd_C_term_dom;NA-bd_OB-fold;P-loop_NTPase;Transp-assoc_OB_typ2	>sp|O32151|YURJ_BACSU Uncharacterized ABC transporter ATP-binding protein YurJ OS=Bacillus subtilis (strain 168) GN=yurJ PE=3 SV=1
P96729		ywsB	Cell wall-binding protein YwsB	3	3	3	2	1	1	-2.83531	D	22.0624	20.5973	20.8355	23.0099	24.4683	24.5229	0.786174	0.858209	37.0578	263.677	21.8042	124.75	62.1269	22.5035	26.5429	119.815	329.26	341.956	178	19108.7	7			cell part;cell wall;external encapsulating structure;extracellular region		cell part;cell wall;external encapsulating structure;extracellular region		SH3_domain;SH3-like_bac-type	>sp|P96729|YWSB_BACSU Cell wall-binding protein YwsB OS=Bacillus subtilis (strain 168) GN=ywsB PE=1 SV=1
P05650		yaaA	Uncharacterized protein YaaA	1	1	2	1	2	2	-2.81497	D	21.2279	20.8409	21.2596	24.4895	22.9459	24.3379	0.233139	0.850805	56.6396	437.236	8.7	207.013	60.9721	46.624	62.3227	584.72	200.581	526.407	71	7926.03	4		binding;nucleic acid binding;RNA binding					RNA-bd_S4-rel_YaaA;S4_RNA-bd	>sp|P05650|YAAA_BACSU Uncharacterized protein YaaA OS=Bacillus subtilis (strain 168) GN=yaaA PE=3 SV=1
P42108		yxaI	Uncharacterized protein YxaI	2	2	2	1	0	2	-2.78545	D	20.5161	20.675	22.7308	24.3756	24.3068	23.5959	1.2353	0.431628	47.9199	260.999	44.0271	70.6373	21.2724	23.7494	98.7379	308.762	294.378	179.858	151	16946.4	7			cell part;integral to membrane;intrinsic to membrane;membrane;membrane part;plasma membrane		cell part;membrane;plasma membrane		RDD	>sp|P42108|YXAI_BACSU Uncharacterized protein YxaI OS=Bacillus subtilis (strain 168) GN=yxaI PE=4 SV=1
Q45588		rsiW	Anti-sigma-W factor RsiW	2	2	3	1	0	0	-2.73478	D	20.6805	21.2537	21.8701	23.6783	24.0344	24.2959	0.594945	0.310014	33.1579	211.849	13.4857	44.5338	20.8594	31.035	47.5791	166.623	213.269	255.656	208	23340.7	8	biological regulation;biosynthetic process;cellular biosynthetic process;cellular macromolecule biosynthetic process;cellular macromolecule metabolic process;cellular metabolic process;cellular nitrogen compound metabolic process;cellular process;macromolecule biosynthetic process;macromolecule metabolic process;metabolic process;nitrogen compound metabolic process;nucleic acid metabolic process;…	binding;cation binding;ion binding;metal ion binding	cell part;integral to membrane;intrinsic to membrane;membrane part	biological regulation;biosynthetic process;cellular metabolic process;cellular nitrogen compound metabolic process;cellular process;macromolecule metabolic process;metabolic process;nitrogen compound metabolic process;nucleobase-containing compound metabolic process;primary metabolic process;response to stimulus;response to stress;RNA metabolic process	cell part		Znf_put	>sp|Q45588|RSIW_BACSU Anti-sigma-W factor RsiW OS=Bacillus subtilis (strain 168) GN=rsiW PE=1 SV=2
P37874		ygxB	Uncharacterized protein YgxB	5	6	5	0	0	0	-2.73203	D	20.8198	22.3589	21.6753	23.6242	24.579	24.8468	0.771148	0.642655	16.6738	107.441	8.37243	41.8801	8.75175	25.4336	15.8361	61.1395	118.506	142.678	552	59970.1	21	anatomical structure formation involved in morphogenesis;cell differentiation;cellular developmental process;cellular process;developmental process;sporulation;sporulation resulting in formation of a cellular spore			anatomical structure formation involved in morphogenesis;cell differentiation;cellular process;developmental process;sporulation			TM_helix	>sp|P37874|YGXB_BACSU Uncharacterized protein YgxB OS=Bacillus subtilis (strain 168) GN=ygxB PE=4 SV=2
P17906		rsbX	Phosphoserine phosphatase RsbX	6	6	5	3	4	1	-2.71436	D	23.1932	23.2471	21.5278	25.1666	25.4208	25.5237	0.977454	0.183821	67.9136	393.644	35.2166	48.8328	86.5748	89.8725	27.2935	339.98	405.481	435.47	199	22144	11	response to abiotic stimulus;response to heat;response to stimulus;response to stress;response to temperature stimulus	catalytic activity;hydrolase activity;hydrolase activity, acting on ester bonds;phosphatase activity;phosphoprotein phosphatase activity;phosphoric ester hydrolase activity;phosphoserine phosphatase activity		response to abiotic stimulus;response to heat;response to stimulus;response to stress			PP2C-like_dom	>sp|P17906|RSBX_BACSU Phosphoserine phosphatase RsbX OS=Bacillus subtilis (strain 168) GN=rsbX PE=1 SV=1
P0CI77		proH	Pyrroline-5-carboxylate reductase 1	7	8	8	1	1	3	-2.70749	D	21.4314	22.8458	23.1829	25.0794	25.4912	25.0121	0.929335	0.259354	43.8878	256.967	22.7623	48.1434	18.7218	49.9036	63.038	234.689	312.214	223.998	297	32031.2	15	amine biosynthetic process;amine metabolic process;biosynthetic process;carboxylic acid biosynthetic process;carboxylic acid metabolic process;cellular amine metabolic process;cellular amino acid biosynthetic process;cellular amino acid metabolic process;cellular biosynthetic process;cellular ketone metabolic process;cellular metabolic process;cellular nitrogen compound biosynthetic process;cellu…	catalytic activity;oxidoreductase activity;oxidoreductase activity, acting on the CH-NH group of donors;oxidoreductase activity, acting on the CH-NH group of donors, NAD or NADP as acceptor;pyrroline-5-carboxylate reductase activity	cell part;cytoplasm;intracellular part	amine metabolic process;biosynthetic process;cellular amino acid metabolic process;cellular ketone metabolic process;cellular metabolic process;cellular nitrogen compound metabolic process;cellular process;heterocycle metabolic process;metabolic process;nitrogen compound metabolic process;organic acid metabolic process;primary metabolic process;small molecule metabolic process	cell part;cytoplasm	Arginine and proline metabolism	6-PGluconate_DH_C-like;NAD(P)-bd_dom;P5CR_dimer;ProC_N;Pyrroline-COOH_reductase	>sp|P0CI77|P5CR1_BACSU Pyrroline-5-carboxylate reductase 1 OS=Bacillus subtilis (strain 168) GN=proH PE=3 SV=1
P54562		yqjY	Uncharacterized protein YqjY	3	3	3	2	1	1	-2.70643	D	22.1489	21.4645	20.2733	24.334	24.1783	23.4937	0.949153	0.446981	48.6084	286.548	28.0011	80.8679	76.9613	47.8912	20.9728	349.978	314.18	195.486	156	17852.3	6		acetyltransferase activity;catalytic activity;N-acetyltransferase activity;N-acyltransferase activity;transferase activity;transferase activity, transferring acyl groups;transferase activity, transferring acyl groups other than amino-acyl groups					AcTrfase_GNAT_prd;Acyl_CoA_acyltransferase;GNAT_dom	>sp|P54562|YQJY_BACSU Uncharacterized protein YqjY OS=Bacillus subtilis (strain 168) GN=yqjY PE=1 SV=1
O32204		yvsH	Putative arginine/ornithine antiporter	3	2	2	2	2	1	-2.68977	D	22.8203	21.9165	20.8402	24.4286	24.5737	24.6441	0.991319	0.109863	54.7883	305.215	34.6624	22.9391	91.9306	49.133	23.3013	280.283	309.936	325.426	469	50258.4	8		active transmembrane transporter activity;amine transmembrane transporter activity;amino acid transmembrane transporter activity;antiporter activity;carboxylic acid transmembrane transporter activity;organic acid transmembrane transporter activity;secondary active transmembrane transporter activity;substrate-specific transmembrane transporter activity;substrate-specific transporter activity;trans…	cell part;integral to membrane;intrinsic to membrane;membrane;membrane part;plasma membrane		cell part;membrane;plasma membrane		AA/rel_permease1	>sp|O32204|ARCD_BACSU Putative arginine/ornithine antiporter OS=Bacillus subtilis (strain 168) GN=yvsH PE=3 SV=1
O32241		sdpI	Immunity protein SdpI	1	1	1	1	1	1	-2.67455	D	24.0767	23.7619	21.2882	25.5057	25.3728	26.2719	1.52721	0.485277	570.616	2848.5	393.59	1022.36	878.445	706.261	127.144	2365.39	2157.21	4022.88	207	23293.3	2			cell part;integral to membrane;intrinsic to membrane;membrane part		cell part		DUF1648;SdpI;SdpI/YhfL	>sp|O32241|SDPI_BACSU Immunity protein SdpI OS=Bacillus subtilis (strain 168) GN=sdpI PE=1 SV=1
O34681		yjgD	Uncharacterized protein YjgD	4	6	5	0	0	0	-2.65883	D	20.9885	19.7422	22.0322	23.4816	23.6466	23.6112	1.14646	0.0868587	17.1324	89.0353	12.2734	5.28151	14.7568	6.22041	30.42	83.0774	93.1421	90.8865	186	21271.6	14							DUF1641	>sp|O34681|YJGD_BACSU Uncharacterized protein YjgD OS=Bacillus subtilis (strain 168) GN=yjgD PE=4 SV=1
P26907		gsiB	Glucose starvation-inducible protein B	8	8	9	7	5	4	-2.62373	D	28.2894	27.6508	26.6808	29.9046	29.9537	30.634	0.809946	0.407713	2139.45	12283.6	1095.42	3695.52	3257.59	2092.52	1068.25	9979.51	10325.1	16546.1	123	13797.6	10	response to stimulus;response to stress			response to stimulus;response to stress			Stress_induced;Stress-induced_KGG_rpt	>sp|P26907|GSIB_BACSU Glucose starvation-inducible protein B OS=Bacillus subtilis (strain 168) GN=gsiB PE=1 SV=3
O32156		yurO	Uncharacterized ABC transporter extracellular-binding protein YurO	17	18	18	12	9	6	-2.61948	D	25.8747	25.862	25.3324	28.1332	28.4813	28.3131	0.309478	0.174094	272.676	1659.3	54.5	199.464	305.472	302.791	209.763	1461.63	1860.51	1655.75	422	48026.7	20		transporter activity	cell part;membrane;plasma membrane		cell part;membrane;plasma membrane	ABC transporters	Solute-bd_1_bac	>sp|O32156|YURO_BACSU Uncharacterized ABC transporter extracellular-binding protein YurO OS=Bacillus subtilis (strain 168) GN=yurO PE=3 SV=1
O32062		safA	SpoIVD-associated factor A	7	8	8	4	3	1	-2.61823	D	23.8985	23.3041	22.3157	26.1696	25.4918	25.7115	0.799514	0.345811	129.147	734.859	64.6498	181.477	194.091	128.554	64.7959	936.895	585.675	682.008	387	43229.4	8	anatomical structure formation involved in morphogenesis;cell differentiation;cellular developmental process;cellular process;developmental process;sporulation;sporulation resulting in formation of a cellular spore	ATPase binding;binding;enzyme binding;protein binding	cell part;cell wall part;endospore cortex;external encapsulating structure part	anatomical structure formation involved in morphogenesis;cell differentiation;cellular process;developmental process;sporulation	cell part		LysM_dom;Spore_coat_assembly_SafA	>sp|O32062|SAFA_BACSU SpoIVD-associated factor A OS=Bacillus subtilis (strain 168) GN=safA PE=1 SV=1
O32157		frlB	Fructosamine deglycase FrlB	12	11	12	10	11	11	-2.54551	D	27.9911	28.3106	27.6328	30.4562	30.5408	30.574	0.339121	0.0607334	2056.8	11797.7	476.995	492.451	2037.76	2543.04	1589.62	11252.1	11931.9	12209.1	328	36875.8	13	carbohydrate metabolic process;metabolic process;primary metabolic process	binding;carbohydrate binding;catalytic activity;hydrolase activity		carbohydrate metabolic process;metabolic process;primary metabolic process			Fructosamine_deglycase_FrlB;SIS	>sp|O32157|FRLB_BACSU Fructosamine deglycase FrlB OS=Bacillus subtilis (strain 168) GN=frlB PE=1 SV=1
P37560		yabR	Uncharacterized protein YabR	3	3	3	3	3	6	-2.5058	D	26.3016	25.7945	21.9574	27.3552	27.0363	27.1794	2.37532	0.159733	1599.66	5089.82	1331.9	565.83	2737.76	1926.42	134.791	5682.85	4555.82	5030.8	128	14195.2	3		binding;nucleic acid binding;RNA binding					NA-bd_OB-fold;Rbsml_prot_S1_RNA-bd_dom;RNA-binding_domain_S1	>sp|P37560|YABR_BACSU Uncharacterized protein YabR OS=Bacillus subtilis (strain 168) GN=yabR PE=3 SV=1
Q02112		lytA	Membrane-bound protein LytA	2	2	2	2	2	1	-2.47177	D	21.2217	20.4374	21.1663	23.3188	23.2205	23.7013	0.437723	0.254031	51.4595	280.328	14.0857	51.1912	60.7087	35.2485	58.4215	259.74	242.636	338.608	102	11228.5	4			cell part;membrane;plasma membrane		cell part;membrane;plasma membrane			>sp|Q02112|LYTA_BACSU Membrane-bound protein LytA OS=Bacillus subtilis (strain 168) GN=lytA PE=2 SV=1
O34722		yfmG	Uncharacterized protein YfmG	17	19	19	14	10	2	-2.46322	D	26.0434	25.2585	23.6091	26.8876	27.4087	28.0043	1.24247	0.558762	155.429	727.642	107.642	280.04	264.119	153.302	48.8664	474.189	680.463	1028.28	487	56542.3	26							C-type_lectin_fold;FGE_dom	>sp|O34722|YFMG_BACSU Uncharacterized protein YfmG OS=Bacillus subtilis (strain 168) GN=yfmG PE=4 SV=1
P54553		yqjP	Probable metallo-hydrolase YqjP	1	3	3	1	1	0	-2.42231	D	19.7742	20.7012	19.5982	22.2295	22.4391	22.672	0.592611	0.221332	10.2164	52.0159	4.50473	7.98836	8.09438	15.3902	7.16452	44.391	51.3329	60.3239	319	35756.8	11		binding;catalytic activity;cation binding;hydrolase activity;ion binding;metal ion binding					Beta-lactamas-like	>sp|P54553|YQJP_BACSU Probable metallo-hydrolase YqjP OS=Bacillus subtilis (strain 168) GN=yqjP PE=3 SV=1
O34940		yvrE	Putative sugar lactone lactonase YvrE	7	10	10	4	2	0	-2.41787	D	22.1438	22.7198	21.0896	24.278	24.6865	24.2422	0.826735	0.246831	25.3269	123.549	12.9006	22.0435	25.5628	38.108	12.31	112.224	148.953	109.471	292	33204.3	18		binding;catalytic activity;cation binding;hydrolase activity;ion binding;metal ion binding	cell part;cytoplasm;intracellular part		cell part;cytoplasm		6-blade_b-propeller_TolB-like;SGL;SMP-30	>sp|O34940|YVRE_BACSU Putative sugar lactone lactonase YvrE OS=Bacillus subtilis (strain 168) GN=yvrE PE=3 SV=1
P25148		gspA	General stress protein A	12	13	12	8	8	3	-2.41412	D	24.7505	24.2025	24.3311	26.6067	27.1492	26.7705	0.28657	0.278253	141.987	756.138	29.2746	150.062	175.169	119.81	130.981	634.207	923.725	710.482	286	33522	16	response to stimulus;response to stress	catalytic activity;transferase activity;transferase activity, transferring glycosyl groups		response to stimulus;response to stress			Glyco_trans_8;Nucleotide-diphossugar_trans	>sp|P25148|GSPA_BACSU General stress protein A OS=Bacillus subtilis (strain 168) GN=gspA PE=1 SV=2
C0SPA7		yukB	Ftsk domain-containing protein YukB	31	36	32	21	16	5	-2.34563	D	25.0284	24.5691	23.4235	26.5849	26.8064	26.6667	0.826529	0.11198	29.4812	135.98	14.5211	10.6487	43.0151	31.2866	14.1419	126.524	147.515	133.902	1495	171851	79	cell cycle;cell division;cellular process;chromosome segregation	adenyl nucleotide binding;adenyl ribonucleotide binding;ATP binding;binding;DNA binding;nucleic acid binding;nucleotide binding;purine nucleotide binding;purine ribonucleoside triphosphate binding;purine ribonucleotide binding;ribonucleotide binding	cell part;integral to membrane;intrinsic to membrane;membrane;membrane part;plasma membrane	cell cycle;cell division;cellular process;chromosome segregation	cell part;membrane;plasma membrane		Firmicutes_EssC_C;Firmicutes_EssC_N;FtsK_dom;P-loop_NTPase	>sp|C0SPA7|YUKB_BACSU Ftsk domain-containing protein YukB OS=Bacillus subtilis (strain 168) GN=yukB PE=3 SV=1
P25151		tyrS2	Tyrosine--tRNA ligase 2	6	7	6	3	2	1	-2.32636	D	22.2524	21.8357	21.4061	23.1971	24.8039	24.4723	0.423175	0.848314	18.1544	98.0088	5.25725	47.6684	23.625	17.6978	13.1403	45.4726	138.498	110.056	413	47100.5	21	amine metabolic process;amino acid activation;carboxylic acid metabolic process;cellular amine metabolic process;cellular amino acid metabolic process;cellular ketone metabolic process;cellular macromolecule metabolic process;cellular metabolic process;cellular nitrogen compound metabolic process;cellular process;macromolecule metabolic process;metabolic process;ncRNA metabolic process;nitrogen c…	adenyl nucleotide binding;adenyl ribonucleotide binding;aminoacyl-tRNA ligase activity;ATP binding;binding;catalytic activity;ligase activity;ligase activity, forming aminoacyl-tRNA and related compounds;ligase activity, forming carbon-oxygen bonds;nucleic acid binding;nucleotide binding;purine nucleotide binding;purine ribonucleoside triphosphate binding;purine ribonucleotide binding;ribonucleot…	cell part;cytoplasm;intracellular part	amine metabolic process;cellular amino acid metabolic process;cellular ketone metabolic process;cellular metabolic process;cellular nitrogen compound metabolic process;cellular process;macromolecule metabolic process;metabolic process;nitrogen compound metabolic process;nucleobase-containing compound metabolic process;organic acid metabolic process;primary metabolic process;RNA metabolic process;…	cell part;cytoplasm	Aminoacyl-tRNA biosynthesis	aa-tRNA-synth_I_CS;aa-tRNA-synth_Ic;Rossmann-like_a/b/a_fold;S4_RNA-bd;Tyr-tRNA-ligase;Tyr-tRNA-ligase_bac_2;Tyr-tRNA-ligase_bac-type	>sp|P25151|SYY2_BACSU Tyrosine--tRNA ligase 2 OS=Bacillus subtilis (strain 168) GN=tyrS2 PE=3 SV=2
O31622		cotO	Spore coat protein O	3	3	4	3	2	1	-2.32521	D	21.9685	21.7362	20.6028	23.3395	23.6097	24.334	0.730697	0.514218	27.6519	134.089	11.8231	50.1776	37.0447	31.5354	14.3755	95.814	115.556	190.897	227	25593.1	11	anatomical structure formation involved in morphogenesis;cell differentiation;cellular developmental process;cellular process;developmental process;sporulation;sporulation resulting in formation of a cellular spore		cell part;cell wall;external encapsulating structure;spore wall	anatomical structure formation involved in morphogenesis;cell differentiation;cellular process;developmental process;sporulation	cell part;cell wall;external encapsulating structure		Spore_coat_CotO	>sp|O31622|COTO_BACSU Spore coat protein O OS=Bacillus subtilis (strain 168) GN=cotO PE=4 SV=1
O32263		yvdC	Uncharacterized protein YvdC	3	3	1	0	0	1	-2.30143	D	21.4617	21.0862	20.5377	23.5478	24.0673	22.3748	0.464712	0.867019	54.9166	291.934	16.9577	151.067	71.6964	55.2671	37.7863	304.424	436.368	135.009	106	12343	4							MazG_cat;MazG-related	>sp|O32263|YVDC_BACSU Uncharacterized protein YvdC OS=Bacillus subtilis (strain 168) GN=yvdC PE=4 SV=1
P23973		menF	Menaquinone-specific isochorismate synthase	7	7	6	1	1	0	-2.28469	D	21.1032	20.5364	21.152	22.8538	23.4463	23.3457	0.342193	0.317093	6.96663	33.8641	1.5292	6.97583	7.71348	5.20752	7.97888	25.9543	39.1373	36.5008	471	52811.7	29	biosynthetic process;cellular biosynthetic process;cellular ketone metabolic process;cellular metabolic process;cellular process;coenzyme biosynthetic process;coenzyme metabolic process;cofactor biosynthetic process;cofactor metabolic process;fat-soluble vitamin biosynthetic process;fat-soluble vitamin metabolic process;menaquinone biosynthetic process;menaquinone metabolic process;metabolic proc…	catalytic activity;intramolecular transferase activity;intramolecular transferase activity, transferring hydroxy groups;isochorismate synthase activity;isomerase activity		biosynthetic process;cellular ketone metabolic process;cellular metabolic process;cellular process;cofactor metabolic process;metabolic process;small molecule metabolic process;vitamin metabolic process		Biosynthesis of siderophore group nonribosomal peptides;Ubiquinone and other terpenoid-quinone biosynthesis	ADC_synthase;Chorismate-bd_C;IsoChor_synthase	>sp|P23973|MENF_BACSU Isochorismate synthase MenF OS=Bacillus subtilis (strain 168) GN=menF PE=3 SV=2
P28670		yoxC	Uncharacterized protein YoxC	3	4	4	0	0	1	-2.25565	D	21.0134	21.5619	20.1006	23.0096	23.0642	23.3691	0.738186	0.193715	29.9638	132.629	13.9836	18.3817	30.0272	43.9156	15.9486	119.79	124.411	153.686	101	11392.4	7							UPF0478	>sp|P28670|YOXC_BACSU Uncharacterized protein YoxC OS=Bacillus subtilis (strain 168) GN=yoxC PE=4 SV=1
A3F3D0	P03947	trpD	Anthranilate phosphoribosyltransferase	7	9	9	3	6	7	-2.25199	D	21.4262	23.3129	25.0176	25.2731	25.4289	25.8107	1.79647	0.27662	111.602	341.805	115.186	67.533	19.9867	73.9065	240.912	287.583	320.38	417.451	338	36022.9	14	amine biosynthetic process;amine metabolic process;aromatic amino acid family biosynthetic process;aromatic amino acid family metabolic process;aromatic compound biosynthetic process;biosynthetic process;carboxylic acid biosynthetic process;carboxylic acid metabolic process;cellular amine metabolic process;cellular amino acid biosynthetic process;cellular amino acid metabolic process;cellular aro…	anthranilate phosphoribosyltransferase activity;binding;catalytic activity;cation binding;ion binding;magnesium ion binding;metal ion binding;transferase activity;transferase activity, transferring glycosyl groups;transferase activity, transferring pentosyl groups		amine metabolic process;biosynthetic process;cellular amino acid metabolic process;cellular aromatic compound metabolic process;cellular ketone metabolic process;cellular metabolic process;cellular nitrogen compound metabolic process;cellular process;heterocycle metabolic process;metabolic process;nitrogen compound metabolic process;organic acid metabolic process;primary metabolic process;small m…		Phenylalanine, tyrosine and tryptophan biosynthesis	Anthranilate_Pribosyl_Tfrase;Glycosyl_Trfase_fam3;Glycosyl_Trfase_fam3_N_dom	>tr|A3F3D0|A3F3D0_BACSU Anthranilate phosphoribosyltransferase OS=Bacillus subtilis (strain 168) GN=trpD PE=3 SV=1;>sp|P03947|TRPD_BACSU Anthranilate phosphoribosyltransferase OS=Bacillus subtilis (strain 168) GN=trpD PE=3 SV=2
P45745		dhbF	Dimodular nonribosomal peptide synthase	80	80	83	37	58	44	-2.24665	D	26.5306	28.4362	29.2237	30.18	30.476	30.2745	1.38468	0.151173	327.099	1206.21	239.202	128.4	87.51	327.875	565.911	1098.06	1348.11	1172.44	2378	263770	110	biosynthetic process;metabolic process	amine binding;amino acid binding;binding;carboxylic acid binding;catalytic activity;hydrolase activity;hydrolase activity, acting on ester bonds;ligase activity;modified amino acid binding;phosphopantetheine binding;vitamin binding		biosynthetic process;metabolic process		Biosynthesis of siderophore group nonribosomal peptides	AA_adenyl_domain;AB_hydrolase;Acyl_carrier_prot-like;AMP-bd_C;AMP-binding_CS;AMP-dep_Synth/Lig;Condensatn;PKS_PP-bd;Thioesterase	>sp|P45745|DHBF_BACSU Dimodular nonribosomal peptide synthase OS=Bacillus subtilis (strain 168) GN=dhbF PE=1 SV=4
O07575		yhdF	Uncharacterized oxidoreductase YhdF	3	4	4	0	0	0	-2.24385	D	19.5963	22.2377	21.0471	22.9548	23.42	23.2379	1.32285	0.234396	21.8044	80.6671	17.5074	12.839	6.55892	40.9245	17.9296	67.2739	92.8689	81.8584	289	31509.4	12		catalytic activity;oxidoreductase activity					DH_sc/Rdtase_SDR;Glc/ribitol_DH;NAD(P)-bd_dom;Sc_DH/Rdtase_CS	>sp|O07575|YHDF_BACSU Uncharacterized oxidoreductase YhdF OS=Bacillus subtilis (strain 168) GN=yhdF PE=3 SV=1
O32153		frlD	Fructosamine kinase FrlD	9	9	9	6	8	4	-2.22836	D	24.7576	25.0612	24.7401	27.2339	26.9554	27.0548	0.180555	0.141145	252.1	1178.84	32.5894	116.713	234.717	289.695	231.887	1306.11	1076.81	1153.6	284	30985.8	12	carbohydrate metabolic process;metabolic process;primary metabolic process	adenyl nucleotide binding;adenyl ribonucleotide binding;ATP binding;binding;catalytic activity;kinase activity;nucleotide binding;phosphotransferase activity, alcohol group as acceptor;purine nucleotide binding;purine ribonucleoside triphosphate binding;purine ribonucleotide binding;ribonucleotide binding;transferase activity;transferase activity, transferring phosphorus-containing groups		carbohydrate metabolic process;metabolic process;primary metabolic process			Carboh/pur_kinase_PfkB_CS;PfkB_dom;Ribokinase-like	>sp|O32153|FRLD_BACSU Fructosamine kinase FrlD OS=Bacillus subtilis (strain 168) GN=frlD PE=1 SV=1
O32126		yutE	UPF0331 protein YutE	4	4	4	4	4	2	-2.21517	D	24.0144	24.9542	23.8839	26.2581	26.9703	26.2697	0.583889	0.40788	358.197	1614.35	156.142	486.399	280.452	537.95	256.19	1328.17	2175.96	1338.92	144	16650.1	6							DUF86	>sp|O32126|YUTE_BACSU UPF0331 protein YutE OS=Bacillus subtilis (strain 168) GN=yutE PE=1 SV=1
O34760		ytnP	Probable quorum-quenching lactonase YtnP	4	4	4	2	3	2	-2.18303	D	21.8521	22.1292	22.2775	24.31	24.1371	24.3607	0.21593	0.117232	44.541	201.219	6.50494	16.0309	37.5905	45.5502	50.4824	206.531	183.206	213.919	281	31801.1	10		binding;catalytic activity;cation binding;hydrolase activity;ion binding;metal ion binding					Beta-lactamas-like	>sp|O34760|YTNP_BACSU Probable quorum-quenching lactonase YtnP OS=Bacillus subtilis (strain 168) GN=ytnP PE=1 SV=2
O31502		dagK	Diacylglycerol kinase	4	4	2	1	1	1	-2.16735	D	20.3524	21.2768	22.1691	23.0419	23.9964	23.262	0.908392	0.499862	15.8053	65.1518	9.44307	23.8585	7.38493	14.0159	26.015	47.6385	92.3256	55.4914	303	33337.4	18	activation of protein kinase activity;activation of protein kinase C activity by G-protein coupled receptor protein signaling pathway;biological regulation;biosynthetic process;cell surface receptor linked signaling pathway;cellular biosynthetic process;cellular lipid metabolic process;cellular metabolic process;cellular process;cellular response to stimulus;G-protein coupled receptor protein sig…	adenyl nucleotide binding;adenyl ribonucleotide binding;ATP binding;binding;catalytic activity;cation binding;diacylglycerol kinase activity;ion binding;kinase activity;metal ion binding;NAD+ kinase activity;nucleotide binding;phosphotransferase activity, alcohol group as acceptor;purine nucleotide binding;purine ribonucleoside triphosphate binding;purine ribonucleotide binding;ribonucleotide bin…		biological regulation;biosynthetic process;cellular lipid metabolic process;cellular metabolic process;cellular process;lipid metabolic process;metabolic process;primary metabolic process;regulation of protein modification process;response to stimulus;signal transduction			ATP-NAD_kinase_dom_1;ATP-NAD_kinase_PpnK-typ;Diacylglycerol/lipid_kinase;Diacylglycerol_kinase_cat_dom	>sp|O31502|DAGK_BACSU Diacylglycerol kinase OS=Bacillus subtilis (strain 168) GN=dagK PE=1 SV=1
O06493		opuE	Osmoregulated proline transporter	4	5	4	3	3	1	-2.15677	D	24.2837	23.4877	23.0952	25.372	25.9692	25.9959	0.605532	0.352762	104.765	448.193	45.6412	101.012	155.998	89.8499	68.4476	331.68	501.763	511.135	492	53282.7	13		active transmembrane transporter activity;alkali metal ion binding;amine transmembrane transporter activity;amino acid transmembrane transporter activity;binding;carboxylic acid transmembrane transporter activity;cation binding;cation transmembrane transporter activity;cation:amino acid symporter activity;inorganic cation transmembrane transporter activity;ion binding;ion transmembrane transporte…	cell part;integral to membrane;intrinsic to membrane;membrane;membrane part;plasma membrane		cell part;membrane;plasma membrane		Na/Pro_symporter;Na/solute_symporter;Na/solute_symporter_CS;Na/solute_symporter_subgr	>sp|O06493|OPUE_BACSU Osmoregulated proline transporter OS=Bacillus subtilis (strain 168) GN=opuE PE=3 SV=1
O34306		yflH	Uncharacterized protein YflH	3	3	3	0	0	0	-2.14243	D	20.8415	21.6965	21.1693	23.0724	23.8847	23.1774	0.431361	0.441806	50.5483	223.726	15.4286	72.9437	37.3153	67.4947	46.8347	175.174	307.607	188.395	104	12022.7	5							DUF3243	>sp|O34306|YFLH_BACSU Uncharacterized protein YflH OS=Bacillus subtilis (strain 168) GN=yflH PE=1 SV=1
P42964		ycsG	Uncharacterized membrane protein YcsG	2	2	2	2	1	2	-2.12534	D	23.1582	23.6525	22.2263	24.2579	25.2396	25.9154	0.724221	0.83346	82.6077	370.01	37.406	195.402	84.4994	119.032	44.2917	181.094	357.628	571.31	404	42134.3	11		transporter activity	cell part;integral to membrane;intrinsic to membrane;membrane;membrane part;plasma membrane		cell part;membrane;plasma membrane		NRAMP_fam	>sp|P42964|YCSG_BACSU Uncharacterized membrane protein YcsG OS=Bacillus subtilis (strain 168) GN=ycsG PE=3 SV=4
P39766		pyrP	Uracil permease	4	4	4	2	3	1	-2.08462	D	23.107	23.037	21.1453	24.996	24.4974	24.0498	1.11292	0.473359	55.0557	205.523	31.109	67.1078	74.7594	71.2153	19.1925	276.894	195.974	143.702	435	45452.3	12	cellular process;establishment of localization;transmembrane transport;transport	transporter activity	cell part;integral to membrane;intrinsic to membrane;membrane;membrane part;plasma membrane	cellular process;establishment of localization;transmembrane transport;transport	cell part;membrane;plasma membrane		Xan_ur_permease;Xant/urac/vitC	>sp|P39766|PYRP_BACSU Uracil permease OS=Bacillus subtilis (strain 168) GN=pyrP PE=1 SV=2
O31601		yjbC	Putative acetyltransferase YjbC	5	5	3	2	1	0	-2.07585	D	22.6396	21.874	20.3833	24.2094	23.6209	23.2942	1.14743	0.463814	29.9056	108.424	19.7387	35.8386	49.9128	29.3575	10.4467	148.169	98.5348	78.568	192	23120.1	13		acetyltransferase activity;catalytic activity;N-acetyltransferase activity;N-acyltransferase activity;transferase activity;transferase activity, transferring acyl groups;transferase activity, transferring acyl groups other than amino-acyl groups	cell part;cytoplasm;intracellular part		cell part;cytoplasm		Acyl_CoA_acyltransferase;GNAT_dom	>sp|O31601|YJBC_BACSU Putative acetyltransferase YjbC OS=Bacillus subtilis (strain 168) GN=yjbC PE=2 SV=2
P94439		yfiK	Uncharacterized transcriptional regulatory protein YfiK	3	3	4	1	1	0	-2.05144	D	20.6544	21.7196	20.4069	22.6882	22.9979	23.2491	0.697522	0.280981	12.6442	48.8787	6.56342	9.38002	9.64001	20.172	8.12046	39.4747	48.9267	58.2345	220	24371.2	17	biosynthetic process;cellular biosynthetic process;cellular macromolecule biosynthetic process;cellular macromolecule metabolic process;cellular metabolic process;cellular nitrogen compound metabolic process;cellular process;macromolecule biosynthetic process;macromolecule metabolic process;metabolic process;nitrogen compound metabolic process;nucleic acid metabolic process;nucleobase-containing …	binding;DNA binding;molecular transducer activity;nucleic acid binding;nucleic acid binding transcription factor activity;sequence-specific DNA binding transcription factor activity;signal transducer activity;two-component response regulator activity	cell part;cytoplasm;intracellular part	biosynthetic process;cellular metabolic process;cellular nitrogen compound metabolic process;cellular process;macromolecule metabolic process;metabolic process;nitrogen compound metabolic process;nucleobase-containing compound metabolic process;primary metabolic process;RNA metabolic process	cell part;cytoplasm		CheY-like_superfamily;Sig_transdc_resp-reg_C-effctor;Sig_transdc_resp-reg_receiver;Tscrpt_reg_LuxR_C;WHTH_DNA-bd_dom	>sp|P94439|YFIK_BACSU Uncharacterized transcriptional regulatory protein YfiK OS=Bacillus subtilis (strain 168) GN=yfiK PE=3 SV=1
P80238		ydaG	General stress protein 26	6	6	7	5	4	3	-2.0428	D	26.0831	24.7171	23.4685	26.5685	26.8968	26.9318	1.30773	0.200424	456.248	1458.4	382.1	194.182	882.354	342.32	144.07	1235.26	1550.92	1589.02	140	15876.9	8	response to stimulus;response to stress	binding;catalytic activity;coenzyme binding;cofactor binding;FMN binding;nucleotide binding;oxidoreductase activity;oxidoreductase activity, acting on the CH-NH2 group of donors;oxidoreductase activity, acting on the CH-NH2 group of donors, oxygen as acceptor;pyridoxamine-phosphate oxidase activity		response to stimulus;response to stress			Pyridox_Oxase_FMN-bd;Split_barrel_FMN-bd	>sp|P80238|GS26_BACSU General stress protein 26 OS=Bacillus subtilis (strain 168) GN=ydaG PE=1 SV=2
P96722		ywqJ	Putative ribonuclease YwqJ	12	14	12	8	5	5	-2.02859	D	24.2768	23.6917	24.332	26.1452	25.9584	26.2827	0.354846	0.162762	56.8836	228.647	12.9106	25.5375	63.0732	42.0436	65.534	230.286	202.33	253.326	602	66690.3	32		binding;catalytic activity;hydrolase activity;hydrolase activity, acting on ester bonds;nuclease activity;protein binding					LXG_dom;PT-TG_dom;YwqJ_deaminase	>sp|P96722|YWQJ_BACSU Putative ribonuclease YwqJ OS=Bacillus subtilis (strain 168) GN=ywqJ PE=1 SV=1
P38423		yqxK	Uncharacterized protein YqxK	6	6	5	4	1	1	-2.0265	D	21.8718	20.3388	22.9338	23.4165	24.0128	23.7946	1.3046	0.301725	27.2578	88.2805	20.9606	17.8701	23.8174	8.23024	49.7258	69.4841	105.052	90.3058	387	42402.8	16		catalytic activity					CHP00375;Pol/histidinol_Pase-like;RuvA_2-like	>sp|P38423|YQXK_BACSU Uncharacterized protein YqxK OS=Bacillus subtilis (strain 168) GN=yqxK PE=4 SV=3
O32082		yubF	Uncharacterized membrane protein YubF	2	2	2	1	2	2	-2.01978	D	21.0961	23.4116	23.2852	24.1271	24.794	24.9311	1.30187	0.430136	260.622	876.056	162.19	238.368	74.1974	369.325	338.343	606.449	962.865	1058.85	87	10011.4	3			cell part;integral to membrane;intrinsic to membrane;membrane;membrane part;plasma membrane		cell part;membrane;plasma membrane		YiaAB	>sp|O32082|YUBF_BACSU Uncharacterized membrane protein YubF OS=Bacillus subtilis (strain 168) GN=yubF PE=4 SV=1
O34989		yvrG	Sensor histidine kinase YvrG	3	3	3	1	1	2	-2.0115	D	21.3137	20.6568	23.0296	23.3582	24.4685	23.2078	1.22514	0.68854	12.1258	41.285	10.6228	21.3365	7.39497	4.69021	24.2921	30.5074	65.8605	27.4873	580	67799.3	35		adenyl nucleotide binding;adenyl ribonucleotide binding;ATP binding;binding;catalytic activity;kinase activity;molecular transducer activity;nucleotide binding;phosphotransferase activity, alcohol group as acceptor;phosphotransferase activity, nitrogenous group as acceptor;protein histidine kinase activity;protein kinase activity;purine nucleotide binding;purine ribonucleoside triphosphate bindin…	cell part;integral to membrane;intrinsic to membrane;membrane;membrane part;plasma membrane		cell part;membrane;plasma membrane		EnvZ-like_dim/P;HATPase_ATP-bd;Sig_transdc_His_kinase_core;Sig_transdc_His_kinase_dimeric;Sig_transdc_His_kin-like_C	>sp|O34989|YVRG_BACSU Sensor histidine kinase YvrG OS=Bacillus subtilis (strain 168) GN=yvrG PE=3 SV=2
P70970		ecfAB	Energy-coupling factor transporter ATP-binding protein EcfA2	9	11	11	7	6	2	-1.99731	D	22.0892	22.586	22.3831	24.0398	24.7012	24.3092	0.249753	0.332588	33.5708	135.112	5.70012	31.5728	27.6913	39.0727	33.9483	107.038	169.292	129.007	276	30578.4	16	establishment of localization;transport	adenyl nucleotide binding;adenyl ribonucleotide binding;ATP binding;ATPase activity;binding;catalytic activity;hydrolase activity;hydrolase activity, acting on acid anhydrides;hydrolase activity, acting on acid anhydrides, in phosphorus-containing anhydrides;nucleoside-triphosphatase activity;nucleotide binding;purine nucleotide binding;purine ribonucleoside triphosphate binding;purine ribonucleo…	ATP-binding cassette (ABC) transporter complex;cell part;macromolecular complex;membrane part;protein complex	establishment of localization;transport	ATP-binding cassette (ABC) transporter complex;cell part;macromolecular complex;protein complex	ABC transporters	AAA+_ATPase;ABC_transporter_CS;ABC_transporter-like;ABC_transpr_CbiO/EcfA_su;P-loop_NTPase	>sp|P70970|ECFA2_BACSU Energy-coupling factor transporter ATP-binding protein EcfA2 OS=Bacillus subtilis (strain 168) GN=ecfAB PE=3 SV=1
P39071		dhbA	2,3-dihydro-2,3-dihydroxybenzoate dehydrogenase	10	8	9	7	7	7	-1.98565	D	26.2055	26.5042	28.0307	28.6375	28.9865	29.0734	0.978994	0.230735	1232.35	4177.05	900.829	639.703	640.343	787.653	2269.05	3455.43	4401.25	4674.48	261	27454.2	12	biosynthetic process;cellular biosynthetic process;cellular metabolic process;cellular process;cofactor biosynthetic process;cofactor metabolic process;metabolic process;nonribosomal peptide biosynthetic process;peptide biosynthetic process;peptide metabolic process;response to stimulus;response to stress;siderophore biosynthetic process;siderophore metabolic process	2,3-dihydro-2,3-dihydroxybenzoate dehydrogenase activity;catalytic activity;oxidoreductase activity;oxidoreductase activity, acting on the CH-CH group of donors;oxidoreductase activity, acting on the CH-CH group of donors, NAD or NADP as acceptor	cell part;cytoplasm;intracellular part	biosynthetic process;cellular metabolic process;cellular process;cofactor metabolic process;metabolic process;peptide metabolic process;response to stimulus;response to stress	cell part;cytoplasm	Biosynthesis of siderophore group nonribosomal peptides	DH_sc/Rdtase_SDR;DHB_DH;NAD(P)-bd_dom;Sc_DH/Rdtase_CS	>sp|P39071|DHBA_BACSU 2,3-dihydro-2,3-dihydroxybenzoate dehydrogenase OS=Bacillus subtilis (strain 168) GN=dhbA PE=1 SV=3
O34538		ycdA	Uncharacterized lipoprotein YcdA	28	25	31	22	21	18	-1.97039	D	27.7004	27.7649	27.9899	30.0168	29.693	29.6566	0.15197	0.198276	1025.7	4030.27	110.483	573.17	941.609	984.654	1150.83	4689.91	3747.1	3653.8	354	39179.9	23			cell part;membrane;plasma membrane		cell part;membrane;plasma membrane		DUF4352;Immunoprotect_excell_Ig-like	>sp|O34538|YCDA_BACSU Uncharacterized lipoprotein YcdA OS=Bacillus subtilis (strain 168) GN=ycdA PE=1 SV=1
O31657		htpX	Protease HtpX homolog	5	5	5	5	5	4	-1.96655	D	24.1869	24.6339	25.1265	26.1481	26.8799	26.819	0.469987	0.406095	386.612	1495.4	125.25	383.233	270.915	369.306	519.615	1054.86	1751.91	1679.42	298	32865.5	7		binding;catalytic activity;cation binding;endopeptidase activity;hydrolase activity;ion binding;metal ion binding;metalloendopeptidase activity;metallopeptidase activity;peptidase activity;peptidase activity, acting on L-amino acid peptides;transition metal ion binding;zinc ion binding	cell part;integral to membrane;intrinsic to membrane;membrane;membrane part;plasma membrane		cell part;membrane;plasma membrane		Pept_M48_protease_HtpX;Peptidase_M48	>sp|O31657|HTPX_BACSU Protease HtpX homolog OS=Bacillus subtilis (strain 168) GN=htpX PE=3 SV=1
O07633		ylaI	Uncharacterized protein YlaI	2	2	2	1	1	0	-1.96581	D	20.1283	22.6428	22.083	23.2855	23.7672	23.6988	1.32016	0.260639	133.914	420.551	90.1319	71.9733	37.9346	216.757	147.05	338.409	472.562	450.683	69	8248.73	3							DUF2197	>sp|O07633|YLAI_BACSU Uncharacterized protein YlaI OS=Bacillus subtilis (strain 168) GN=ylaI PE=4 SV=1
P37530		dgk	Deoxyguanosine kinase	2	4	2	0	1	0	-1.95496	D	20.7694	20.6341	21.5597	23.04	22.9141	22.8741	0.499944	0.0865878	16.565	61.6557	6.13316	3.74749	13.6529	12.4305	23.6117	65.8769	60.3697	58.7206	207	24144.9	13		adenyl nucleotide binding;adenyl ribonucleotide binding;ATP binding;binding;catalytic activity;deoxyguanosine kinase activity;deoxynucleoside kinase activity;kinase activity;nucleobase-containing compound kinase activity;nucleoside kinase activity;nucleotide binding;phosphotransferase activity, alcohol group as acceptor;purine nucleotide binding;purine ribonucleoside triphosphate binding;purine r…					DNK;P-loop_NTPase	>sp|P37530|DGK_BACSU Deoxyguanosine kinase OS=Bacillus subtilis (strain 168) GN=dgk PE=1 SV=1
P40735		ecfA	Energy-coupling factor transporter ATP-binding protein EcfA1	4	5	5	3	4	1	-1.94951	D	22.2939	22.3731	21.1678	23.9548	23.7929	23.9355	0.674163	0.0884285	28.5314	103.354	11.244	6.2252	34.0389	35.96	15.5954	107.64	96.2137	106.21	281	31458.8	15	establishment of localization;transport	adenyl nucleotide binding;adenyl ribonucleotide binding;ATP binding;ATPase activity;binding;catalytic activity;hydrolase activity;hydrolase activity, acting on acid anhydrides;hydrolase activity, acting on acid anhydrides, in phosphorus-containing anhydrides;nucleoside-triphosphatase activity;nucleotide binding;purine nucleotide binding;purine ribonucleoside triphosphate binding;purine ribonucleo…	ATP-binding cassette (ABC) transporter complex;cell part;macromolecular complex;membrane part;protein complex	establishment of localization;transport	ATP-binding cassette (ABC) transporter complex;cell part;macromolecular complex;protein complex	ABC transporters	AAA+_ATPase;ABC_transporter_CS;ABC_transporter-like;ABC_transpr_CbiO/EcfA_su;P-loop_NTPase	>sp|P40735|ECFA1_BACSU Energy-coupling factor transporter ATP-binding protein EcfA1 OS=Bacillus subtilis (strain 168) GN=ecfA PE=3 SV=3
P94358		aldY	Uncharacterized aldehyde dehydrogenase AldY	3	5	3	2	1	0	-1.94212	D	23.651	20.8471	22.7467	24.0641	24.5689	24.4382	1.43108	0.262017	25.2199	74.3689	19.346	12.9335	45.1021	6.45876	24.0987	60.0551	85.2153	77.8364	485	52821.1	29	response to stimulus;response to stress	catalytic activity;oxidoreductase activity;oxidoreductase activity, acting on the aldehyde or oxo group of donors;oxidoreductase activity, acting on the aldehyde or oxo group of donors, NAD or NADP as acceptor		response to stimulus;response to stress		Arginine and proline metabolism;Ascorbate and aldarate metabolism;beta-Alanine metabolism;Chloroalkane and chloroalkene degradation;Fatty acid metabolism;Glycerolipid metabolism;Glycolysis / Gluconeogenesis;Histidine metabolism;Limonene and pinene degradation;Lysine degradation;Pentose and glucuronate interconversions;Propanoate metabolism;Pyruvate metabolism;Tryptophan metabolism;Valine, leucine…	Ald_DH/histidinol_DH;Ald_DH_C;Ald_DH_CS_GLU;Ald_DH_N;Aldehyde_DH_dom	>sp|P94358|ALDY_BACSU Uncharacterized aldehyde dehydrogenase AldY OS=Bacillus subtilis (strain 168) GN=aldY PE=1 SV=1
Q45599		yydC	Uncharacterized protein YydC	2	2	2	1	1	1	-1.92441	D	21.4418	19.6913	20.9391	22.3322	22.5327	22.9805	0.901254	0.33195	18.8852	64.9552	9.98297	15.4224	28.2851	8.40675	19.9636	52.4316	60.2523	82.1815	132	15490	10								>sp|Q45599|YYDC_BACSU Uncharacterized protein YydC OS=Bacillus subtilis (strain 168) GN=yydC PE=4 SV=1
P17904		rsbW	Serine-protein kinase RsbW	11	11	12	8	7	7	-1.92294	D	26.8413	27.1099	26.574	28.417	29.233	28.6441	0.267951	0.421177	1208.07	4663.23	223.457	1420.33	1193.96	1438.24	991.993	3558.76	6265.44	4165.48	160	17993	10	biological regulation;negative regulation of biological process;negative regulation of biosynthetic process;negative regulation of cellular biosynthetic process;negative regulation of cellular macromolecule biosynthetic process;negative regulation of cellular metabolic process;negative regulation of cellular process;negative regulation of gene expression;negative regulation of macromolecule biosy…	adenyl nucleotide binding;adenyl ribonucleotide binding;ATP binding;binding;catalytic activity;kinase activity;nucleotide binding;phosphotransferase activity, alcohol group as acceptor;protein binding transcription factor activity;protein kinase activity;protein serine/threonine kinase activity;purine nucleotide binding;purine ribonucleoside triphosphate binding;purine ribonucleotide binding;ribo…		biological regulation;response to stimulus;response to stress			HATPase_ATP-bd;RsbW	>sp|P17904|RSBW_BACSU Serine-protein kinase RsbW OS=Bacillus subtilis (strain 168) GN=rsbW PE=1 SV=1
P21478		rpsU	30S ribosomal protein S21	5	4	5	4	4	4	-1.92162	D	26.5342	27.0871	27.696	29.1728	29.0763	28.8331	0.581154	0.175079	7566.42	27297.7	3015.12	3228.6	4825.02	7078.5	10795.8	30047.7	28102.5	23742.8	57	6829.98	2	biosynthetic process;cellular biosynthetic process;cellular macromolecule biosynthetic process;cellular macromolecule metabolic process;cellular metabolic process;cellular process;cellular protein metabolic process;macromolecule biosynthetic process;macromolecule metabolic process;metabolic process;primary metabolic process;protein metabolic process;translation	structural constituent of ribosome;structural molecule activity	cell part;cytoplasmic part;intracellular non-membrane-bounded organelle;intracellular organelle;intracellular part;macromolecular complex;non-membrane-bounded organelle;organelle;ribonucleoprotein complex;ribosome	biosynthetic process;cellular metabolic process;cellular process;macromolecule metabolic process;metabolic process;primary metabolic process;protein metabolic process;translation	cell part;intracellular non-membrane-bounded organelle;intracellular organelle;macromolecular complex;organelle;ribonucleoprotein complex;ribosome	Ribosome	Ribosomal_S21;Ribosomal_S21_CS	>sp|P21478|RS21_BACSU 30S ribosomal protein S21 OS=Bacillus subtilis (strain 168) GN=rpsU PE=1 SV=3
P71070		yukC	Uncharacterized protein YukC	12	13	15	9	7	7	-1.92003	D	24.7608	24.2066	23.9103	26.0633	26.3445	26.23	0.431712	0.141422	91.4626	336.808	28.171	32.6822	122.733	83.5878	68.067	302.727	367.884	339.812	451	52161.4	23			cell part;integral to membrane;intrinsic to membrane;membrane;membrane part;plasma membrane		cell part;membrane;plasma membrane		T7SS_EssB	>sp|P71070|YUKC_BACSU Uncharacterized protein YukC OS=Bacillus subtilis (strain 168) GN=yukC PE=3 SV=1
P14194		ctc	General stress protein CTC	7	6	7	5	4	4	-1.91094	D	27.3604	27.1365	26.7356	28.8094	29.3242	28.8316	0.316546	0.291026	2380.85	8938.69	503.895	1893.58	2851.52	2441.75	1849.27	7785.5	11124.1	7906.48	204	22055.5	6	biosynthetic process;cellular biosynthetic process;cellular macromolecule biosynthetic process;cellular macromolecule metabolic process;cellular metabolic process;cellular process;cellular protein metabolic process;macromolecule biosynthetic process;macromolecule metabolic process;metabolic process;primary metabolic process;protein metabolic process;response to stimulus;response to stress;transla…	5S rRNA binding;binding;nucleic acid binding;RNA binding;rRNA binding;structural constituent of ribosome;structural molecule activity	cell part;cytoplasmic part;intracellular non-membrane-bounded organelle;intracellular organelle;intracellular part;macromolecular complex;non-membrane-bounded organelle;organelle;ribonucleoprotein complex;ribosome	biosynthetic process;cellular metabolic process;cellular process;macromolecule metabolic process;metabolic process;primary metabolic process;protein metabolic process;response to stimulus;response to stress;translation	cell part;intracellular non-membrane-bounded organelle;intracellular organelle;macromolecular complex;organelle;ribonucleoprotein complex;ribosome	Ribosome	Rbsml_L25/Gln-tRNA_synth_b-brl;Ribosomal_L25/Gln-tRNA_synth;Ribosomal_L25_b-dom;Ribosomal_L25_long	>sp|P14194|CTC_BACSU General stress protein CTC OS=Bacillus subtilis (strain 168) GN=ctc PE=1 SV=4
O31714		fruK	1-phosphofructokinase	8	6	7	5	4	3	-1.90941	D	22.7683	22.6194	23.484	24.7188	25.3764	24.5047	0.462184	0.454284	93.1185	349.288	31.6928	115.629	78.821	71.0934	129.441	304.648	480.583	262.634	303	32791.2	9		1-phosphofructokinase activity;adenyl nucleotide binding;adenyl ribonucleotide binding;ATP binding;binding;carbohydrate kinase activity;catalytic activity;kinase activity;nucleotide binding;phosphofructokinase activity;phosphotransferase activity, alcohol group as acceptor;purine nucleotide binding;purine ribonucleoside triphosphate binding;purine ribonucleotide binding;ribonucleotide binding;tra…				Fructose and mannose metabolism	1-PFruKinase;Carboh/pur_kinase_PfkB_CS;PfkB_dom;Ribokinase-like;T6P/1PhK_N_dom;Tagatose/fructose_Pkinase	>sp|O31714|K1PF_BACSU 1-phosphofructokinase OS=Bacillus subtilis (strain 168) GN=fruK PE=3 SV=1
O34653		des	Fatty acid desaturase	3	3	2	0	0	0	-1.89994	D	21.4224	20.0471	22.2472	23.1233	23.1962	23.0969	1.1115	0.0514491	26.6964	83.4093	17.6176	2.99582	25.37	9.77949	44.9397	82.4791	86.7598	80.9888	352	40708.3	11	biosynthetic process;carboxylic acid biosynthetic process;carboxylic acid metabolic process;cellular biosynthetic process;cellular ketone metabolic process;cellular lipid metabolic process;cellular metabolic process;cellular process;fatty acid biosynthetic process;fatty acid metabolic process;lipid biosynthetic process;lipid metabolic process;metabolic process;monocarboxylic acid metabolic proces…	catalytic activity;oxidoreductase activity	cell part;integral to membrane;intrinsic to membrane;membrane;membrane part;plasma membrane	biosynthetic process;cellular ketone metabolic process;cellular lipid metabolic process;cellular metabolic process;cellular process;lipid metabolic process;metabolic process;organic acid metabolic process;primary metabolic process;small molecule metabolic process	cell part;membrane;plasma membrane	Biosynthesis of unsaturated fatty acids;Two-component system	Fatty_acid_desaturase-1	>sp|O34653|DES_BACSU Fatty acid desaturase OS=Bacillus subtilis (strain 168) GN=des PE=2 SV=1
P54503		mgsR	Regulatory protein MgsR	5	3	4	2	2	2	-1.87316	D	22.4625	22.3429	23.3996	24.8932	24.1425	24.7889	0.578664	0.40665	122.276	433.962	52.8462	111.855	95.6477	88.0414	183.139	515.691	306.485	479.711	126	14842.3	6	biological regulation;biosynthetic process;cellular biosynthetic process;cellular macromolecule biosynthetic process;cellular macromolecule metabolic process;cellular metabolic process;cellular nitrogen compound metabolic process;cellular process;macromolecule biosynthetic process;macromolecule metabolic process;metabolic process;nitrogen compound metabolic process;nucleic acid metabolic process;…		cell part;cytoplasm;intracellular part	biological regulation;biosynthetic process;cellular metabolic process;cellular nitrogen compound metabolic process;cellular process;macromolecule metabolic process;metabolic process;nitrogen compound metabolic process;nucleobase-containing compound metabolic process;primary metabolic process;response to stimulus;response to stress;RNA metabolic process	cell part;cytoplasm		Arsenate_reductase-like;Thioredoxin-like_fold;Tscrpt_reg_Spx/MgsR	>sp|P54503|MGSR_BACSU Regulatory protein MgsR OS=Bacillus subtilis (strain 168) GN=mgsR PE=1 SV=2
P07784		sspE	Small, acid-soluble spore protein gamma-type	4	4	4	4	3	5	-1.85179	D	25.6246	23.8909	23.692	26.1396	26.203	26.4203	1.06306	0.147189	535.166	1595.26	426.787	166.293	1027.44	308.918	269.139	1468.17	1534.14	1783.46	84	9267.71	5	anatomical structure formation involved in morphogenesis;cell differentiation;cellular developmental process;cellular process;developmental process;sporulation;sporulation resulting in formation of a cellular spore			anatomical structure formation involved in morphogenesis;cell differentiation;cellular process;developmental process;sporulation			Spore_gamma	>sp|P07784|SSPE_BACSU Small, acid-soluble spore protein gamma-type OS=Bacillus subtilis (strain 168) GN=sspE PE=2 SV=1
O34478		yccF	Uncharacterized protein YccF	9	9	8	2	5	2	-1.84443	D	22.6119	22.9403	22.1872	24.4116	24.7045	24.1566	0.377583	0.274139	30.3162	107.742	7.73865	20.5124	30.3102	38.0578	22.5805	105.526	129.273	88.4278	358	40037.7	21		adenyl nucleotide binding;adenyl ribonucleotide binding;ATP binding;binding;DNA binding;nucleic acid binding;nucleotide binding;purine nucleotide binding;purine ribonucleoside triphosphate binding;purine ribonucleotide binding;ribonucleotide binding					Cyclin-like;HTH_Psq;SEC_C_motif	>sp|O34478|YCCF_BACSU Uncharacterized protein YccF OS=Bacillus subtilis (strain 168) GN=yccF PE=4 SV=1
P80879		dps	General stress protein 20U	12	12	12	12	11	6	-1.83292	D	28.437	28.5573	26.6447	29.008	29.8802	30.2497	1.0712	0.63757	3175.13	10314.5	1755.9	4096.1	4009.57	4358.21	1157.6	5956.26	10902.4	14084.9	145	16593.7	9	biological regulation;cation homeostasis;cellular cation homeostasis;cellular chemical homeostasis;cellular homeostasis;cellular ion homeostasis;cellular iron ion homeostasis;cellular metal ion homeostasis;cellular process;chemical homeostasis;homeostatic process;ion homeostasis;iron ion homeostasis;metal ion homeostasis;regulation of biological quality;response to stimulus;response to stress	binding;catalytic activity;cation binding;ferric iron binding;ion binding;iron ion binding;metal ion binding;oxidoreductase activity;oxidoreductase activity, oxidizing metal ions;transition metal ion binding		biological regulation;cellular homeostasis;cellular ion homeostasis;cellular process;homeostatic process;response to stimulus;response to stress			DPS_DNA-bd;DPS_DNA-bd_CS;Ferritin_DPS_dom;Ferritin-like_SF;Ferritin-rel	>sp|P80879|G20U_BACSU General stress protein 20U OS=Bacillus subtilis (strain 168) GN=dps PE=1 SV=3
O31796		hfq	RNA-binding protein Hfq	3	4	4	2	2	0	-1.82995	D	24.9125	25.2736	23.1399	25.5665	26.6192	26.6302	1.142	0.610951	538.762	1698.95	320.279	616.714	627.17	805.55	183.565	986.889	2047.14	2062.83	73	8513.8	5	biological regulation;regulation of biological process;regulation of biosynthetic process;regulation of cellular biosynthetic process;regulation of cellular macromolecule biosynthetic process;regulation of cellular metabolic process;regulation of cellular process;regulation of gene expression;regulation of macromolecule biosynthetic process;regulation of macromolecule metabolic process;regulation…	binding;nucleic acid binding;RNA binding		biological regulation;response to stimulus;response to stress		RNA degradation	Hfq;LSM_dom;Ribonucl_LSM	>sp|O31796|HFQ_BACSU RNA-binding protein Hfq OS=Bacillus subtilis (strain 168) GN=hfq PE=1 SV=1
P53558		bioD	ATP-dependent dethiobiotin synthetase BioD	13	12	12	8	9	9	-1.78993	D	26.1633	27.1087	27.1112	28.4748	28.7171	28.561	0.546548	0.122794	805.071	2670.82	266.372	229.748	497.492	958.032	959.688	2469.62	2921.17	2621.68	231	25160.2	15	amide biosynthetic process;biosynthetic process;biotin biosynthetic process;biotin metabolic process;carboxylic acid biosynthetic process;carboxylic acid metabolic process;cellular amide metabolic process;cellular biosynthetic process;cellular ketone metabolic process;cellular metabolic process;cellular nitrogen compound biosynthetic process;cellular nitrogen compound metabolic process;cellular p…	adenyl nucleotide binding;adenyl ribonucleotide binding;ATP binding;binding;catalytic activity;cation binding;cyclo-ligase activity;dethiobiotin synthase activity;ion binding;ligase activity;ligase activity, forming carbon-nitrogen bonds;magnesium ion binding;metal ion binding;nucleotide binding;purine nucleotide binding;purine ribonucleoside triphosphate binding;purine ribonucleotide binding;rib…	cell part;cytoplasm;intracellular part	biosynthetic process;cellular amide metabolic process;cellular ketone metabolic process;cellular metabolic process;cellular nitrogen compound metabolic process;cellular process;cofactor metabolic process;heterocycle metabolic process;metabolic process;nitrogen compound metabolic process;organic acid metabolic process;small molecule metabolic process;sulfur compound metabolic process;vitamin metab…	cell part;cytoplasm	Biotin metabolism	DTB_synth_BioD;P-loop_NTPase	>sp|P53558|BIOD_BACSU ATP-dependent dethiobiotin synthetase BioD OS=Bacillus subtilis (strain 168) GN=bioD PE=3 SV=1
P40871		dhbE	2,3-dihydroxybenzoate-AMP ligase	28	27	28	19	19	18	-1.78984	D	26.9705	28.5717	28.8677	29.975	29.9845	29.8198	1.02068	0.0924797	1350.83	4058.36	739.861	255.224	522.31	1584.65	1945.54	4191.59	4219.4	3764.09	539	59928.4	25	biosynthetic process;cellular biosynthetic process;cellular metabolic process;cellular process;cofactor biosynthetic process;cofactor metabolic process;metabolic process;nonribosomal peptide biosynthetic process;peptide biosynthetic process;peptide metabolic process;siderophore biosynthetic process;siderophore metabolic process	(2,3-dihydroxybenzoyl)adenylate synthase activity;adenyl nucleotide binding;adenyl ribonucleotide binding;adenylyltransferase activity;ATP binding;binding;catalytic activity;ligase activity;nucleotide binding;nucleotidyltransferase activity;purine nucleotide binding;purine ribonucleoside triphosphate binding;purine ribonucleotide binding;ribonucleotide binding;transferase activity;transferase act…	cell part;cytoplasm;intracellular part	biosynthetic process;cellular metabolic process;cellular process;cofactor metabolic process;metabolic process;peptide metabolic process	cell part;cytoplasm	Biosynthesis of siderophore group nonribosomal peptides	AMP-bd_C;AMP-binding_CS;AMP-dep_Synth/Lig;DHB_AMP_lig	>sp|P40871|DHBE_BACSU 2,3-dihydroxybenzoate-AMP ligase OS=Bacillus subtilis (strain 168) GN=dhbE PE=1 SV=2
O34769		pksB	Probable polyketide biosynthesis zinc-dependent hydrolase PksB	3	4	3	0	0	0	-1.77144	D	20.3034	21.1251	21.1132	22.8283	22.4561	22.5717	0.470993	0.190487	17.6013	58.4805	5.12757	7.87847	11.6813	20.646	20.4766	67.2269	51.9404	56.2743	225	25908.4	11	antibiotic biosynthetic process;antibiotic metabolic process;biosynthetic process;cellular biosynthetic process;cellular metabolic process;cellular process;drug metabolic process;metabolic process	binding;catalytic activity;cation binding;hydrolase activity;ion binding;metal ion binding	cell part;cytoplasm;intracellular part	biosynthetic process;cellular metabolic process;cellular process;drug metabolic process;metabolic process	cell part;cytoplasm		Beta-lactamas-like	>sp|O34769|PKSB_BACSU Probable polyketide biosynthesis zinc-dependent hydrolase PksB OS=Bacillus subtilis (strain 168) GN=pksB PE=1 SV=1
O31461		ilvE	Branched-chain-amino-acid transaminase 1	7	5	6	4	2	1	-1.76825	D	22.405	23.1536	21.923	24.3695	24.3477	24.0692	0.620132	0.167463	39.0181	125.416	17.0781	14.0496	34.4665	57.9109	24.6769	134.512	132.501	109.235	356	39676.2	16	amine biosynthetic process;amine metabolic process;biosynthetic process;branched chain family amino acid biosynthetic process;branched chain family amino acid metabolic process;carboxylic acid biosynthetic process;carboxylic acid metabolic process;cellular amine metabolic process;cellular amino acid biosynthetic process;cellular amino acid metabolic process;cellular biosynthetic process;cellular …	branched-chain-amino-acid transaminase activity;catalytic activity;L-isoleucine transaminase activity;L-leucine transaminase activity;L-valine transaminase activity;transaminase activity;transferase activity;transferase activity, transferring nitrogenous groups		amine metabolic process;biosynthetic process;cellular amino acid metabolic process;cellular ketone metabolic process;cellular metabolic process;cellular nitrogen compound metabolic process;cellular process;metabolic process;nitrogen compound metabolic process;organic acid metabolic process;primary metabolic process;small molecule metabolic process		Pantothenate and CoA biosynthesis;Valine, leucine and isoleucine biosynthesis;Valine, leucine and isoleucine degradation	Aminotrans_IV;Aminotrans_IV_CS;B_amino_transII	>sp|O31461|ILVE1_BACSU Branched-chain-amino-acid transaminase 1 OS=Bacillus subtilis (strain 168) GN=ilvE PE=1 SV=1
A3F320	P0CI75	birA	Bifunctional ligase/repressor BirA	3	4	3	3	2	1	-1.7176	D	23.3232	23.7306	22.0204	24.4599	24.8245	24.9425	0.893315	0.251545	49.9418	148.131	25.6111	24.7384	54.8494	72.7441	22.232	120.606	155.277	168.51	322	35810	19	biological regulation;biosynthetic process;cellular biosynthetic process;cellular macromolecule biosynthetic process;cellular macromolecule metabolic process;cellular metabolic process;cellular nitrogen compound metabolic process;cellular process;cellular protein metabolic process;macromolecule biosynthetic process;macromolecule metabolic process;macromolecule modification;metabolic process;nitro…	adenyl nucleotide binding;adenyl ribonucleotide binding;ATP binding;binding;biotin-[acetyl-CoA-carboxylase] ligase activity;biotin-protein ligase activity;catalytic activity;DNA binding;ligase activity;ligase activity, forming carbon-nitrogen bonds;nucleic acid binding;nucleotide binding;purine nucleotide binding;purine ribonucleoside triphosphate binding;purine ribonucleotide binding;ribonucleot…		biological regulation;biosynthetic process;cellular metabolic process;cellular nitrogen compound metabolic process;cellular process;macromolecule metabolic process;macromolecule modification;metabolic process;nitrogen compound metabolic process;nucleobase-containing compound metabolic process;primary metabolic process;protein metabolic process;protein modification process;RNA metabolic process		Biotin metabolism	Biotin_CoA_COase_ligase;Biotin_operon_repress_HTH;BPL_C;BPL_LipA_LipB;HTH_11;Transcriptional_repressor_C;WHTH_DNA-bd_dom	>tr|A3F320|A3F320_BACSU Transcriptional regulator and biotin acetyl-CoA-carboxylase synthetase (Fragment) OS=Bacillus subtilis (strain 168) GN=birA PE=4 SV=1;>sp|P0CI75|BIRA_BACSU Bifunctional ligase/repressor BirA OS=Bacillus subtilis (strain 168) GN=birA
O34454		ykaA	UPF0111 protein YkaA	11	11	12	7	6	3	-1.71613	D	26.838	27.1887	25.8027	28.3573	28.6857	27.9347	0.720601	0.376484	997.385	3106	432.637	790.868	1082.9	1380.88	528.377	3104.25	3897.74	2316	205	23844.2	11							Put_Phosphate_transp_reg	>sp|O34454|YKAA_BACSU UPF0111 protein YkaA OS=Bacillus subtilis (strain 168) GN=ykaA PE=3 SV=1
P32728		ylxR	Uncharacterized protein YlxR	5	4	5	3	3	2	-1.7147	D	23.1828	22.7475	21.9208	24.4447	24.179	24.3715	0.641046	0.137231	135.933	420.582	55.2319	39.2001	189.104	139.846	78.8485	453.497	377.216	431.035	91	10409.3	5							DUF448	>sp|P32728|YLXR_BACSU Uncharacterized protein YlxR OS=Bacillus subtilis (strain 168) GN=ylxR PE=4 SV=1
P71012		fruA	PTS system fructose-specific EIIABC component;Fructose-specific phosphotransferase enzyme IIA component;Fructose-specific phosphotransferase enzyme IIB component;Fructose permease IIC component	16	15	15	9	9	7	-1.68622	D	25.1277	25.8055	25.4665	27.1875	27.2105	27.0602	0.338896	0.0809402	246.792	780.609	57.5782	43.128	191.589	306.483	242.304	798.831	811.635	731.361	635	67184	19	carbohydrate transport;establishment of localization;organic substance transport;phosphoenolpyruvate-dependent sugar phosphotransferase system;transport	active transmembrane transporter activity;binding;carbohydrate transmembrane transporter activity;catalytic activity;cation transmembrane transporter activity;cation:sugar symporter activity;fructose transmembrane transporter activity;hexose transmembrane transporter activity;ion transmembrane transporter activity;monosaccharide transmembrane transporter activity;phosphotransferase activity, alco…	cell part;integral to membrane;intrinsic to membrane;membrane;membrane part;plasma membrane	carbohydrate transport;establishment of localization;transport	cell part;membrane;plasma membrane	Fructose and mannose metabolism;Phosphotransferase system (PTS)	PTrfase/Anion_transptr;PTS_EIIA_type-2_dom;PTS_EIIB_2;PTS_EIIB_2/3;PTS_EIIC;PTS_EIIC_2;PTS_IIA_fruc;PTS_IIB_fruc;PTS_IIC_fruc	>sp|P71012|PTF3A_BACSU PTS system fructose-specific EIIABC component OS=Bacillus subtilis (strain 168) GN=fruA PE=1 SV=2
P80872		yocK	General stress protein 16O	4	4	6	3	2	1	-1.68323	D	22.7535	23.6919	21.8274	24.2811	24.6693	24.3721	0.932263	0.203004	80.5752	227.658	49.6217	32.9435	70.214	134.56	36.9522	202.43	264.929	215.617	163	18830.7	10	response to stimulus;response to stress	binding;cation binding;ion binding;metal ion binding;transition metal ion binding;zinc ion binding		response to stimulus;response to stress			Znf_DskA_TraR;Znf_DskA_TraR_CS	>sp|P80872|G16O_BACSU General stress protein 16O OS=Bacillus subtilis (strain 168) GN=yocK PE=1 SV=3
P54476		nfo	Probable endonuclease 4	10	9	9	8	8	4	-1.64902	D	25.2314	24.7579	25.2488	26.4813	26.769	26.9348	0.278566	0.229472	323.873	1012.05	58.7324	157.178	355.606	256.1	359.912	845.708	1032.34	1158.09	297	33068.5	11	cellular macromolecule metabolic process;cellular metabolic process;cellular nitrogen compound metabolic process;cellular process;cellular response to stimulus;cellular response to stress;DNA metabolic process;DNA repair;macromolecule metabolic process;metabolic process;nitrogen compound metabolic process;nucleic acid metabolic process;nucleobase-containing compound metabolic process;primary meta…	binding;catalytic activity;cation binding;deoxyribonuclease activity;deoxyribonuclease IV (phage-T4-induced) activity;DNA binding;endodeoxyribonuclease activity;endodeoxyribonuclease activity, producing 5'-phosphomonoesters;endonuclease activity;endonuclease activity, active with either ribo- or deoxyribonucleic acids and producing 5'-phosphomonoesters;hydrolase activity;hydrolase activity, actin…	cell part;intracellular	cellular metabolic process;cellular nitrogen compound metabolic process;cellular process;DNA metabolic process;DNA repair;macromolecule metabolic process;metabolic process;nitrogen compound metabolic process;nucleobase-containing compound metabolic process;primary metabolic process;response to DNA damage stimulus;response to stimulus;response to stress	cell part;intracellular	Base excision repair	AP_endonuc_2;AP_endonuc_F2_Zn_BS;Xyl_isomerase-like_TIM-brl	>sp|P54476|END4_BACSU Probable endonuclease 4 OS=Bacillus subtilis (strain 168) GN=nfo PE=3 SV=1
P94392		ycgO	Uncharacterized symporter YcgO	3	4	2	3	3	2	-1.64675	D	23.0953	23.1922	22.2891	23.5955	25.1405	24.7809	0.495785	0.808456	78.3476	259.791	23.9784	122.861	88.9864	95.1658	50.8905	125.861	367.275	286.238	473	51144.2	10		active transmembrane transporter activity;alkali metal ion binding;amine transmembrane transporter activity;amino acid transmembrane transporter activity;binding;carboxylic acid transmembrane transporter activity;cation binding;cation transmembrane transporter activity;cation:amino acid symporter activity;inorganic cation transmembrane transporter activity;ion binding;ion transmembrane transporte…	cell part;integral to membrane;intrinsic to membrane;membrane;membrane part;plasma membrane		cell part;membrane;plasma membrane		Na/Pro_symporter;Na/solute_symporter;Na/solute_symporter_CS;Na/solute_symporter_subgr	>sp|P94392|YCGO_BACSU Uncharacterized symporter YcgO OS=Bacillus subtilis (strain 168) GN=ycgO PE=3 SV=3
P53554		bioI	Biotin biosynthesis cytochrome P450	15	15	15	11	11	7	-1.64253	D	24.6616	26.0589	26.1136	27.2089	27.3147	27.2381	0.823	0.0546245	266.451	757.128	122.247	28.8767	125.485	330.56	343.308	733.533	789.329	748.522	395	44865.4	21	amide biosynthetic process;biosynthetic process;biotin biosynthetic process;biotin metabolic process;carboxylic acid biosynthetic process;carboxylic acid metabolic process;cellular amide metabolic process;cellular biosynthetic process;cellular ketone metabolic process;cellular metabolic process;cellular nitrogen compound biosynthetic process;cellular nitrogen compound metabolic process;cellular p…	binding;catalytic activity;cation binding;heme binding;ion binding;iron ion binding;metal ion binding;monooxygenase activity;oxidoreductase activity;oxidoreductase activity, acting on paired donors, with incorporation or reduction of molecular oxygen;tetrapyrrole binding;transition metal ion binding		biosynthetic process;cellular amide metabolic process;cellular ketone metabolic process;cellular metabolic process;cellular nitrogen compound metabolic process;cellular process;cofactor metabolic process;heterocycle metabolic process;metabolic process;nitrogen compound metabolic process;organic acid metabolic process;small molecule metabolic process;sulfur compound metabolic process;vitamin metab…		Aminobenzoate degradation;Bisphenol degradation;Limonene and pinene degradation;Polycyclic aromatic hydrocarbon degradation;Stilbenoid, diarylheptanoid and gingerol biosynthesis	Cyt_P450;Cyt_P450_B;Cyt_P450_CS	>sp|P53554|BIOI_BACSU Biotin biosynthesis cytochrome P450 OS=Bacillus subtilis (strain 168) GN=bioI PE=1 SV=1
P70973		truA	tRNA pseudouridine synthase A	1	1	1	1	2	0	-1.64074	D	20.319	21.7147	21.2719	22.2915	22.5745	23.3619	0.713225	0.55463	15.0642	45.8414	6.64511	18.5631	8.1181	21.3606	15.714	31.8593	38.7624	66.9024	247	27988.7	16	cellular macromolecule metabolic process;cellular metabolic process;cellular nitrogen compound metabolic process;cellular process;macromolecule metabolic process;macromolecule modification;metabolic process;ncRNA metabolic process;ncRNA processing;nitrogen compound metabolic process;nucleic acid metabolic process;nucleobase-containing compound metabolic process;primary metabolic process;pseudouri…	binding;catalytic activity;intramolecular transferase activity;isomerase activity;nucleic acid binding;pseudouridine synthase activity;RNA binding		cellular metabolic process;cellular nitrogen compound metabolic process;cellular process;macromolecule metabolic process;macromolecule modification;metabolic process;nitrogen compound metabolic process;nucleobase-containing compound metabolic process;primary metabolic process;RNA metabolic process;RNA modification;RNA processing;tRNA metabolic process;tRNA processing			PsdUridine_synth_cat_dom;PsdUridine_synth_TruA;PsdUridine_synth_TruA_a/b_dom;PsdUridine_synth_TruA_C;PsdUridine_synth_TruA_N	>sp|P70973|TRUA_BACSU tRNA pseudouridine synthase A OS=Bacillus subtilis (strain 168) GN=truA PE=3 SV=2
O31675		queC	7-cyano-7-deazaguanine synthase	2	5	5	4	3	2	-1.63531	D	23.6203	23.8058	22.4257	25.4163	24.93	24.4114	0.74902	0.502555	84.5128	252.211	36.5523	86.0844	98.4965	112.009	43.0331	342.038	244.16	170.435	219	24529.2	13	7-methylguanosine biosynthetic process;7-methylguanosine metabolic process;biosynthetic process;cellular biosynthetic process;cellular macromolecule metabolic process;cellular metabolic process;cellular nitrogen compound biosynthetic process;cellular nitrogen compound metabolic process;cellular process;guanosine biosynthetic process;guanosine metabolic process;heterocycle biosynthetic process;het…	adenyl nucleotide binding;adenyl ribonucleotide binding;ATP binding;binding;catalytic activity;cation binding;ion binding;ligase activity;ligase activity, forming carbon-nitrogen bonds;metal ion binding;nucleotide binding;purine nucleotide binding;purine ribonucleoside triphosphate binding;purine ribonucleotide binding;ribonucleotide binding;transition metal ion binding;zinc ion binding		biosynthetic process;cellular metabolic process;cellular nitrogen compound metabolic process;cellular process;heterocycle metabolic process;macromolecule metabolic process;macromolecule modification;metabolic process;nitrogen compound metabolic process;nucleobase-containing compound metabolic process;nucleobase-containing small molecule metabolic process;nucleoside metabolic process;primary metab…			QueC;Rossmann-like_a/b/a_fold	>sp|O31675|QUEC_BACSU 7-cyano-7-deazaguanine synthase OS=Bacillus subtilis (strain 168) GN=queC PE=1 SV=1
P06574		sigB	RNA polymerase sigma-B factor	11	11	10	7	8	4	-1.60754	D	24.7755	25.1599	25.2498	26.5718	26.6736	26.7624	0.25193	0.0953742	250.856	758.052	41.727	49.9746	203.697	265.886	282.987	707.51	759.208	807.439	262	29901.2	14	biological regulation;biosynthetic process;cellular biosynthetic process;cellular macromolecule metabolic process;cellular metabolic process;cellular nitrogen compound metabolic process;cellular process;cellular response to stimulus;cellular response to stress;macromolecule metabolic process;metabolic process;nitrogen compound metabolic process;nucleic acid metabolic process;nucleobase-containing…	binding;core DNA-dependent RNA polymerase binding promoter specificity activity;core RNA polymerase binding transcription factor activity;DNA binding;nucleic acid binding;nucleic acid binding transcription factor activity;protein binding transcription factor activity;sequence-specific DNA binding transcription factor activity;sigma factor activity		biological regulation;biosynthetic process;cellular metabolic process;cellular nitrogen compound metabolic process;cellular process;macromolecule metabolic process;metabolic process;nitrogen compound metabolic process;nucleobase-containing compound metabolic process;primary metabolic process;response to stimulus;response to stress;RNA metabolic process;transcription initiation, DNA-dependent		RNA polymerase	RNA_pol_sigma_r2;RNA_pol_sigma_r3_r4;RNA_pol_sigma70;RNA_pol_sigma-70_dom;RNA_pol_sigma70_r2;RNA_pol_sigma70_r3;RNA_pol_sigma70_r4;RNA_pol_sigma-B;RNA_pol_sigma-B/F/G;WHTH_DNA-bd_dom	>sp|P06574|RPSB_BACSU RNA polymerase sigma-B factor OS=Bacillus subtilis (strain 168) GN=sigB PE=1 SV=3
O31500		yerO	Uncharacterized HTH-type transcriptional regulator YerO	4	5	4	2	1	2	-1.58443	D	21.3511	20.9575	21.4972	22.5104	23.0558	22.993	0.279164	0.298403	14.9365	44.8625	2.76329	8.69781	15.6249	11.894	17.2904	34.8976	50.9302	48.7597	289	32846	17	biological regulation;biosynthetic process;cellular biosynthetic process;cellular macromolecule biosynthetic process;cellular macromolecule metabolic process;cellular metabolic process;cellular nitrogen compound metabolic process;cellular process;macromolecule biosynthetic process;macromolecule metabolic process;metabolic process;nitrogen compound metabolic process;nucleic acid metabolic process;…	binding;DNA binding;nucleic acid binding		biological regulation;biosynthetic process;cellular metabolic process;cellular nitrogen compound metabolic process;cellular process;macromolecule metabolic process;metabolic process;nitrogen compound metabolic process;nucleobase-containing compound metabolic process;primary metabolic process;RNA metabolic process			DNA-bd_HTH_TetR-type_CS;Homeodomain-like;HTH_TetR;Tet_transcr_reg_TetR-like_C	>sp|O31500|YERO_BACSU Uncharacterized HTH-type transcriptional regulator YerO OS=Bacillus subtilis (strain 168) GN=yerO PE=3 SV=1
P17903		rsbV	Anti-sigma-B factor antagonist	8	6	8	6	7	5	-1.5833	D	27.0562	26.4333	26.3266	28.3519	28.0429	28.1712	0.394066	0.155214	1486.29	4356.75	429.658	472.205	1979.59	1285.42	1193.85	4859.67	3922.86	4287.71	109	11938.8	7	biological regulation;regulation of biological process;regulation of biosynthetic process;regulation of cellular biosynthetic process;regulation of cellular macromolecule biosynthetic process;regulation of cellular metabolic process;regulation of cellular process;regulation of gene expression;regulation of macromolecule biosynthetic process;regulation of macromolecule metabolic process;regulation…			biological regulation			Anti-sigma_ant;STAS_dom	>sp|P17903|RSBV_BACSU Anti-sigma-B factor antagonist OS=Bacillus subtilis (strain 168) GN=rsbV PE=1 SV=1
O07619		yhfT	Uncharacterized acyl--CoA ligase YhfT	9	10	10	8	7	8	-1.54994	D	25.0678	25.258	25.6629	26.9412	26.8526	26.8447	0.303897	0.0536026	250.036	721.492	54.1613	27.081	205.431	234.374	310.302	752.683	707.824	703.969	479	52881.3	17		adenyl nucleotide binding;adenyl ribonucleotide binding;ATP binding;binding;catalytic activity;ligase activity;nucleotide binding;purine nucleotide binding;purine ribonucleoside triphosphate binding;purine ribonucleotide binding;ribonucleotide binding					AMP-bd_C;AMP-binding_CS;AMP-dep_Synth/Lig	>sp|O07619|YHFT_BACSU Uncharacterized acyl--CoA ligase YhfT OS=Bacillus subtilis (strain 168) GN=yhfT PE=2 SV=1
P08874		abrB	Transition state regulatory protein AbrB	8	6	7	5	5	6	-1.54182	D	28.0626	28.7659	29.2172	30.165	30.1798	30.3263	0.581878	0.0891349	9008.76	24932.6	3413.83	1566.03	5567.27	9064.77	12394.2	23907.1	24155.4	26735.2	96	10772.6	5	anatomical structure formation involved in morphogenesis;biological regulation;biosynthetic process;cell differentiation;cellular biosynthetic process;cellular developmental process;cellular macromolecule biosynthetic process;cellular macromolecule metabolic process;cellular metabolic process;cellular nitrogen compound metabolic process;cellular process;developmental process;macromolecule biosynt…	binding;DNA binding;nucleic acid binding		anatomical structure formation involved in morphogenesis;biological regulation;biosynthetic process;cell differentiation;cellular metabolic process;cellular nitrogen compound metabolic process;cellular process;developmental process;macromolecule metabolic process;metabolic process;nitrogen compound metabolic process;nucleobase-containing compound metabolic process;primary metabolic process;RNA me…			AbrB-like_dom	>sp|P08874|ABRB_BACSU Transition state regulatory protein AbrB OS=Bacillus subtilis (strain 168) GN=abrB PE=1 SV=1
O32079		yuaD	Putative metal-sulfur cluster biosynthesis proteins YuaD	5	5	5	4	5	2	-1.49723	D	23.0894	22.762	22.5523	23.8708	24.4932	24.5314	0.270705	0.370873	91.8032	261.503	17.4856	61.6981	110.78	88.2863	76.3432	190.405	293.117	300.986	192	21302.6	8		binding;catalytic activity;cation binding;cofactor binding;ion binding;metal ion binding;molybdenum ion binding;pyridoxal phosphate binding;transition metal ion binding;vitamin B6 binding;vitamin binding					MoCF_Sase_C;MoCF_Sase_C-like;Pyrv_Knase-like_insert_dom	>sp|O32079|YUAD_BACSU Putative metal-sulfur cluster biosynthesis proteins YuaD OS=Bacillus subtilis (strain 168) GN=yuaD PE=1 SV=1
P37807		rpmB	50S ribosomal protein L28	4	5	4	2	2	2	-1.4824	D	25.4109	26.1748	25.7194	27.0213	27.5483	27.1827	0.384292	0.270009	1937.52	5349.1	523.924	1028.86	1476.57	2507.32	1828.68	4508.48	6496.44	5042.38	62	6809.09	3	biosynthetic process;cellular biosynthetic process;cellular macromolecule biosynthetic process;cellular macromolecule metabolic process;cellular metabolic process;cellular process;cellular protein metabolic process;macromolecule biosynthetic process;macromolecule metabolic process;metabolic process;primary metabolic process;protein metabolic process;translation	structural constituent of ribosome;structural molecule activity	cell part;cytoplasmic part;intracellular non-membrane-bounded organelle;intracellular organelle;intracellular part;macromolecular complex;non-membrane-bounded organelle;organelle;ribonucleoprotein complex;ribosome	biosynthetic process;cellular metabolic process;cellular process;macromolecule metabolic process;metabolic process;primary metabolic process;protein metabolic process;translation	cell part;intracellular non-membrane-bounded organelle;intracellular organelle;macromolecular complex;organelle;ribonucleoprotein complex;ribosome	Ribosome	Ribosomal_L28	>sp|P37807|RL28_BACSU 50S ribosomal protein L28 OS=Bacillus subtilis (strain 168) GN=rpmB PE=3 SV=1
O32148		pucG	Purine catabolism protein PucG	3	4	2	1	1	0	-1.432	D	21.8501	20.9896	21.1292	22.8238	23.2185	22.2226	0.46182	0.501504	10.3834	28.1081	3.53478	9.29528	14.4383	7.95196	8.76004	28.3551	37.2774	18.6918	416	45742.7	26	cellular aromatic compound metabolic process;cellular metabolic process;cellular nitrogen compound metabolic process;cellular process;heterocycle metabolic process;metabolic process;nitrogen compound metabolic process;nucleobase metabolic process;nucleobase-containing compound metabolic process;nucleobase-containing small molecule metabolic process;primary metabolic process;purine base metabolic …	binding;catalytic activity;cofactor binding;pyridoxal phosphate binding;transaminase activity;transferase activity;transferase activity, transferring nitrogenous groups;vitamin B6 binding;vitamin binding		cellular aromatic compound metabolic process;cellular metabolic process;cellular nitrogen compound metabolic process;cellular process;heterocycle metabolic process;metabolic process;nitrogen compound metabolic process;nucleobase-containing compound metabolic process;nucleobase-containing small molecule metabolic process;primary metabolic process;small molecule metabolic process			Aminotrans_V/Cys_dSase;Aminotrans_V_PyrdxlP_BS;PyrdxlP-dep_Trfase;PyrdxlP-dep_Trfase_major_sub1;PyrdxlP-dep_Trfase_major_sub2;SP_NH2Trfase/AEP_transaminase	>sp|O32148|PUCG_BACSU Purine catabolism protein PucG OS=Bacillus subtilis (strain 168) GN=pucG PE=1 SV=1
P37545		yabD	Uncharacterized deoxyribonuclease YabD	7	7	7	7	6	4	-1.42154	D	24.2205	24.1691	24.4277	25.4989	25.8177	25.7655	0.13689	0.170983	155.26	416.535	15.0505	47.7521	149.315	144.09	172.375	362.18	451.74	435.684	255	29232.5	13		binding;catalytic activity;cation binding;deoxyribonuclease activity;endodeoxyribonuclease activity;endodeoxyribonuclease activity, producing 5'-phosphomonoesters;endonuclease activity;endonuclease activity, active with either ribo- or deoxyribonucleic acids and producing 5'-phosphomonoesters;hydrolase activity;hydrolase activity, acting on ester bonds;ion binding;metal ion binding;nuclease activ…					DNase_TatD-rel_CS;DNase_TatD-type;TatD_family	>sp|P37545|YABD_BACSU Uncharacterized deoxyribonuclease YabD OS=Bacillus subtilis (strain 168) GN=yabD PE=3 SV=1
P80870		yugI	General stress protein 13	10	8	11	10	9	9	-1.40398	D	27.3499	28.4843	27.4849	29.0874	29.1566	29.2871	0.619632	0.101377	4051.44	10061.7	1878.49	713.737	2831	6214.6	3108.7	9439.98	9904.04	10841.1	130	14283.2	6	biosynthetic process;cellular biosynthetic process;cellular macromolecule biosynthetic process;cellular macromolecule metabolic process;cellular metabolic process;cellular process;cellular protein metabolic process;macromolecule biosynthetic process;macromolecule metabolic process;metabolic process;primary metabolic process;protein metabolic process;response to stimulus;response to stress;transla…	binding;nucleic acid binding;RNA binding;structural constituent of ribosome;structural molecule activity	cell part;cytoplasmic part;intracellular non-membrane-bounded organelle;intracellular organelle;intracellular part;macromolecular complex;non-membrane-bounded organelle;organelle;ribonucleoprotein complex;ribosome	biosynthetic process;cellular metabolic process;cellular process;macromolecule metabolic process;metabolic process;primary metabolic process;protein metabolic process;response to stimulus;response to stress;translation	cell part;intracellular non-membrane-bounded organelle;intracellular organelle;macromolecular complex;organelle;ribonucleoprotein complex;ribosome		NA-bd_OB-fold;Rbsml_prot_S1_RNA-bd_dom;Ribosomal_S1;RNA-binding_domain_S1	>sp|P80870|GS13_BACSU General stress protein 13 OS=Bacillus subtilis (strain 168) GN=yugI PE=1 SV=3
P96597		ydbB	Uncharacterized protein YdbB	3	3	3	2	1	2	-1.35882	D	22.0846	21.5022	22.2889	23.2789	23.5159	23.1573	0.40819	0.182383	83.0283	208.712	21.8737	26.8279	88.328	58.9917	101.765	202.132	238.217	185.786	113	12941.7	5		binding;cation binding;ion binding;manganese ion binding;metal ion binding;transition metal ion binding					Cupin_2;Germin_Mn-BS;RmlC_Cupin;RmlC-like_jellyroll	>sp|P96597|YDBB_BACSU Uncharacterized protein YdbB OS=Bacillus subtilis (strain 168) GN=ydbB PE=3 SV=1
P94420		yclP	Uncharacterized ABC transporter ATP-binding protein YclP	7	8	6	1	4	1	-1.35649	D	21.8672	22.4968	22.4153	23.6141	23.431	23.8036	0.342377	0.18633	33.8434	85.5976	7.45577	11.0443	25.3244	39.1793	37.0266	84.9995	74.8645	96.9287	252	28474.9	15	establishment of localization;transport	adenyl nucleotide binding;adenyl ribonucleotide binding;ATP binding;ATPase activity;binding;catalytic activity;hydrolase activity;hydrolase activity, acting on acid anhydrides;hydrolase activity, acting on acid anhydrides, in phosphorus-containing anhydrides;nucleoside-triphosphatase activity;nucleotide binding;purine nucleotide binding;purine ribonucleoside triphosphate binding;purine ribonucleo…		establishment of localization;transport		ABC transporters	AAA+_ATPase;ABC_transporter_CS;ABC_transporter-like;P-loop_NTPase	>sp|P94420|YCLP_BACSU Uncharacterized ABC transporter ATP-binding protein YclP OS=Bacillus subtilis (strain 168) GN=yclP PE=3 SV=1
O32223		iolW	scyllo-inositol 2-dehydrogenase (NADP(+))	14	16	15	11	8	9	-1.32312	D	25.8586	25.7479	25.598	26.9783	27.0973	27.0983	0.130813	0.0690101	397.149	991.733	35.7322	46.7664	431.558	399.663	360.227	937.733	1018.38	1019.09	358	40112.5	14		catalytic activity;oxidoreductase activity					NAD(P)-bd_dom;Oxidoreductase_N;OxRdtase_C	>sp|O32223|IOLW_BACSU scyllo-inositol 2-dehydrogenase (NADP(+)) OS=Bacillus subtilis (strain 168) GN=iolW PE=1 SV=1
P22326		tyrS1	Tyrosine--tRNA ligase 1	22	24	25	21	22	20	-1.28976	D	29.4347	29.465	29.907	30.7584	31.0018	30.9158	0.264346	0.123399	3274.77	7933.69	627.556	669.865	2882.32	2943.45	3998.55	7214.63	8540.07	8046.36	422	47737	25	amine metabolic process;amino acid activation;carboxylic acid metabolic process;cellular amine metabolic process;cellular amino acid metabolic process;cellular ketone metabolic process;cellular macromolecule metabolic process;cellular metabolic process;cellular nitrogen compound metabolic process;cellular process;macromolecule metabolic process;metabolic process;ncRNA metabolic process;nitrogen c…	adenyl nucleotide binding;adenyl ribonucleotide binding;aminoacyl-tRNA ligase activity;ATP binding;binding;catalytic activity;ligase activity;ligase activity, forming aminoacyl-tRNA and related compounds;ligase activity, forming carbon-oxygen bonds;nucleic acid binding;nucleotide binding;purine nucleotide binding;purine ribonucleoside triphosphate binding;purine ribonucleotide binding;ribonucleot…	cell part;cytoplasm;intracellular part	amine metabolic process;cellular amino acid metabolic process;cellular ketone metabolic process;cellular metabolic process;cellular nitrogen compound metabolic process;cellular process;macromolecule metabolic process;metabolic process;nitrogen compound metabolic process;nucleobase-containing compound metabolic process;organic acid metabolic process;primary metabolic process;RNA metabolic process;…	cell part;cytoplasm	Aminoacyl-tRNA biosynthesis	aa-tRNA-synth_I_CS;aa-tRNA-synth_Ic;Rossmann-like_a/b/a_fold;S4_RNA-bd;Tyr-tRNA-ligase;Tyr-tRNA-ligase_bac_1;Tyr-tRNA-ligase_bac-type	>sp|P22326|SYY1_BACSU Tyrosine--tRNA ligase 1 OS=Bacillus subtilis (strain 168) GN=tyrS1 PE=2 SV=2
P96716		ywqD	Tyrosine-protein kinase YwqD	5	5	4	1	2	1	-1.237	D	22.0224	21.9724	21.5393	22.9616	22.965	23.3184	0.265665	0.204999	31.5061	73.9667	5.47767	10.9023	35.2497	34.0495	25.2191	67.5917	67.753	86.5553	237	25789.9	12	biosynthetic process;capsule organization;capsule polysaccharide biosynthetic process;carbohydrate biosynthetic process;carbohydrate metabolic process;cellular biosynthetic process;cellular carbohydrate biosynthetic process;cellular carbohydrate metabolic process;cellular component organization;cellular component organization or biogenesis;cellular macromolecule biosynthetic process;cellular macr…	adenyl nucleotide binding;adenyl ribonucleotide binding;ATP binding;binding;catalytic activity;enzyme regulator activity;kinase activity;non-membrane spanning protein tyrosine kinase activity;nucleotide binding;phosphotransferase activity, alcohol group as acceptor;protein kinase activity;protein tyrosine kinase activity;purine nucleotide binding;purine ribonucleoside triphosphate binding;purine …		biosynthetic process;capsule organization;carbohydrate metabolic process;cellular component organization;cellular metabolic process;cellular process;external encapsulating structure organization;macromolecule metabolic process;metabolic process;polysaccharide metabolic process;primary metabolic process			AAA_dom;EPS_synthesis;P-loop_NTPase	>sp|P96716|YWQD_BACSU Tyrosine-protein kinase YwqD OS=Bacillus subtilis (strain 168) GN=ywqD PE=1 SV=1
P04831		sspA	Small, acid-soluble spore protein A	4	4	4	3	3	2	-1.22303	D	25.0882	24.6005	24.6444	25.9622	26.1712	25.8688	0.269773	0.154798	722.662	1673.28	141.334	182.607	885.47	631.489	651.026	1622.86	1875.8	1521.18	69	7070.81	4	anatomical structure formation involved in morphogenesis;cell differentiation;cellular developmental process;cellular macromolecule metabolic process;cellular metabolic process;cellular nitrogen compound metabolic process;cellular process;developmental process;DNA conformation change;DNA metabolic process;DNA topological change;macromolecule metabolic process;metabolic process;nitrogen compound m…	binding;DNA binding;double-stranded DNA binding;nucleic acid binding;structure-specific DNA binding		anatomical structure formation involved in morphogenesis;cell differentiation;cellular metabolic process;cellular nitrogen compound metabolic process;cellular process;developmental process;DNA metabolic process;macromolecule metabolic process;metabolic process;nitrogen compound metabolic process;nucleobase-containing compound metabolic process;primary metabolic process;sporulation			SASP_alpha/beta-type;SASP_alpha/beta-type_CS	>sp|P04831|SSPA_BACSU Small, acid-soluble spore protein A OS=Bacillus subtilis (strain 168) GN=sspA PE=3 SV=1
P42101		yxaB	General stress protein 30	9	10	9	4	2	0	-1.14538	D	22.6203	22.3652	22.4398	23.7093	23.682	23.4702	0.13114	0.130834	30.5546	67.5822	2.8212	5.96857	33.6951	28.2348	29.7338	71.6779	70.3347	60.7341	343	39763.9	19	response to stimulus;response to stress	catalytic activity;transferase activity		response to stimulus;response to stress			Polysacch_pyruvyl_Trfase	>sp|P42101|GS30_BACSU General stress protein 30 OS=Bacillus subtilis (strain 168) GN=yxaB PE=1 SV=5
P21470		rpsI	30S ribosomal protein S9	5	5	5	4	4	5	-1.98132	D	28.5098	29.1278	26.7858	30.4383	30.4832	29.446	1.21375	0.586302	8974.36	30510.6	5862.02	10715.3	9488.48	14562.4	2872.21	36117.4	37259.3	18155.2	130	14308.5	4	biosynthetic process;cellular biosynthetic process;cellular macromolecule biosynthetic process;cellular macromolecule metabolic process;cellular metabolic process;cellular process;cellular protein metabolic process;macromolecule biosynthetic process;macromolecule metabolic process;metabolic process;primary metabolic process;protein metabolic process;translation	structural constituent of ribosome;structural molecule activity	cell part;cytoplasmic part;intracellular non-membrane-bounded organelle;intracellular organelle;intracellular part;macromolecular complex;non-membrane-bounded organelle;organelle;ribonucleoprotein complex;ribosome	biosynthetic process;cellular metabolic process;cellular process;macromolecule metabolic process;metabolic process;primary metabolic process;protein metabolic process;translation	cell part;intracellular non-membrane-bounded organelle;intracellular organelle;macromolecular complex;organelle;ribonucleoprotein complex;ribosome	Ribosome	Ribosomal_S5_D2-typ_fold;Ribosomal_S5_D2-typ_fold_subgr;Ribosomal_S9;Ribosomal_S9_bac/plastid;Ribosomal_S9_CS	>sp|P21470|RS9_BACSU 30S ribosomal protein S9 OS=Bacillus subtilis (strain 168) GN=rpsI PE=1 SV=3
O34784		yobI	Uncharacterized membrane protein YobI	2	3	4	1	2	1	1.11299		21.6025	20.3191	23.8154	20.779	20.9004	20.7188	1.76863	0.0925022	8.97651	2.55575	10.1914	0.165424	4.45331	1.82959	20.6466	2.51645	2.73728	2.41351	1201	140620	71			cell part;integral to membrane;intrinsic to membrane;membrane;membrane part;plasma membrane		cell part;membrane;plasma membrane		P-loop_NTPase	>sp|O34784|YOBI_BACSU Uncharacterized membrane protein YobI OS=Bacillus subtilis (strain 168) GN=yobI PE=4 SV=1
O07566		ntdA	3-oxo-glucose-6-phosphate:glutamate aminotransferase	1	3	2	1	1	0	1.13332		21.9096	20.3723	22.0528	20.1413	20.1972	20.5961	0.931664	0.248047	12.7728	5.22144	6.44487	0.934952	15.6472	5.39093	17.2804	4.59334	4.77507	6.29592	441	50140.7	25	antibiotic biosynthetic process;antibiotic metabolic process;biosynthetic process;cellular biosynthetic process;cellular metabolic process;cellular process;drug metabolic process;metabolic process	binding;catalytic activity;cofactor binding;pyridoxal phosphate binding;transaminase activity;transferase activity;transferase activity, transferring nitrogenous groups;vitamin B6 binding;vitamin binding		biosynthetic process;cellular metabolic process;cellular process;drug metabolic process;metabolic process			DegT/StrS_aminotransferase;PyrdxlP-dep_Trfase;PyrdxlP-dep_Trfase_major_sub1;PyrdxlP-dep_Trfase_major_sub2	>sp|O07566|NTDA_BACSU 3-oxo-glucose-6-phosphate:glutamate aminotransferase OS=Bacillus subtilis (strain 168) GN=ntdA PE=1 SV=1
P54331		xkdK	Phage-like element PBSX protein XkdK	2	2	2	7	2	0	2.52991		25.4143	19.7071	21.83	19.4102	19.2571	20.6944	2.88463	0.789323	90.6575	5.55342	135.356	3.30255	246.685	4.7217	20.5657	3.8434	3.45653	9.36034	466	50185	18							Tail_sheath;Tail_sheath_C	>sp|P54331|XKDK_BACSU Phage-like element PBSX protein XkdK OS=Bacillus subtilis (strain 168) GN=xkdK PE=4 SV=2
O34330		yobL	Ribonuclease YobL	2	2	2	2	1	1	0.673527		20.5259	21.6257	22.3206	20.8026	20.8733	20.7758	0.904916	0.0503675	10.0137	5.56172	5.6144	0.195491	4.54306	9.73652	15.7616	5.50325	5.77978	5.40214	600	67769.8	33		catalytic activity;hydrolase activity;hydrolase activity, acting on ester bonds;nuclease activity					LHH;LXG_dom	>sp|O34330|YOBL_BACSU Ribonuclease YobL OS=Bacillus subtilis (strain 168) GN=yobL PE=1 SV=1
O34481		yrrC	ATP-dependent RecD-like DNA helicase	1	2	3	1	0	0	-0.158837		21.9224	19.872	21.1949	20.186	21.67	21.6098	1.03951	0.839968	5.27766	5.56212	3.25523	2.59116	8.57966	2.0713	5.18203	2.57495	7.20303	6.90837	798	89183.7	46		adenyl nucleotide binding;adenyl ribonucleotide binding;ATP binding;binding;catalytic activity;DNA binding;helicase activity;hydrolase activity;hydrolase activity, acting on acid anhydrides;hydrolase activity, acting on acid anhydrides, in phosphorus-containing anhydrides;nucleic acid binding;nucleoside-triphosphatase activity;nucleotide binding;purine nucleotide binding;purine ribonucleoside tri…				Homologous recombination	AAA+_ATPase;DNA_helicase_RecD/TraA;P-loop_NTPase;RecD-like_HHH;UvrD_like_helicase_C	>sp|O34481|RECDL_BACSU ATP-dependent RecD-like DNA helicase OS=Bacillus subtilis (strain 168) GN=yrrC PE=3 SV=1
P71073		adeR	Transcriptional activator AdeR	2	2	2	1	2	0	0.00457667		20.8709	19.9641	20.7355	20.423	20.9053	20.2285	0.489159	0.348464	6.20451	6.08793	1.88615	1.52435	7.61672	4.0625	6.9343	5.58376	7.8005	4.87953	422	49020.2	25	anatomical structure formation involved in morphogenesis;biological regulation;biosynthetic process;cell differentiation;cellular biosynthetic process;cellular developmental process;cellular macromolecule biosynthetic process;cellular macromolecule metabolic process;cellular metabolic process;cellular nitrogen compound metabolic process;cellular process;developmental process;macromolecule biosynt…	binding;DNA binding;GTP binding;guanyl nucleotide binding;guanyl ribonucleotide binding;nucleic acid binding;nucleotide binding;purine nucleotide binding;purine ribonucleoside triphosphate binding;purine ribonucleotide binding;ribonucleotide binding		anatomical structure formation involved in morphogenesis;biological regulation;biosynthetic process;cell differentiation;cellular metabolic process;cellular nitrogen compound metabolic process;cellular process;developmental process;macromolecule metabolic process;metabolic process;nitrogen compound metabolic process;nucleobase-containing compound metabolic process;primary metabolic process;RNA me…			GTP_sensing_CodY_N;PucR_C-HTH_dom	>sp|P71073|ADER_BACSU Transcriptional activator AdeR OS=Bacillus subtilis (strain 168) GN=adeR PE=3 SV=2
P35161		resB	Cytochrome c biogenesis protein ResB	2	3	2	2	2	0	1.61184		21.9219	20.1253	23.9267	20.7256	19.6119	20.8008	1.90167	0.665749	30.3118	6.27721	33.924	2.44855	17.154	4.93763	68.8437	7.48582	3.45935	7.88646	542	61761.2	23	cellular component assembly;cellular component assembly at cellular level;cellular component organization;cellular component organization at cellular level;cellular component organization or biogenesis;cellular component organization or biogenesis at cellular level;cellular macromolecular complex assembly;cellular macromolecular complex subunit organization;cellular process;cellular protein compl…		cell part;integral to membrane;intrinsic to membrane;membrane;membrane part;plasma membrane	cellular component assembly;cellular component organization;cellular macromolecular complex assembly;cellular process;macromolecular complex assembly;protein complex assembly	cell part;membrane;plasma membrane		ResB-like_domain	>sp|P35161|RESB_BACSU Cytochrome c biogenesis protein ResB OS=Bacillus subtilis (strain 168) GN=resB PE=4 SV=1
P29141		vpr	Minor extracellular protease vpr	1	3	2	1	0	0	-0.587737		20.8395	20.778	20.0207	21.2405	20.9736	21.1874	0.456006	0.1413	4.35648	6.36686	1.23647	0.607844	5.17558	4.95969	2.93418	6.83391	5.6796	6.58708	806	85608.3	36		catalytic activity;endopeptidase activity;hydrolase activity;peptidase activity;peptidase activity, acting on L-amino acid peptides;serine hydrolase activity;serine-type endopeptidase activity;serine-type peptidase activity	extracellular region		extracellular region		FlgD_Ig;Inhibitor_I9;Peptidase_S8/S53_dom;Peptidase_S8_Asp-AS;Peptidase_S8_His-AS;Peptidase_S8_Ser-AS;Peptidase_S8_subtilisin-rel;Protease-assoc_domain	>sp|P29141|SUBV_BACSU Minor extracellular protease vpr OS=Bacillus subtilis (strain 168) GN=vpr PE=1 SV=1
O06728		yisP	Putative phytoene/squalene synthase YisP	2	2	2	1	1	1	0.60156		20.6931	20.7139	20.1115	19.1475	20.5741	19.9922	0.341984	0.717317	10.0359	7.02756	2.19849	3.24671	11.2229	11.3857	7.49905	3.84445	10.3343	6.9039	267	30621	15	biosynthetic process;metabolic process	catalytic activity;transferase activity		biosynthetic process;metabolic process		Carotenoid biosynthesis	Squ/phyt_synthse;Terpenoid_synth	>sp|O06728|YISP_BACSU Putative phytoene/squalene synthase YisP OS=Bacillus subtilis (strain 168) GN=yisP PE=1 SV=2
O34942		recG	ATP-dependent DNA helicase RecG	3	2	2	2	1	1	-0.963577		19.8534	20.7904	20.6623	21.1681	21.8251	21.2036	0.508061	0.369501	3.85031	7.39243	1.20769	2.00772	2.47531	4.73915	4.33645	6.1573	9.70904	6.31095	682	78140.7	38	cellular macromolecule metabolic process;cellular metabolic process;cellular nitrogen compound metabolic process;cellular process;cellular response to stimulus;cellular response to stress;DNA metabolic process;DNA recombination;DNA repair;macromolecule metabolic process;metabolic process;nitrogen compound metabolic process;nucleic acid metabolic process;nucleobase-containing compound metabolic pr…	adenyl nucleotide binding;adenyl ribonucleotide binding;ATP binding;ATPase activity;ATPase activity, coupled;ATP-dependent DNA helicase activity;ATP-dependent helicase activity;binding;catalytic activity;DNA binding;DNA helicase activity;DNA-dependent ATPase activity;helicase activity;hydrolase activity;hydrolase activity, acting on acid anhydrides;hydrolase activity, acting on acid anhydrides, i…		cellular metabolic process;cellular nitrogen compound metabolic process;cellular process;DNA metabolic process;DNA recombination;DNA repair;macromolecule metabolic process;metabolic process;nitrogen compound metabolic process;nucleobase-containing compound metabolic process;primary metabolic process;response to DNA damage stimulus;response to stimulus;response to stress		Homologous recombination	ATP-dep_DNA_helicase_RecG;DNA/RNA_helicase_DEAD/DEAH_N;Helicase_ATP-bd;Helicase_C;NA-bd_OB-fold;P-loop_NTPase	>sp|O34942|RECG_BACSU ATP-dependent DNA helicase RecG OS=Bacillus subtilis (strain 168) GN=recG PE=3 SV=1
O31437		ybdO	Uncharacterized protein YbdO	2	2	1	2	2	2	0.90753		21.8678	21.6699	21.4664	20.9287	20.9633	20.3895	0.200684	0.32175	13.8757	7.46682	1.92366	1.54797	15.834	13.8046	11.9886	8.25833	8.45899	5.68314	394	44837.6	24								>sp|O31437|YBDO_BACSU Uncharacterized protein YbdO OS=Bacillus subtilis (strain 168) GN=ybdO PE=4 SV=1
P94476		yebA	Uncharacterized protein YebA	2	2	2	2	2	0	0.504953		21.2799	21.1806	22.6607	21.2895	21.0043	21.3125	0.827394	0.1717	11.9506	7.52083	7.4741	0.863038	7.90075	7.3754	20.5756	7.95381	6.52702	8.08166	737	85401.9	32			cell part;integral to membrane;intrinsic to membrane;membrane;membrane part;plasma membrane		cell part;membrane;plasma membrane		DUF4129;Transglutaminase-like	>sp|P94476|YEBA_BACSU Uncharacterized protein YebA OS=Bacillus subtilis (strain 168) GN=yebA PE=4 SV=2
O07561		yhjG	Uncharacterized aromatic compound monooxygenase YhjG	2	2	2	2	1	2	-0.474847		20.1253	20.5692	20.3778	20.5969	20.5826	21.3173	0.222675	0.420118	5.37801	7.63853	0.818942	2.37359	4.54271	6.17955	5.41177	6.29926	6.23725	10.3791	499	54356.3	25	aromatic compound catabolic process;catabolic process;cellular aromatic compound metabolic process;cellular catabolic process;cellular metabolic process;cellular process;metabolic process	catalytic activity;monooxygenase activity;oxidoreductase activity		catabolic process;cellular aromatic compound metabolic process;cellular metabolic process;cellular process;metabolic process			mOase_FAD-bd;Rng_hydrolase-like	>sp|O07561|YHJG_BACSU Uncharacterized aromatic compound monooxygenase YhjG OS=Bacillus subtilis (strain 168) GN=yhjG PE=3 SV=1
O05250		malK	Sensor histidine kinase MalK	3	3	2	2	2	0	0.864857		22.4568	22.2852	21.0113	20.2918	21.0436	21.8233	0.789691	0.765761	13.8605	7.64056	6.22675	3.93637	18.44	16.3711	6.77043	4.11176	6.92388	11.886	533	58930.1	31	biological regulation;regulation of biological process;regulation of biosynthetic process;regulation of cellular biosynthetic process;regulation of cellular macromolecule biosynthetic process;regulation of cellular metabolic process;regulation of cellular process;regulation of gene expression;regulation of macromolecule biosynthetic process;regulation of macromolecule metabolic process;regulation…	adenyl nucleotide binding;adenyl ribonucleotide binding;ATP binding;binding;catalytic activity;kinase activity;molecular transducer activity;nucleotide binding;phosphotransferase activity, alcohol group as acceptor;phosphotransferase activity, nitrogenous group as acceptor;protein histidine kinase activity;protein kinase activity;purine nucleotide binding;purine ribonucleoside triphosphate bindin…	cell part;integral to membrane;intrinsic to membrane;membrane;membrane part;plasma membrane	biological regulation	cell part;membrane;plasma membrane	Two-component system	EnvZ-like_dim/P;HATPase_ATP-bd;PAS;PAS_fold;Sensor-like;Sensory_dom;Sig_transdc_His_kin_SpoOB;Sig_transdc_His_kinase_core;Sig_transdc_His_kin-like_C	>sp|O05250|MALK_BACSU Sensor histidine kinase MalK OS=Bacillus subtilis (strain 168) GN=malK PE=3 SV=1
O31655		rsgI	Anti-sigma-I factor RsgI	2	2	2	2	1	1	0.199587		20.6809	21.2603	21.1357	20.5506	20.9599	20.9676	0.304974	0.238599	10.24	8.86767	2.04428	1.39077	7.94862	11.8769	10.8944	7.26203	9.64472	9.69627	381	43589.4	21	response to stimulus;response to stress		cell part;integral to membrane;intrinsic to membrane;membrane;membrane part;plasma membrane	response to stimulus;response to stress	cell part;membrane;plasma membrane		Anti-sigma_RsgI_N	>sp|O31655|RSGI_BACSU Anti-sigma-I factor RsgI OS=Bacillus subtilis (strain 168) GN=rsgI PE=1 SV=1
O31504		yeeA	Putative DNA methyltransferase YeeA	2	4	6	3	2	0	-0.84222		21.5077	21.6372	20.8249	21.6812	22.4965	22.3188	0.436419	0.428683	5.15644	9.23687	1.41921	2.52449	5.69382	6.2285	3.54702	6.42157	11.2992	9.98982	879	101158	52	cellular macromolecule metabolic process;cellular metabolic process;cellular nitrogen compound metabolic process;cellular process;clearance of foreign intracellular DNA;defense response;DNA metabolic process;DNA modification;DNA restriction-modification system;macromolecule metabolic process;macromolecule modification;metabolic process;nitrogen compound metabolic process;nucleic acid metabolic pr…	catalytic activity;methyltransferase activity;transferase activity;transferase activity, transferring one-carbon groups		cellular metabolic process;cellular nitrogen compound metabolic process;cellular process;DNA metabolic process;DNA modification;macromolecule metabolic process;macromolecule modification;metabolic process;nitrogen compound metabolic process;nucleobase-containing compound metabolic process;primary metabolic process;response to stimulus;response to stress			SAM-dependent_MTases-like	>sp|O31504|YEEA_BACSU Putative DNA methyltransferase YeeA OS=Bacillus subtilis (strain 168) GN=yeeA PE=4 SV=1
C0SPA5		adhA	Probable formaldehyde dehydrogenase AdhA	2	2	2	2	2	1	0.57559		20.5573	20.3381	22.4011	20.4368	20.3241	20.8088	1.13309	0.253615	17.3918	9.45178	14.7217	1.71895	9.5761	8.22627	34.373	8.80902	8.14683	11.3995	349	37806.1	16	response to stimulus;response to stress	binding;catalytic activity;cation binding;ion binding;metal ion binding;oxidoreductase activity;transition metal ion binding;zinc ion binding		response to stimulus;response to stress			ADH_C;ADH_GroES-like;ADH_SF_Zn-type;ADH_Zn_CS;GroES-like;NAD(P)-bd_dom	>sp|C0SPA5|ADHA_BACSU Probable formaldehyde dehydrogenase AdhA OS=Bacillus subtilis (strain 168) GN=adhA PE=2 SV=1
P94593		ywqA	Uncharacterized ATP-dependent helicase YwqA	1	3	2	2	1	0	0.04255		21.8276	21.5566	21.5048	20.6219	22.4209	21.7185	0.173344	0.906656	8.75075	9.55376	1.08165	5.37551	9.98827	8.27816	7.98581	4.33071	15.0698	9.2608	922	106029	37		adenyl nucleotide binding;adenyl ribonucleotide binding;ATP binding;binding;catalytic activity;DNA binding;helicase activity;hydrolase activity;hydrolase activity, acting on acid anhydrides;hydrolase activity, acting on acid anhydrides, in phosphorus-containing anhydrides;nucleic acid binding;nucleoside-triphosphatase activity;nucleotide binding;purine nucleotide binding;purine ribonucleoside tri…					Helicase_ATP-bd;Helicase_C;Helicase_SWF/SNF-rel;P-loop_NTPase;SNF2_N	>sp|P94593|YWQA_BACSU Uncharacterized ATP-dependent helicase YwqA OS=Bacillus subtilis (strain 168) GN=ywqA PE=3 SV=2
O06745		yitJ	Bifunctional homocysteine S-methyltransferase/5,10-methylenetetrahydrofolate reductase;Homocysteine S-methyltransferase;5,10-methylenetetrahydrofolate reductase	1	4	2	2	0	2	0.884653		22.0372	21.9335	22.4272	19.7025	21.7959	22.2454	0.260292	1.35713	14.428	9.79167	2.70045	6.52253	13.3547	12.4293	17.5001	2.64755	11.2986	15.4288	612	67927.6	32	amine biosynthetic process;amine metabolic process;aspartate family amino acid biosynthetic process;aspartate family amino acid metabolic process;biosynthetic process;carboxylic acid biosynthetic process;carboxylic acid metabolic process;cellular amine metabolic process;cellular amino acid biosynthetic process;cellular amino acid metabolic process;cellular aromatic compound metabolic process;cell…	binding;catalytic activity;cation binding;homocysteine S-methyltransferase activity;ion binding;metal ion binding;methylenetetrahydrofolate reductase (NADPH) activity;methyltransferase activity;oxidoreductase activity;oxidoreductase activity, acting on the CH-NH group of donors;oxidoreductase activity, acting on the CH-NH group of donors, NAD or NADP as acceptor;S-adenosylmethionine-dependent met…		amine metabolic process;biosynthetic process;cellular amino acid metabolic process;cellular aromatic compound metabolic process;cellular ketone metabolic process;cellular metabolic process;cellular nitrogen compound metabolic process;cellular process;cofactor metabolic process;heterocycle metabolic process;metabolic process;nitrogen compound metabolic process;one-carbon metabolic process;organic …		Cysteine and methionine metabolism	FAD-linked_oxidoreductase-like;Mehydrof_redctse;S_MeTrfase	>sp|O06745|YITJ_BACSU Bifunctional homocysteine S-methyltransferase/5,10-methylenetetrahydrofolate reductase OS=Bacillus subtilis (strain 168) GN=yitJ PE=2 SV=1
O07543		yheB	UPF0754 membrane protein YheB	0	3	3	3	1	0	-0.519017		20.7828	20.5136	20.1124	20.0834	21.852	21.0304	0.337338	0.88506	6.38177	10.1289	1.44899	5.82369	7.78846	6.46294	4.8939	4.7965	16.3433	9.24685	377	42908.3	23			cell part;integral to membrane;intrinsic to membrane;membrane;membrane part;plasma membrane		cell part;membrane;plasma membrane		DUF445;UCP032178	>sp|O07543|YHEB_BACSU UPF0754 membrane protein YheB OS=Bacillus subtilis (strain 168) GN=yheB PE=3 SV=1
O34909		yerA	Putative adenine deaminase YerA	2	4	1	3	3	1	1.75098		24.2471	23.8914	21.2885	21.5742	21.1811	21.4187	1.61534	0.197956	46.6266	10.1792	33.2005	1.37397	73.2309	57.2291	9.41976	11.4831	8.74452	10.3101	580	66645.7	27		adenine deaminase activity;catalytic activity;deaminase activity;hydrolase activity;hydrolase activity, acting on carbon-nitrogen (but not peptide) bonds;hydrolase activity, acting on carbon-nitrogen (but not peptide) bonds, in cyclic amidines				Purine metabolism	Adenine_deam_C;Amidohydro_1;Metal-dep_hydrolase_composite	>sp|O34909|YERA_BACSU Putative adenine deaminase YerA OS=Bacillus subtilis (strain 168) GN=yerA PE=1 SV=1
P37512		yyaL	Uncharacterized protein YyaL	5	5	4	3	2	1	0.533427		22.3475	22.1139	22.3039	21.9013	21.5373	21.7263	0.1242	0.182036	15.0983	10.4615	1.2705	1.31418	16.0578	13.6575	15.5797	11.7861	9.15804	10.4402	689	78755	33		catalytic activity					6-hairpin_glycosidase-like;6hp_glycosidase;DUF255;Glyco_hydro_76;Ssp411;Thioredoxin-like_fold	>sp|P37512|YYAL_BACSU Uncharacterized protein YyaL OS=Bacillus subtilis (strain 168) GN=yyaL PE=4 SV=1
P28821		pabC	Aminodeoxychorismate lyase	2	2	2	1	2	1	0.36844		20.2994	20.4272	22.932	20.7283	20.6567	21.1682	1.48442	0.27692	19.6806	10.5674	21.1896	2.11882	7.11865	7.77784	44.1453	9.58342	9.11947	12.9993	293	33515.5	18	amine biosynthetic process;amine metabolic process;aromatic compound biosynthetic process;biosynthetic process;carboxylic acid biosynthetic process;carboxylic acid metabolic process;cellular amine metabolic process;cellular amino acid biosynthetic process;cellular amino acid metabolic process;cellular aromatic compound metabolic process;cellular biosynthetic process;cellular ketone metabolic proc…	4-amino-4-deoxychorismate lyase activity;carbon-carbon lyase activity;catalytic activity;lyase activity;oxo-acid-lyase activity		amine metabolic process;biosynthetic process;cellular amino acid metabolic process;cellular aromatic compound metabolic process;cellular ketone metabolic process;cellular metabolic process;cellular nitrogen compound metabolic process;cellular process;cofactor metabolic process;heterocycle metabolic process;metabolic process;nitrogen compound metabolic process;organic acid metabolic process;primar…		Folate biosynthesis	Aminotrans_IV;Aminotrans_IV_CS	>sp|P28821|PABC_BACSU Aminodeoxychorismate lyase OS=Bacillus subtilis (strain 168) GN=pabC PE=3 SV=1
O34425		gapB	Glyceraldehyde-3-phosphate dehydrogenase 2	3	3	1	0	0	1	0.81632		20.9153	21.3407	22.0579	21.3033	21.3244	19.2371	0.577486	1.19908	16.5485	10.724	6.79023	6.33588	10.9094	14.6503	24.0859	14.2764	14.4866	3.40892	340	37476.1	18	alcohol catabolic process;alcohol metabolic process;carbohydrate catabolic process;carbohydrate metabolic process;catabolic process;cellular carbohydrate catabolic process;cellular carbohydrate metabolic process;cellular metabolic process;cellular process;generation of precursor metabolites and energy;glucose catabolic process;glucose metabolic process;glycolysis;hexose catabolic process;hexose m…	binding;catalytic activity;coenzyme binding;cofactor binding;glyceraldehyde-3-phosphate dehydrogenase (NAD(P)+) (phosphorylating) activity;NAD binding;NADP binding;nucleotide binding;oxidoreductase activity;oxidoreductase activity, acting on the aldehyde or oxo group of donors;oxidoreductase activity, acting on the aldehyde or oxo group of donors, NAD or NADP as acceptor	cell part;cytoplasm;intracellular part	alcohol metabolic process;carbohydrate metabolic process;catabolic process;cellular metabolic process;cellular process;generation of precursor metabolites and energy;metabolic process;primary metabolic process;small molecule metabolic process	cell part;cytoplasm	Alzheimer's disease;Glycolysis / Gluconeogenesis	GlycerAld/Erythrose_P_DH;GlycerAld_3-P_DH_AS;GlycerAld_3-P_DH_cat;GlycerAld_3-P_DH_NAD(P)-bd;Glyceraldehyde-3-P_DH_1;NAD(P)-bd_dom	>sp|O34425|G3P2_BACSU Glyceraldehyde-3-phosphate dehydrogenase 2 OS=Bacillus subtilis (strain 168) GN=gapB PE=1 SV=1
P18256		thrZ	Threonine--tRNA ligase 2	3	3	3	5	5	2	0.983623		23.7176	23.6901	20.8874	22.1294	20.9889	22.2259	1.62614	0.688	27.6794	10.9459	19.2088	4.38921	39.1378	38.3973	5.50313	13.0161	5.90441	13.9171	638	73387.6	35	amine metabolic process;amino acid activation;carboxylic acid metabolic process;cellular amine metabolic process;cellular amino acid metabolic process;cellular ketone metabolic process;cellular macromolecule metabolic process;cellular metabolic process;cellular nitrogen compound metabolic process;cellular process;macromolecule metabolic process;metabolic process;ncRNA metabolic process;nitrogen c…	adenyl nucleotide binding;adenyl ribonucleotide binding;aminoacyl-tRNA ligase activity;ATP binding;binding;catalytic activity;cation binding;ion binding;ligase activity;ligase activity, forming aminoacyl-tRNA and related compounds;ligase activity, forming carbon-oxygen bonds;metal ion binding;nucleotide binding;purine nucleotide binding;purine ribonucleoside triphosphate binding;purine ribonucleo…	cell part;cytoplasm;intracellular part	amine metabolic process;cellular amino acid metabolic process;cellular ketone metabolic process;cellular metabolic process;cellular nitrogen compound metabolic process;cellular process;macromolecule metabolic process;metabolic process;nitrogen compound metabolic process;nucleobase-containing compound metabolic process;organic acid metabolic process;primary metabolic process;RNA metabolic process;…	cell part;cytoplasm	Aminoacyl-tRNA biosynthesis	aa-tRNA-synt_IIb_cons-dom;aa-tRNA-synth_II;Anticodon-bd;Beta-grasp_dom;TGS;TGS-like;Thr/Ala-tRNA-synth_IIc_edit;Thr-tRNA-ligase_IIa;tRNA_SAD	>sp|P18256|SYT2_BACSU Threonine--tRNA ligase 2 OS=Bacillus subtilis (strain 168) GN=thrZ PE=2 SV=2
O31635		yjcM	Uncharacterized protein YjcM	2	2	3	1	2	1	-0.79664		19.5764	20.6986	20.5547	20.8224	21.3283	21.0689	0.610607	0.25301	6.65922	11.067	2.43879	1.93767	3.88152	8.44931	7.64683	9.20597	13.0732	10.9218	409	46575.3	20							Amidase_6	>sp|O31635|YJCM_BACSU Uncharacterized protein YjcM OS=Bacillus subtilis (strain 168) GN=yjcM PE=3 SV=1
C0H3X7		mprF	Phosphatidylglycerol lysyltransferase	2	3	2	1	1	1	-0.398437		21.5216	21.5446	21.5858	21.834	22.1094	21.9039	0.0325233	0.143146	8.47439	11.2052	0.191613	1.13361	8.30405	8.43727	8.68185	10.3119	12.4804	10.8233	856	96321.8	36	lipid metabolic process;metabolic process;primary metabolic process;response to antibiotic;response to chemical stimulus;response to stimulus	catalytic activity;lysyltransferase activity;transferase activity;transferase activity, transferring acyl groups;transferase activity, transferring amino-acyl groups	cell part;integral to membrane;intrinsic to membrane;membrane;membrane part;plasma membrane	lipid metabolic process;metabolic process;primary metabolic process;response to chemical stimulus;response to stimulus	cell part;membrane;plasma membrane	Staphylococcus aureus infection	Acyl_CoA_acyltransferase;L-PG_synthase/AglD;LPG_synthase_DUF2156	>sp|C0H3X7|MPRF_BACSU Phosphatidylglycerol lysyltransferase OS=Bacillus subtilis (strain 168) GN=mprF PE=1 SV=1
P40872		pksM	Polyketide synthase PksM	19	29	25	12	13	8	-0.844373		23.194	24.0196	23.5722	23.7944	25.0345	24.49	0.413302	0.621565	6.07211	11.2629	1.74186	4.62552	4.47352	7.9285	5.81433	6.7826	16.0211	10.9848	4262	475621	213	antibiotic biosynthetic process;antibiotic metabolic process;biosynthetic process;cellular biosynthetic process;cellular metabolic process;cellular process;drug metabolic process;metabolic process	amine binding;amino acid binding;binding;carboxylic acid binding;catalytic activity;modified amino acid binding;phosphopantetheine binding;transferase activity;transferase activity, transferring acyl groups;transferase activity, transferring acyl groups other than amino-acyl groups;vitamin binding	cell part;cytoplasm;intracellular part	biosynthetic process;cellular metabolic process;cellular process;drug metabolic process;metabolic process	cell part;cytoplasm		Acyl_carrier_prot-like;Ketoacyl_synth_AS;Ketoacyl_synth_C;Ketoacyl_synth_N;Methyltransf_12;NAD(P)-bd_dom;PKS/FAS_KR;PKS_Beta-ketoAc_synthase_dom;PKS_dehydratase;PKS_KR;PKS_PP-bd;PPantetheine_attach_site;SAM-dependent_MTases-like;Thiolase_acyl_enz_int_AS;Thiolase-like;Thiolase-like_subgr	>sp|P40872|PKSM_BACSU Polyketide synthase PksM OS=Bacillus subtilis (strain 168) GN=pksM PE=1 SV=4
O05261		yulB	Uncharacterized HTH-type transcriptional regulator YulB	3	3	2	1	1	1	0.80044		21.1504	21.1006	22.4212	21.5343	19.9769	20.7596	0.748489	0.778723	19.8449	11.3792	11.2263	5.92147	13.5954	13.1341	32.8051	17.7406	6.02742	10.3697	258	28855	17	biosynthetic process;cellular biosynthetic process;cellular macromolecule biosynthetic process;cellular macromolecule metabolic process;cellular metabolic process;cellular nitrogen compound metabolic process;cellular process;macromolecule biosynthetic process;macromolecule metabolic process;metabolic process;nitrogen compound metabolic process;nucleic acid metabolic process;nucleobase-containing …	binding;DNA binding;nucleic acid binding;nucleic acid binding transcription factor activity;sequence-specific DNA binding transcription factor activity	cell part;intracellular	biosynthetic process;cellular metabolic process;cellular nitrogen compound metabolic process;cellular process;macromolecule metabolic process;metabolic process;nitrogen compound metabolic process;nucleobase-containing compound metabolic process;primary metabolic process;RNA metabolic process	cell part;intracellular		DeoR_C;HTH_DeoR_N;Tscrpt_reg_HTH_DeoR_CS;WHTH_DNA-bd_dom	>sp|O05261|YULB_BACSU Uncharacterized HTH-type transcriptional regulator YulB OS=Bacillus subtilis (strain 168) GN=yulB PE=3 SV=1
O32220		copA	Copper-exporting P-type ATPase A	2	1	2	2	1	2	0.0775567		22.4223	21.445	20.2365	20.426	22.5223	20.9229	1.0949	1.09537	11.9046	11.5489	8.15488	9.246	20.6707	10.4998	4.54342	5.18118	22.1542	7.31131	802	85911.5	27	cation transport;copper ion transport;establishment of localization;ion transport;metal ion transport;transition metal ion transport;transport	active transmembrane transporter activity;adenyl nucleotide binding;adenyl ribonucleotide binding;ATP binding;ATPase activity;ATPase activity, coupled;ATPase activity, coupled to movement of substances;ATPase activity, coupled to transmembrane movement of ions;ATPase activity, coupled to transmembrane movement of substances;binding;catalytic activity;cation binding;cation transmembrane transporte…	cell part;integral to membrane;intrinsic to membrane;membrane;membrane part;plasma membrane	establishment of localization;ion transport;transport	cell part;membrane;plasma membrane		ATPase_P-typ_cyto_domN;ATPase_P-typ_P_site;ATPase_P-typ_transduc_dom_A;Cation_transp_P_typ_ATPase;Cation_transp_P-typ_ATPase_IB;HAD-like_dom;HeavyMe-assoc_HMA;Heavy-metal-associated_CS;HMA_Cu_ion-bd	>sp|O32220|COPA_BACSU Copper-exporting P-type ATPase A OS=Bacillus subtilis (strain 168) GN=copA PE=1 SV=2
O07549		yheH	Probable multidrug resistance ABC transporter ATP-binding/permease protein YheH	2	4	4	2	2	1	-0.47876		21.8245	21.0071	21.7421	21.5822	22.4022	22.0257	0.450029	0.410423	8.34579	11.5867	2.34573	3.22635	9.96743	5.65609	9.41384	8.42631	14.8752	11.4585	673	76305.1	37	establishment of localization;lipid transport;organic substance transport;response to antibiotic;response to chemical stimulus;response to stimulus;transport	active transmembrane transporter activity;adenyl nucleotide binding;adenyl ribonucleotide binding;ATP binding;ATPase activity;ATPase activity, coupled;ATPase activity, coupled to movement of substances;ATPase activity, coupled to transmembrane movement of substances;binding;catalytic activity;hydrolase activity;hydrolase activity, acting on acid anhydrides;hydrolase activity, acting on acid anhyd…	cell part;integral to membrane;intrinsic to membrane;membrane;membrane part;plasma membrane	establishment of localization;lipid transport;response to chemical stimulus;response to stimulus;transport	cell part;membrane;plasma membrane		AAA+_ATPase;ABC_transporter_CS;ABC_transporter-like;ABC_transptr_TM_dom;ABC1_TM_dom;P-loop_NTPase	>sp|O07549|YHEH_BACSU Probable multidrug resistance ABC transporter ATP-binding/permease protein YheH OS=Bacillus subtilis (strain 168) GN=yheH PE=1 SV=1
P46331		yxbG	Uncharacterized oxidoreductase YxbG	3	3	2	0	0	0	0.81499		21.5389	21.6933	21.7816	21.0183	20.8194	20.7311	0.122851	0.147074	20.7762	11.8225	1.74787	1.22503	18.9091	21.0461	22.3734	13.1813	11.4839	10.8024	273	29433.2	16		catalytic activity;oxidoreductase activity					DH_sc/Rdtase_SDR;Glc/ribitol_DH;NAD(P)-bd_dom;Sc_DH/Rdtase_CS	>sp|P46331|YXBG_BACSU Uncharacterized oxidoreductase YxbG OS=Bacillus subtilis (strain 168) GN=yxbG PE=3 SV=2
O31745		ylqG	Uncharacterized protein YlqG	2	4	5	4	5	2	0.324193		21.9435	22.5499	23.1243	21.9172	22.3906	22.3373	0.590491	0.259299	15.5949	11.9142	6.22011	2.02572	9.76807	14.8715	22.145	9.59176	13.3167	12.8342	576	63028.3	41								>sp|O31745|YLQG_BACSU Uncharacterized protein YlqG OS=Bacillus subtilis (strain 168) GN=ylqG PE=4 SV=1
O32178		fadN	Probable 3-hydroxyacyl-CoA dehydrogenase	3	4	3	3	3	0	0.551643		22.7783	22.8362	22.8174	21.9639	22.7326	22.0805	0.0295306	0.414262	16.991	11.9273	0.346619	3.63027	16.6124	17.2927	17.068	9.44653	16.094	10.2414	789	87085.3	43	carboxylic acid catabolic process;carboxylic acid metabolic process;catabolic process;cellular catabolic process;cellular ketone metabolic process;cellular lipid catabolic process;cellular lipid metabolic process;cellular metabolic process;cellular process;fatty acid beta-oxidation;fatty acid catabolic process;fatty acid metabolic process;fatty acid oxidation;lipid catabolic process;lipid metabol…	3-hydroxyacyl-CoA dehydrogenase activity;binding;catalytic activity;coenzyme binding;cofactor binding;oxidoreductase activity;oxidoreductase activity, acting on CH-OH group of donors;oxidoreductase activity, acting on the CH-OH group of donors, NAD or NADP as acceptor		catabolic process;cellular ketone metabolic process;cellular lipid metabolic process;cellular metabolic process;cellular process;lipid metabolic process;metabolic process;organic acid metabolic process;primary metabolic process;small molecule metabolic process			3HC_DH_C;3-OHacyl-CoA_DH_NAD-bd;6-PGluconate_DH_C-like;ClpP/crotonase-like_dom;Crotonase_core_superfam;DH_multihelical;NAD(P)-bd_dom	>sp|O32178|FADN_BACSU Probable 3-hydroxyacyl-CoA dehydrogenase OS=Bacillus subtilis (strain 168) GN=fadN PE=2 SV=2
P96714		ywqB	Uncharacterized protein YwqB	3	4	3	3	3	2	0.12765		20.1024	23.3786	20.5727	19.4662	21.9727	22.2318	1.77145	1.52742	16.6614	11.9714	20.3217	8.19702	4.13991	40.1089	5.73552	2.66375	15.136	18.1143	536	63310.1	27		binding;cation binding;ion binding;metal ion binding;transition metal ion binding;zinc ion binding					Znf_SWIM	>sp|P96714|YWQB_BACSU Uncharacterized protein YwqB OS=Bacillus subtilis (strain 168) GN=ywqB PE=3 SV=2
O34313		yfkN	Trifunctional nucleotide phosphoesterase protein YfkN;2,3-cyclic-nucleotide 2-phosphodiesterase/3-nucleotidase;5-nucleotidase	8	8	9	3	2	1	-1.32667		21.2157	21.4743	22.536	22.6396	23.0293	23.5371	0.699647	0.450014	5.04443	12.0337	2.62343	3.7809	3.22442	3.85728	8.05158	8.65142	11.3341	16.1155	1462	159706	75	catabolic process;cellular catabolic process;cellular metabolic process;cellular nitrogen compound catabolic process;cellular nitrogen compound metabolic process;cellular process;metabolic process;nitrogen compound metabolic process;nucleobase-containing compound catabolic process;nucleobase-containing compound metabolic process;nucleobase-containing small molecule metabolic process;nucleoside ph…	2',3'-cyclic-nucleotide 2'-phosphodiesterase activity;3'-nucleotidase activity;5'-nucleotidase activity;binding;catalytic activity;cation binding;cyclic-nucleotide phosphodiesterase activity;hydrolase activity;hydrolase activity, acting on ester bonds;ion binding;metal ion binding;nucleotidase activity;nucleotide binding;phosphatase activity;phosphoric diester hydrolase activity;phosphoric ester …	cell part;cell wall;external encapsulating structure;extracellular region	catabolic process;cellular metabolic process;cellular nitrogen compound metabolic process;cellular process;metabolic process;nitrogen compound metabolic process;nucleobase-containing compound catabolic process;nucleobase-containing compound metabolic process;nucleobase-containing small molecule metabolic process;nucleotide metabolic process;primary metabolic process;small molecule metabolic proce…	cell part;cell wall;external encapsulating structure;extracellular region	Purine metabolism;Pyrimidine metabolism	5_nucleotidase/apyrase;5'-Nucleotdase_C;5'-Nucleotdase_CS;Calcineurin-like_PHP_apaH;LPXTG_anchor;Metallo-depent_PP-like	>sp|O34313|NTPES_BACSU Trifunctional nucleotide phosphoesterase protein YfkN OS=Bacillus subtilis (strain 168) GN=yfkN PE=1 SV=1
P42968		kipR	HTH-type transcriptional regulator KipR	2	2	2	2	0	1	-0.564643		20.4038	20.0813	20.511	20.59	20.8625	21.2376	0.223645	0.325135	8.25619	12.3244	1.23292	2.80733	8.60981	6.8851	9.27366	9.79581	11.8321	15.3453	250	27745.9	16	biological regulation;biosynthetic process;cellular biosynthetic process;cellular macromolecule biosynthetic process;cellular macromolecule metabolic process;cellular metabolic process;cellular nitrogen compound metabolic process;cellular process;macromolecule biosynthetic process;macromolecule metabolic process;metabolic process;nitrogen compound metabolic process;nucleic acid metabolic process;…	binding;DNA binding;nucleic acid binding		biological regulation;biosynthetic process;cellular metabolic process;cellular nitrogen compound metabolic process;cellular process;macromolecule metabolic process;metabolic process;nitrogen compound metabolic process;nucleobase-containing compound metabolic process;primary metabolic process;RNA metabolic process			GAF_dom_like;Tscrpt_reg_IclR_C;Tscrpt_reg_IclR_N;WHTH_DNA-bd_dom	>sp|P42968|KIPR_BACSU HTH-type transcriptional regulator KipR OS=Bacillus subtilis (strain 168) GN=kipR PE=2 SV=4
P54497		yqgT	Uncharacterized protein YqgT	2	2	2	0	2	0	0.121227		22.3337	20.9283	21.639	21.5107	21.4739	21.5528	0.702717	0.0394488	14.5463	12.3805	6.86578	0.338807	21.8706	8.25641	13.5118	12.3623	12.0511	12.728	376	43439.6	24		binding;carboxypeptidase activity;catalytic activity;cation binding;exopeptidase activity;hydrolase activity;ion binding;metal ion binding;metallocarboxypeptidase activity;metalloexopeptidase activity;metallopeptidase activity;peptidase activity;peptidase activity, acting on L-amino acid peptides;transition metal ion binding;zinc ion binding					Peptidase_M14	>sp|P54497|YQGT_BACSU Uncharacterized protein YqgT OS=Bacillus subtilis (strain 168) GN=yqgT PE=3 SV=1
P50844		kdgR	HTH-type transcriptional regulator KdgR	2	2	1	0	0	0	0.180427		21.0541	20.456	21.9768	20.7485	21.4245	20.7727	0.766133	0.383504	15.0761	12.398	8.11454	3.50182	12.7178	8.40187	24.1085	10.2897	16.4403	10.4641	339	37858	17	biosynthetic process;cellular biosynthetic process;cellular macromolecule biosynthetic process;cellular macromolecule metabolic process;cellular metabolic process;cellular nitrogen compound metabolic process;cellular process;cellular response to stimulus;cellular response to stress;DNA metabolic process;DNA recombination;DNA repair;macromolecule biosynthetic process;macromolecule metabolic proces…	adenyl nucleotide binding;adenyl ribonucleotide binding;ATP binding;binding;catalytic activity;DNA binding;DNA ligase (ATP) activity;DNA ligase activity;ligase activity;ligase activity, forming phosphoric ester bonds;nucleic acid binding;nucleic acid binding transcription factor activity;nucleotide binding;purine nucleotide binding;purine ribonucleoside triphosphate binding;purine ribonucleotide …		biosynthetic process;cellular metabolic process;cellular nitrogen compound metabolic process;cellular process;DNA metabolic process;DNA recombination;DNA repair;macromolecule metabolic process;metabolic process;nitrogen compound metabolic process;nucleobase-containing compound metabolic process;primary metabolic process;response to DNA damage stimulus;response to stimulus;response to stress;RNA m…			DNA_ligase_ATP-dep_cent;Lambda_DNA-bd_dom;Peripla_BP_I;Tscrpt_reg_HTH_LacI	>sp|P50844|KDGR_BACSU HTH-type transcriptional regulator KdgR OS=Bacillus subtilis (strain 168) GN=kdgR PE=1 SV=1
P94475		yeaD	Uncharacterized protein YeaD	2	3	2	1	1	1	0.865377		22.047	21.4769	22.7814	20.6882	21.9482	21.0728	0.653927	0.645753	22.7929	12.5173	10.3373	5.85826	20.4896	13.8016	34.0876	7.98881	19.1334	10.4297	398	45379.4	21							DUF58	>sp|P94475|YEAD_BACSU Uncharacterized protein YeaD OS=Bacillus subtilis (strain 168) GN=yeaD PE=4 SV=2
O34678		ytbE	Uncharacterized oxidoreductase YtbE	2	3	2	3	2	1	0.88217		22.7249	21.7498	20.9796	20.7091	21.1629	20.9359	0.874683	0.226887	25.9144	12.553	15.4937	1.96815	43.0242	21.8867	12.8323	10.6386	14.5708	12.4496	280	31768	16		catalytic activity;oxidoreductase activity					Aldo/ket_red;Aldo/ket_reductase_CS;Aldo/keto_reductase_subgr;NADP_OxRdtase_dom	>sp|O34678|YTBE_BACSU Uncharacterized oxidoreductase YtbE OS=Bacillus subtilis (strain 168) GN=ytbE PE=1 SV=1
O31776		tdh	L-threonine 3-dehydrogenase	0	0	0	2	2	0	1.86953		21.8096	21.2016	23.294	19.1278	20.8775	20.6913	1.07636	0.960949	49.2643	12.6153	38.1675	6.53209	33.182	21.7699	92.841	5.17124	17.3899	15.2846	347	36996.8	11	amine catabolic process;amine metabolic process;aspartate family amino acid catabolic process;aspartate family amino acid metabolic process;carboxylic acid catabolic process;carboxylic acid metabolic process;catabolic process;cellular amine metabolic process;cellular amino acid catabolic process;cellular amino acid metabolic process;cellular catabolic process;cellular ketone metabolic process;cel…	binding;catalytic activity;cation binding;ion binding;L-threonine 3-dehydrogenase activity;metal ion binding;oxidoreductase activity;oxidoreductase activity, acting on CH-OH group of donors;oxidoreductase activity, acting on the CH-OH group of donors, NAD or NADP as acceptor;transition metal ion binding;zinc ion binding	cell part;cytoplasm;intracellular part	amine metabolic process;catabolic process;cellular amino acid metabolic process;cellular ketone metabolic process;cellular metabolic process;cellular nitrogen compound metabolic process;cellular process;metabolic process;nitrogen compound metabolic process;organic acid metabolic process;primary metabolic process;small molecule metabolic process	cell part;cytoplasm	Glycine, serine and threonine metabolism	ADH_C;ADH_GroES-like;ADH_SF_Zn-type;ADH_Zn_CS;GroES-like;L-Threonine_3-DHase;NAD(P)-bd_dom	>sp|O31776|TDH_BACSU L-threonine 3-dehydrogenase OS=Bacillus subtilis (strain 168) GN=tdh PE=3 SV=1
P96596		ydbA	Uncharacterized protein YdbA	2	2	2	1	1	1	0.69973		20.955	21.3603	21.8079	20.8204	20.3826	20.821	0.426633	0.252966	21.378	12.9119	6.29806	2.1393	15.5268	20.5636	28.0437	14.1439	10.4416	14.1501	272	31245.2	13							EcsC	>sp|P96596|YDBA_BACSU Uncharacterized protein YdbA OS=Bacillus subtilis (strain 168) GN=ydbA PE=4 SV=1
P94459		ppsD	Plipastatin synthase subunit D;ATP-dependent proline adenylase;ATP-dependent glutamine adenylase;ATP-dependent tyrosine adenylase 2	10	12	13	7	10	9	0.467373		24.1822	25.419	25.3313	24.2551	24.5178	24.7575	0.690123	0.251275	19.5129	13.3145	7.83828	2.30105	10.5014	24.7485	23.2888	11.0453	13.2519	15.6461	3603	406812	180	antibiotic biosynthetic process;antibiotic metabolic process;biosynthetic process;cellular biosynthetic process;cellular metabolic process;cellular process;drug metabolic process;metabolic process	catalytic activity;transferase activity		biosynthetic process;cellular metabolic process;cellular process;drug metabolic process;metabolic process			AA_adenyl_domain;Acyl_carrier_prot-like;AMP-bd_C;AMP-binding_CS;AMP-dep_Synth/Lig;Condensatn;NRPS_synth;PPantetheine_attach_site	>sp|P94459|PPSD_BACSU Plipastatin synthase subunit D OS=Bacillus subtilis (strain 168) GN=ppsD PE=1 SV=2
P39800		xlyA	N-acetylmuramoyl-L-alanine amidase XlyA	0	0	0	5	3	0	1.23399		24.2766	21.0889	20.9223	20.8498	21.4512	20.2848	1.89036	0.583309	54.1521	13.3158	69.6193	5.30835	134.536	14.765	13.1551	12.5099	18.981	8.45649	297	31912.7	15	amine metabolic process;aminoglycan catabolic process;aminoglycan metabolic process;anatomical structure formation involved in morphogenesis;carbohydrate catabolic process;carbohydrate metabolic process;catabolic process;cell communication;cell differentiation;cellular developmental process;cellular process;cellular response to external stimulus;cellular response to extracellular stimulus;cellula…	catalytic activity;hydrolase activity;hydrolase activity, acting on carbon-nitrogen (but not peptide) bonds;hydrolase activity, acting on carbon-nitrogen (but not peptide) bonds, in linear amides;N-acetylmuramoyl-L-alanine amidase activity	extracellular region	amine metabolic process;anatomical structure formation involved in morphogenesis;carbohydrate metabolic process;catabolic process;cell communication;cell differentiation;cellular process;developmental process;macromolecule metabolic process;metabolic process;nitrogen compound metabolic process;polysaccharide metabolic process;primary metabolic process;response to external stimulus;response to ext…	extracellular region		Amidase_domain;LysM_dom;Peptidoglycan-bd-like	>sp|P39800|XLYA_BACSU N-acetylmuramoyl-L-alanine amidase XlyA OS=Bacillus subtilis (strain 168) GN=xlyA PE=1 SV=1
P16497		kinA	Sporulation kinase A	2	5	5	7	4	1	-0.00797667		22.6492	22.5306	21.4393	22.3493	22.5016	21.7922	0.666915	0.373475	13.8485	13.341	5.42867	3.21395	17.6531	16.2605	7.63178	14.3395	15.9371	9.74628	606	69171.4	37	anatomical structure formation involved in morphogenesis;biological regulation;cell differentiation;cellular developmental process;cellular process;developmental process;positive regulation of biological process;positive regulation of developmental process;positive regulation of sporulation;regulation of biological process;regulation of biosynthetic process;regulation of cellular biosynthetic pro…	adenyl nucleotide binding;adenyl ribonucleotide binding;ATP binding;binding;catalytic activity;identical protein binding;kinase activity;molecular transducer activity;nucleotide binding;phosphotransferase activity, alcohol group as acceptor;phosphotransferase activity, nitrogenous group as acceptor;protein binding;protein histidine kinase activity;protein kinase activity;purine nucleotide binding…	cell part;membrane	anatomical structure formation involved in morphogenesis;biological regulation;cell differentiation;cellular process;developmental process;sporulation	cell part;membrane	Two-component system	EnvZ-like_dim/P;HATPase_ATP-bd;PAC;PAS;PAS_fold;Sig_transdc_His_kinase_core;Sig_transdc_His_kinase_dimeric;Sig_transdc_His_kin-like_C	>sp|P16497|KINA_BACSU Sporulation kinase A OS=Bacillus subtilis (strain 168) GN=kinA PE=1 SV=2
O34623		dnaE	DNA polymerase III subunit alpha	5	8	9	8	5	3	0.590223		23.8216	23.0544	23.9227	22.8329	23.185	23.0101	0.47484	0.176061	21.055	13.5896	6.21203	1.6547	23.7452	13.9513	25.4685	11.9658	15.2736	13.5296	1115	125350	62		3'-5' exonuclease activity;binding;catalytic activity;DNA binding;DNA polymerase activity;DNA-directed DNA polymerase activity;exonuclease activity;hydrolase activity;hydrolase activity, acting on ester bonds;nuclease activity;nucleic acid binding;nucleotidyltransferase activity;transferase activity;transferase activity, transferring phosphorus-containing groups	cell part;cytoplasm;intracellular part		cell part;cytoplasm	DNA replication;Homologous recombination;Mismatch repair;Purine metabolism;Pyrimidine metabolism	DNA_pol3_alpha;DNAPol_HHH;NA-bd_OB_tRNA;NA-bd_OB-fold;PHP_C;Pol/His_phosphatase_N;Pol/histidinol_Pase-like;PolC_alpha	>sp|O34623|DPO3A_BACSU DNA polymerase III subunit alpha OS=Bacillus subtilis (strain 168) GN=dnaE PE=3 SV=1
O34796		yvkC	Uncharacterized phosphotransferase YvkC	2	4	4	3	3	1	-0.15228		22.4709	22.1743	22.3051	22.7314	22.4923	22.1834	0.148648	0.274701	12.3951	13.8912	1.28304	2.60164	13.7436	11.1895	12.252	16.4632	13.9493	11.2609	831	94448.4	42		adenyl nucleotide binding;adenyl ribonucleotide binding;ATP binding;binding;catalytic activity;kinase activity;nucleotide binding;purine nucleotide binding;purine ribonucleoside triphosphate binding;purine ribonucleotide binding;ribonucleotide binding;transferase activity;transferase activity, transferring phosphorus-containing groups					ATP_grasp_subdomain_1;ATP_grasp_subdomain_2;PEP-util_enz_mobile_dom;PPDK_PEP-bd	>sp|O34796|YVKC_BACSU Uncharacterized phosphotransferase YvkC OS=Bacillus subtilis (strain 168) GN=yvkC PE=3 SV=1
P94535		glcD	Glycolate oxidase subunit GlcD	2	4	3	2	2	0	-0.442983		21.2652	21.2169	21.576	21.6884	21.414	22.2846	0.194867	0.445118	10.2914	14.3638	1.43609	4.59694	9.62584	9.30886	11.9395	12.9073	10.6715	19.5125	470	50936.5	26		(S)-2-hydroxy-acid oxidase activity;binding;catalytic activity;coenzyme binding;cofactor binding;flavin adenine dinucleotide binding;glycolate oxidase activity;oxidoreductase activity;oxidoreductase activity, acting on CH-OH group of donors;oxidoreductase activity, acting on the CH-OH group of donors, NAD or NADP as acceptor;oxidoreductase activity, acting on the CH-OH group of donors, oxygen as …	cell part;cytoplasmic part;glycolate oxidase complex;intracellular part;macromolecular complex;protein complex		cell part;macromolecular complex;protein complex	Glyoxylate and dicarboxylate metabolism	CO_DH_flavot_FAD-bd_sub2;FAD-bd_2;FAD-bd_2_sub1;FAD-linked_Oxase-like_C;FAD-linked_oxidase_C;GlcD;Oxid_FAD_bind_N;Vanillyl_alc_oxidase_C-sub2	>sp|P94535|GLCD_BACSU Glycolate oxidase subunit GlcD OS=Bacillus subtilis (strain 168) GN=glcD PE=3 SV=1
P39845		ppsA	Plipastatin synthase subunit A;ATP-dependent glutamate adenylase 1;ATP-dependent ornithine adenylase	11	13	13	11	10	7	0.4631		24.0246	24.8283	24.7622	23.4631	24.5508	24.2119	0.446164	0.55656	20.1032	14.8342	5.59996	5.24826	13.6664	23.8557	22.7874	9.26039	19.6811	15.561	2561	289185	124	antibiotic biosynthetic process;antibiotic metabolic process;biosynthetic process;cellular biosynthetic process;cellular metabolic process;cellular process;drug metabolic process;metabolic process	catalytic activity;ligase activity;transferase activity		biosynthetic process;cellular metabolic process;cellular process;drug metabolic process;metabolic process			AA_adenyl_domain;Acyl_carrier_prot-like;AMP-bd_C;AMP-binding_CS;AMP-dep_Synth/Lig;Condensatn;NRPS_synth;PPantetheine_attach_site	>sp|P39845|PPSA_BACSU Plipastatin synthase subunit A OS=Bacillus subtilis (strain 168) GN=ppsA PE=1 SV=2
P55184		yxjL	Uncharacterized transcriptional regulatory protein YxjL	2	3	2	2	1	1	0.586893		20.6775	20.953	23.0648	20.8062	20.6656	21.4628	1.30605	0.425516	29.5078	15.1007	28.3664	4.71488	11.8946	14.3982	62.2305	13.0046	11.7974	20.5002	218	24244.8	14	biosynthetic process;cellular biosynthetic process;cellular macromolecule biosynthetic process;cellular macromolecule metabolic process;cellular metabolic process;cellular nitrogen compound metabolic process;cellular process;macromolecule biosynthetic process;macromolecule metabolic process;metabolic process;nitrogen compound metabolic process;nucleic acid metabolic process;nucleobase-containing …	binding;DNA binding;molecular transducer activity;nucleic acid binding;nucleic acid binding transcription factor activity;sequence-specific DNA binding transcription factor activity;signal transducer activity;two-component response regulator activity	cell part;cytoplasm;intracellular part	biosynthetic process;cellular metabolic process;cellular nitrogen compound metabolic process;cellular process;macromolecule metabolic process;metabolic process;nitrogen compound metabolic process;nucleobase-containing compound metabolic process;primary metabolic process;RNA metabolic process	cell part;cytoplasm		CheY-like_superfamily;Sig_transdc_resp-reg_C-effctor;Sig_transdc_resp-reg_receiver;Tscrpt_reg_LuxR_C;WHTH_DNA-bd_dom	>sp|P55184|YXJL_BACSU Uncharacterized transcriptional regulatory protein YxjL OS=Bacillus subtilis (strain 168) GN=yxjL PE=3 SV=2
P94501		gltR	HTH-type transcriptional regulator GltR	2	2	2	1	1	0	0.853033		22.2903	20.6773	21.8869	20.7114	20.1897	21.3943	0.83937	0.604117	29.4697	15.6374	14.4624	6.57406	42.4421	13.8759	32.0912	14.2071	9.89626	22.8089	296	32956	12	amine biosynthetic process;amine metabolic process;biosynthetic process;carboxylic acid biosynthetic process;carboxylic acid metabolic process;cellular amine metabolic process;cellular amino acid biosynthetic process;cellular amino acid metabolic process;cellular biosynthetic process;cellular ketone metabolic process;cellular macromolecule biosynthetic process;cellular macromolecule metabolic pro…	binding;DNA binding;nucleic acid binding;nucleic acid binding transcription factor activity;sequence-specific DNA binding transcription factor activity		amine metabolic process;biosynthetic process;cellular amino acid metabolic process;cellular ketone metabolic process;cellular metabolic process;cellular nitrogen compound metabolic process;cellular process;macromolecule metabolic process;metabolic process;nitrogen compound metabolic process;nucleobase-containing compound metabolic process;organic acid metabolic process;primary metabolic process;R…			LysR_subst-bd;Tscrpt_reg_HTH_LysR;WHTH_DNA-bd_dom	>sp|P94501|GLTR_BACSU HTH-type transcriptional regulator GltR OS=Bacillus subtilis (strain 168) GN=gltR PE=1 SV=3
P23914		levR	Transcriptional regulatory protein LevR;Putative phosphotransferase EIIA component	4	6	5	4	1	0	-1.57161		22.2313	19.9204	21.8835	22.4222	23.4359	22.892	1.24599	0.50731	6.35066	16.0642	3.96198	5.63133	9.58679	1.93208	7.53311	10.9429	22.0949	15.1549	935	105833	51	biological regulation;biosynthetic process;carbohydrate transport;cellular biosynthetic process;cellular macromolecule biosynthetic process;cellular macromolecule metabolic process;cellular metabolic process;cellular nitrogen compound metabolic process;cellular process;establishment of localization;macromolecule biosynthetic process;macromolecule metabolic process;metabolic process;nitrogen compo…	adenyl nucleotide binding;adenyl ribonucleotide binding;ATP binding;binding;catalytic activity;DNA binding;hydrolase activity;hydrolase activity, acting on acid anhydrides;hydrolase activity, acting on acid anhydrides, in phosphorus-containing anhydrides;kinase activity;nucleic acid binding;nucleoside-triphosphatase activity;nucleotide binding;purine nucleotide binding;purine ribonucleoside triph…	cell part;integral to membrane;intrinsic to membrane;membrane part	biological regulation;biosynthetic process;carbohydrate transport;cellular metabolic process;cellular nitrogen compound metabolic process;cellular process;establishment of localization;macromolecule metabolic process;metabolic process;nitrogen compound metabolic process;nucleobase-containing compound metabolic process;primary metabolic process;RNA metabolic process;transport	cell part		AAA+_ATPase;P-loop_NTPase;PRD;PTS_EIIA_man-typ;Sigma_54_int;Sigma_54_int_dom_ATP-bd_2;Transcrpt_antitermin_CS;WHTH_DNA-bd_dom	>sp|P23914|LEVR_BACSU Transcriptional regulatory protein LevR OS=Bacillus subtilis (strain 168) GN=levR PE=3 SV=2
P05096		dnaG	DNA primase	3	5	5	4	2	0	-0.655673		21.1947	21.8435	21.7845	21.5304	23.0083	22.2511	0.358758	0.739025	9.80516	16.5071	2.2483	8.23753	7.22232	11.3237	10.8695	9.11411	25.3867	15.0206	603	68736.2	33		adenyl nucleotide binding;adenyl ribonucleotide binding;ATP binding;binding;catalytic activity;cation binding;DNA binding;DNA helicase activity;DNA primase activity;DNA-directed RNA polymerase activity;helicase activity;hydrolase activity;hydrolase activity, acting on acid anhydrides;hydrolase activity, acting on acid anhydrides, in phosphorus-containing anhydrides;ion binding;metal ion binding;n…				DNA replication	DNA_helicase_DnaB-like_N;DNA_primase_core_N;DNA_primase_DnaB-bd;DNA_primase_DnaG;Toprim_domain;Znf_CHC2	>sp|P05096|DNAG_BACSU DNA primase OS=Bacillus subtilis (strain 168) GN=dnaG PE=3 SV=2
P94490		xylR	Xylose repressor	2	2	2	1	1	0	0.175727		20.0622	21.7764	21.5152	20.9251	21.0298	20.8717	0.92354	0.0804592	21.1948	16.6896	10.7939	0.938291	9.0593	29.7232	24.802	16.4753	17.7165	15.877	384	42286.6	12	alcohol metabolic process;biological regulation;biosynthetic process;carbohydrate metabolic process;cellular biosynthetic process;cellular carbohydrate metabolic process;cellular macromolecule biosynthetic process;cellular macromolecule metabolic process;cellular metabolic process;cellular nitrogen compound metabolic process;cellular process;D-xylose metabolic process;macromolecule biosynthetic p…	binding;DNA binding;nucleic acid binding		alcohol metabolic process;biological regulation;biosynthetic process;carbohydrate metabolic process;cellular metabolic process;cellular nitrogen compound metabolic process;cellular process;macromolecule metabolic process;metabolic process;nitrogen compound metabolic process;nucleobase-containing compound metabolic process;primary metabolic process;RNA metabolic process;small molecule metabolic pr…			ROK;WHTH_DNA-bd_dom	>sp|P94490|XYLR_BACSU Xylose repressor OS=Bacillus subtilis (strain 168) GN=xylR PE=3 SV=3
O32041		yrvJ	Putative N-acetylmuramoyl-L-alanine amidase YrvJ	4	4	4	3	2	3	-0.0375967		21.2545	22.1436	22.8893	22.0502	22.2014	22.1486	0.818425	0.0767332	18.2708	16.9357	9.74401	0.89358	9.20085	17.0397	28.5719	15.9716	17.7362	17.0992	518	55501.1	27	amine metabolic process;aminoglycan catabolic process;aminoglycan metabolic process;carbohydrate catabolic process;carbohydrate metabolic process;catabolic process;glycosaminoglycan catabolic process;glycosaminoglycan metabolic process;macromolecule catabolic process;macromolecule metabolic process;metabolic process;nitrogen compound metabolic process;peptidoglycan catabolic process;peptidoglycan…	binding;catalytic activity;cation binding;hydrolase activity;hydrolase activity, acting on carbon-nitrogen (but not peptide) bonds;hydrolase activity, acting on carbon-nitrogen (but not peptide) bonds, in linear amides;ion binding;metal ion binding;N-acetylmuramoyl-L-alanine amidase activity	cell part;cell wall;external encapsulating structure;extracellular region	amine metabolic process;carbohydrate metabolic process;catabolic process;macromolecule metabolic process;metabolic process;nitrogen compound metabolic process;polysaccharide metabolic process;primary metabolic process	cell part;cell wall;external encapsulating structure;extracellular region		CW_Hdrlase/autolysin_cat;N-acetylmuramoyl-L-ala_amidase;SH3-like_bac-type	>sp|O32041|YRVJ_BACSU Putative N-acetylmuramoyl-L-alanine amidase YrvJ OS=Bacillus subtilis (strain 168) GN=yrvJ PE=3 SV=1
P23970		menD	2-succinyl-5-enolpyruvyl-6-hydroxy-3-cyclohexene-1-carboxylate synthase	4	3	4	2	3	1	-0.45823		22.139	22.4972	20.9529	21.8536	22.8604	22.2498	0.808294	0.507183	13.0006	16.9552	6.14533	6.072	14.3319	18.3712	6.29873	11.7598	23.6303	15.4757	580	64092	32	biosynthetic process;cellular biosynthetic process;cellular ketone metabolic process;cellular metabolic process;cellular process;coenzyme biosynthetic process;coenzyme metabolic process;cofactor biosynthetic process;cofactor metabolic process;fat-soluble vitamin biosynthetic process;fat-soluble vitamin metabolic process;menaquinone biosynthetic process;menaquinone metabolic process;metabolic proc…	2-succinyl-5-enolpyruvyl-6-hydroxy-3-cyclohexene-1-carboxylic-acid synthase activity;binding;catalytic activity;cation binding;coenzyme binding;cofactor binding;ion binding;metal ion binding;thiamine pyrophosphate binding;transferase activity;transferase activity, transferring aldehyde or ketonic groups;vitamin binding		biosynthetic process;cellular ketone metabolic process;cellular metabolic process;cellular process;cofactor metabolic process;metabolic process;small molecule metabolic process;vitamin metabolic process		Ubiquinone and other terpenoid-quinone biosynthesis	DHS-like_NAD/FAD-binding_dom;MenaQ_synth_MenD;THDP-binding;Thiamin_PyroP_enz_TPP-bd_dom;TPP_enzyme-bd_C	>sp|P23970|MEND_BACSU 2-succinyl-5-enolpyruvyl-6-hydroxy-3-cyclohexene-1-carboxylate synthase OS=Bacillus subtilis (strain 168) GN=menD PE=1 SV=3
Q99027		comP	Sensor histidine kinase ComP	3	4	3	3	2	2	-0.0587733		22.9749	22.4666	22.0772	22.62	22.6811	22.3939	0.450204	0.151288	16.9771	17.1771	5.33697	1.75375	22.7399	15.9868	12.2047	17.7808	18.5493	15.2012	769	89308.8	36	anatomical structure formation involved in morphogenesis;cell communication;cell differentiation;cellular developmental process;cellular process;cellular response to external stimulus;cellular response to extracellular stimulus;cellular response to stimulus;developmental process;establishment of competence for transformation;response to external stimulus;response to extracellular stimulus;respons…	adenyl nucleotide binding;adenyl ribonucleotide binding;ATP binding;binding;catalytic activity;kinase activity;molecular transducer activity;nucleotide binding;phosphotransferase activity, alcohol group as acceptor;phosphotransferase activity, nitrogenous group as acceptor;protein histidine kinase activity;protein kinase activity;purine nucleotide binding;purine ribonucleoside triphosphate bindin…	cell part;integral to membrane;intrinsic to membrane;membrane;membrane part;plasma membrane	anatomical structure formation involved in morphogenesis;cell communication;cell differentiation;cellular process;developmental process;response to external stimulus;response to extracellular stimulus;response to stimulus;sporulation	cell part;membrane;plasma membrane	Two-component system	HATPase_ATP-bd;Sig_transdc_His_kin_sub3_dim/P;Sig_transdc_His_kinase_core	>sp|Q99027|COMP_BACSU Sensor histidine kinase ComP OS=Bacillus subtilis (strain 168) GN=comP PE=2 SV=3
P96706		ydgH	Putative membrane protein YdgH	2	5	4	2	2	2	0.1383		22.1871	22.007	22.6683	22.1579	22.3151	21.9745	0.341882	0.170514	19.1922	17.1854	4.72285	2.01845	17.5619	15.5005	24.5142	17.2099	19.1915	15.1548	885	95489	27		binding;protein binding	cell part;integral to membrane;intrinsic to membrane;membrane;membrane part;plasma membrane		cell part;membrane;plasma membrane		MMPL_dom;SSD	>sp|P96706|YDGH_BACSU Putative membrane protein YdgH OS=Bacillus subtilis (strain 168) GN=ydgH PE=1 SV=1
O31446		ybfF	Uncharacterized protein YbfF	3	2	3	1	1	1	-0.425097		20.4934	20.4634	21.4772	21.3301	21.3913	20.9878	0.576872	0.217493	13.81	17.6525	5.97312	2.547	10.4697	10.2542	20.706	18.6993	19.5093	14.7489	303	35309.5	14			cell part;integral to membrane;intrinsic to membrane;membrane;membrane part;plasma membrane		cell part;membrane;plasma membrane			>sp|O31446|YBFF_BACSU Uncharacterized protein YbfF OS=Bacillus subtilis (strain 168) GN=ybfF PE=4 SV=1
P94547		lcfA	Long-chain-fatty-acid--CoA ligase	4	4	3	4	4	3	0.42219		23.083	22.2735	22.3162	22.1878	22.2709	21.9474	0.455534	0.168043	24.4134	17.6728	8.25031	2.00405	33.9342	19.3621	19.9441	18.2457	19.3281	15.4447	560	62691.5	26		adenyl nucleotide binding;adenyl ribonucleotide binding;ATP binding;binding;catalytic activity;fatty acid ligase activity;ligase activity;ligase activity, forming carbon-sulfur bonds;long-chain fatty acid-CoA ligase activity;nucleotide binding;purine nucleotide binding;purine ribonucleoside triphosphate binding;purine ribonucleotide binding;ribonucleotide binding				Adipocytokine signaling pathway;Fatty acid metabolism;Peroxisome;PPAR signaling pathway	AMP-bd_C;AMP-binding_CS;AMP-dep_Synth/Lig	>sp|P94547|LCFA_BACSU Long-chain-fatty-acid--CoA ligase OS=Bacillus subtilis (strain 168) GN=lcfA PE=3 SV=1
O31452		ybfK	Carboxylesterase YbfK	1	2	2	1	2	2	-0.378927		21.93	20.527	21.2847	21.8773	21.507	21.4941	0.702282	0.217639	14.8236	17.996	6.88318	2.82119	22.043	8.33502	14.0927	21.2525	16.4411	16.2943	296	33070.7	18		carboxylic ester hydrolase activity;catalytic activity;hydrolase activity;hydrolase activity, acting on ester bonds	cell part;cytoplasm;intracellular part		cell part;cytoplasm	Drug metabolism - other enzymes;Tropane, piperidine and pyridine alkaloid biosynthesis	AB_hydrolase	>sp|O31452|YBFK_BACSU Carboxylesterase YbfK OS=Bacillus subtilis (strain 168) GN=ybfK PE=1 SV=1
O07550		yheI	Probable multidrug resistance ABC transporter ATP-binding/permease protein YheI	5	5	5	3	2	1	-0.472347		22.0666	21.7126	21.3529	21.7054	22.6079	22.2359	0.356824	0.453533	12.8813	18.0836	3.15876	5.46648	16.154	12.6396	9.8504	12.5767	23.5088	18.1654	585	65111.6	27	response to antibiotic;response to chemical stimulus;response to stimulus	active transmembrane transporter activity;adenyl nucleotide binding;adenyl ribonucleotide binding;ATP binding;ATPase activity;ATPase activity, coupled;ATPase activity, coupled to movement of substances;ATPase activity, coupled to transmembrane movement of substances;binding;catalytic activity;hydrolase activity;hydrolase activity, acting on acid anhydrides;hydrolase activity, acting on acid anhyd…	cell part;integral to membrane;intrinsic to membrane;membrane;membrane part;plasma membrane	response to chemical stimulus;response to stimulus	cell part;membrane;plasma membrane		AAA+_ATPase;ABC_transporter_CS;ABC_transporter-like;ABC_transptr_TM_dom;ABC1_TM_dom;P-loop_NTPase	>sp|O07550|YHEI_BACSU Probable multidrug resistance ABC transporter ATP-binding/permease protein YheI OS=Bacillus subtilis (strain 168) GN=yheI PE=1 SV=1
P39846		ppsB	Plipastatin synthase subunit B;ATP-dependent tyrosine adenylase 1;ATP-dependent threonine adenylase	7	11	9	6	9	4	-0.327287		23.4441	24.6949	24.1783	24.003	24.7529	24.5432	0.628561	0.386907	15.1191	18.2657	6.2061	4.5985	8.99361	21.4028	14.961	13.2493	22.2815	19.2663	2560	290165	126	antibiotic biosynthetic process;antibiotic metabolic process;biosynthetic process;cellular biosynthetic process;cellular metabolic process;cellular process;drug metabolic process;metabolic process	catalytic activity;ligase activity;transferase activity		biosynthetic process;cellular metabolic process;cellular process;drug metabolic process;metabolic process			AA_adenyl_domain;Acyl_carrier_prot-like;AMP-bd_C;AMP-binding_CS;AMP-dep_Synth/Lig;Condensatn;NRPS_synth;PPantetheine_attach_site	>sp|P39846|PPSB_BACSU Plipastatin synthase subunit B OS=Bacillus subtilis (strain 168) GN=ppsB PE=1 SV=1
P71082		ygaD	Putative multidrug export ATP-binding/permease protein YgaD	4	6	6	6	4	3	0.598023		23.381	22.8777	23.1791	22.1074	22.7549	22.7814	0.253273	0.381719	28.2131	18.8625	4.85052	4.5649	32.8708	23.1904	28.5781	13.5964	21.2977	21.6934	580	65767.3	33	establishment of localization;lipid transport;organic substance transport;transport	active transmembrane transporter activity;adenyl nucleotide binding;adenyl ribonucleotide binding;ATP binding;ATPase activity;ATPase activity, coupled;ATPase activity, coupled to movement of substances;ATPase activity, coupled to transmembrane movement of substances;binding;catalytic activity;hydrolase activity;hydrolase activity, acting on acid anhydrides;hydrolase activity, acting on acid anhyd…	cell part;integral to membrane;intrinsic to membrane;membrane;membrane part;plasma membrane	establishment of localization;lipid transport;transport	cell part;membrane;plasma membrane	ABC transporters	AAA+_ATPase;ABC_transporter_CS;ABC_transporter-like;ABC_transptr_TM_dom;ABC1_TM_dom;P-loop_NTPase	>sp|P71082|YGAD_BACSU Putative multidrug export ATP-binding/permease protein YgaD OS=Bacillus subtilis (strain 168) GN=ygaD PE=3 SV=2
O34504		yceB	Uncharacterized protein YceB	2	2	3	2	2	0	-0.127973		22.1191	20.833	22.2741	22.0203	21.8305	21.7592	0.791052	0.134951	19.0239	19.0867	8.54037	1.8165	22.6157	9.27428	25.1818	21.1198	18.5167	17.6235	331	36884	20		catalytic activity;oxidoreductase activity;oxidoreductase activity, acting on paired donors, with incorporation or reduction of molecular oxygen					Luciferase_OxRdatse_group-1;Luciferase-like_dom	>sp|O34504|YCEB_BACSU Uncharacterized protein YceB OS=Bacillus subtilis (strain 168) GN=yceB PE=4 SV=2
P42977		cca	CCA-adding enzyme	3	5	4	1	2	1	0.263107		22.5581	22.0525	21.8558	21.2717	22.1633	22.242	0.362259	0.538965	22.5713	19.2124	5.88785	6.30194	29.1994	20.568	17.9465	11.9711	22.2103	23.4557	397	45452.4	21	cellular macromolecule metabolic process;cellular metabolic process;cellular nitrogen compound metabolic process;cellular process;macromolecule metabolic process;metabolic process;ncRNA 3'-end processing;ncRNA metabolic process;ncRNA processing;nitrogen compound metabolic process;nucleic acid metabolic process;nucleobase-containing compound metabolic process;primary metabolic process;RNA 3'-end p…	adenyl nucleotide binding;adenyl ribonucleotide binding;adenylyltransferase activity;ATP binding;binding;catalytic activity;cation binding;cytidylyltransferase activity;ion binding;magnesium ion binding;metal ion binding;nucleic acid binding;nucleotide binding;nucleotidyltransferase activity;purine nucleotide binding;purine ribonucleoside triphosphate binding;purine ribonucleotide binding;ribonuc…		cellular metabolic process;cellular nitrogen compound metabolic process;cellular process;macromolecule metabolic process;metabolic process;nitrogen compound metabolic process;nucleobase-containing compound metabolic process;primary metabolic process;RNA metabolic process;RNA processing;tRNA metabolic process;tRNA processing		RNA transport	CCA-adding_enz_firmicutes;PolA_pol_head_dom	>sp|P42977|CCA_BACSU CCA-adding enzyme OS=Bacillus subtilis (strain 168) GN=cca PE=3 SV=2
P42061		appA	Oligopeptide-binding protein AppA	2	3	2	2	2	1	-0.470347		21.8095	21.5774	21.4524	21.8779	22.262	22.1105	0.181203	0.193469	13.9224	19.3006	1.77594	2.54685	15.8683	13.5098	12.3891	16.6385	21.714	19.5493	543	61917.4	23	anatomical structure formation involved in morphogenesis;cell communication;cell differentiation;cellular developmental process;cellular process;cellular response to external stimulus;cellular response to extracellular stimulus;cellular response to stimulus;developmental process;establishment of competence for transformation;establishment of localization;establishment of protein localization;pept…	transporter activity	cell part;membrane;plasma membrane	anatomical structure formation involved in morphogenesis;cell communication;cell differentiation;cellular process;developmental process;establishment of localization;peptide transport;protein transport;response to external stimulus;response to extracellular stimulus;response to stimulus;sporulation;transport	cell part;membrane;plasma membrane		SBP_bac_5;SBP_bac_5_CS	>sp|P42061|APPA_BACSU Oligopeptide-binding protein AppA OS=Bacillus subtilis (strain 168) GN=appA PE=1 SV=2
P35528		fliP	Flagellar biosynthetic protein FliP	2	2	1	1	1	0	0.703883		21.0239	21.0758	21.6092	20.4672	20.9594	20.1707	0.323934	0.398352	31.2025	19.3168	7.38023	5.45067	26.4661	27.4354	39.7061	17.9929	25.3075	14.6501	221	24856	8	cellular process;establishment of localization;establishment of localization in cell;establishment of protein localization;protein secretion;protein transport;secretion;secretion by cell;transport		bacterial-type flagellum basal body;bacterial-type flagellum part;cell part;cell projection part;flagellum part;integral to membrane;intracellular part;intrinsic to membrane;membrane;membrane part;organelle part;plasma membrane	cellular process;establishment of localization;protein transport;secretion;transport	cell part;membrane;plasma membrane	Flagellar assembly	FliP;T3SS_IM_P	>sp|P35528|FLIP_BACSU Flagellar biosynthetic protein FliP OS=Bacillus subtilis (strain 168) GN=fliP PE=3 SV=1
P42178		narJ	Probable nitrate reductase molybdenum cofactor assembly chaperone NarJ	0	0	0	2	2	0	1.42475		22.2898	22.6465	21.4006	19.598	20.8066	21.658	0.641645	1.03518	47.8659	19.6503	19.0371	12.5516	50.9134	65.1955	27.4889	7.87978	18.2122	32.8591	184	21209.9	10	cellular component assembly;cellular component assembly at cellular level;cellular component organization;cellular component organization at cellular level;cellular component organization or biogenesis;cellular component organization or biogenesis at cellular level;cellular macromolecular complex assembly;cellular macromolecular complex subunit organization;cellular process;cellular protein compl…		cell part;cytoplasm;intracellular part	cellular component assembly;cellular component organization;cellular macromolecular complex assembly;cellular process;macromolecular complex assembly;metabolic process;nitrogen compound metabolic process;nitrogen cycle metabolic process;protein complex assembly	cell part;cytoplasm	Nitrogen metabolism;Two-component system	DMSO/NO3_reduct_chaperone;NO3_reductase_chaperone_NarJ	>sp|P42178|NARJ_BACSU Probable nitrate reductase molybdenum cofactor assembly chaperone NarJ OS=Bacillus subtilis (strain 168) GN=narJ PE=3 SV=1
P40806		pksJ	Polyketide synthase PksJ	18	20	20	16	18	9	-0.489677		24.5336	25.4	25.2857	25.1762	25.6598	25.8523	0.470718	0.348348	14.2085	19.6654	4.16715	4.49358	9.45672	17.2406	15.9283	14.7636	20.6428	23.5898	5043	562814	255	antibiotic biosynthetic process;antibiotic metabolic process;biosynthetic process;cellular biosynthetic process;cellular metabolic process;cellular process;drug metabolic process;metabolic process	amine binding;amino acid binding;binding;carboxylic acid binding;catalytic activity;ligase activity;modified amino acid binding;phosphopantetheine binding;transferase activity;transferase activity, transferring acyl groups;vitamin binding	cell part;cytoplasm;intracellular part	biosynthetic process;cellular metabolic process;cellular process;drug metabolic process;metabolic process	cell part;cytoplasm		AA_adenyl_domain;Acyl_carrier_prot-like;AMP-bd_C;AMP-binding_CS;AMP-dep_Synth/Lig;Condensatn;Ketoacyl_synth_AS;Ketoacyl_synth_C;Ketoacyl_synth_N;NAD(P)-bd_dom;PKS/FAS_KR;PKS_Beta-ketoAc_synthase_dom;PKS_dehydratase;PKS_KR;PKS_PP-bd;PPantetheine_attach_site;Thiolase-like;Thiolase-like_subgr	>sp|P40806|PKSJ_BACSU Polyketide synthase PksJ OS=Bacillus subtilis (strain 168) GN=pksJ PE=1 SV=3
P54156		yplP	Putative sigma L-dependent transcriptional regulator YplP	2	3	3	4	3	1	0.31153		21.9033	21.758	21.2481	19.881	22.535	21.5588	0.344057	1.34235	19.3917	19.7275	4.33539	15.0003	22.9105	20.716	14.5486	5.64009	35.4986	18.0437	331	37209.6	17	biological regulation;cellular process;cellular response to stimulus;regulation of biological process;regulation of biosynthetic process;regulation of cellular biosynthetic process;regulation of cellular macromolecule biosynthetic process;regulation of cellular metabolic process;regulation of cellular process;regulation of gene expression;regulation of macromolecule biosynthetic process;regulatio…	adenyl nucleotide binding;adenyl ribonucleotide binding;ATP binding;binding;catalytic activity;hydrolase activity;hydrolase activity, acting on acid anhydrides;hydrolase activity, acting on acid anhydrides, in phosphorus-containing anhydrides;nucleoside-triphosphatase activity;nucleotide binding;purine nucleotide binding;purine ribonucleoside triphosphate binding;purine ribonucleotide binding;pyr…		biological regulation;cellular process;response to stimulus;signal transduction			AAA+_ATPase;P-loop_NTPase;RNase_R_HTH_12;Sigma_54_int;WHTH_DNA-bd_dom	>sp|P54156|YPLP_BACSU Putative sigma L-dependent transcriptional regulator YplP OS=Bacillus subtilis (strain 168) GN=yplP PE=3 SV=1
O07544		yheC	Endospore coat-associated protein YheC	3	4	3	2	3	0	-0.529273		22.408	20.8145	20.9993	21.6496	22.0014	22.1585	0.871571	0.260594	15.731	20.1407	10.3241	3.50798	27.6303	9.15582	10.4069	16.3341	20.8448	23.2433	363	41869.1	20	anatomical structure formation involved in morphogenesis;cell differentiation;cellular developmental process;cellular process;developmental process;sporulation;sporulation resulting in formation of a cellular spore	adenyl nucleotide binding;adenyl ribonucleotide binding;ATP binding;binding;catalytic activity;nucleotide binding;purine nucleotide binding;purine ribonucleoside triphosphate binding;purine ribonucleotide binding;ribonucleotide binding	cell part;cell wall;external encapsulating structure;membrane;spore wall	anatomical structure formation involved in morphogenesis;cell differentiation;cellular process;developmental process;sporulation	cell part;cell wall;external encapsulating structure;membrane		ATP_grasp_subdomain_1;YheC/D	>sp|O07544|YHEC_BACSU Endospore coat-associated protein YheC OS=Bacillus subtilis (strain 168) GN=yheC PE=3 SV=1
O34874		iscS2	Putative cysteine desulfurase IscS 2	2	4	3	3	1	1	-0.0374633		21.7078	21.0456	22.4165	20.5236	22.8137	21.945	0.685594	1.15611	17.634	20.3596	8.21294	13.9096	16.1965	10.2348	26.4708	7.12754	34.8599	19.0913	381	41487.6	21		binding;catalytic activity;cofactor binding;cysteine desulfurase activity;pyridoxal phosphate binding;sulfurtransferase activity;transferase activity;transferase activity, transferring sulfur-containing groups;vitamin B6 binding;vitamin binding				Sulfur relay system;Thiamine metabolism	Aminotrans_V/Cys_dSase;Cysteine_dSase_NifS;PyrdxlP-dep_Trfase;PyrdxlP-dep_Trfase_major_sub1;PyrdxlP-dep_Trfase_major_sub2	>sp|O34874|ISCS2_BACSU Putative cysteine desulfurase IscS 2 OS=Bacillus subtilis (strain 168) GN=iscS2 PE=3 SV=1
P14203		yuxH	Uncharacterized protein YuxH	4	4	3	2	1	0	-0.08706		22.339	21.6559	22.0271	22.4565	21.8217	22.0049	0.342017	0.326716	19.3836	20.5685	4.51706	4.82002	23.9463	14.9136	19.2909	25.9783	16.7309	18.9963	409	47927.3	22							dGMP_Pdiesterase_EAL/HD-GYP;Diguanylate_PEstase_EAL_dom;HDOD	>sp|P14203|YUXH_BACSU Uncharacterized protein YuxH OS=Bacillus subtilis (strain 168) GN=yuxH PE=3 SV=1
P42296		yxiD	Ribonuclease YxiD	4	5	5	4	4	2	0.14165		22.7519	23.3606	22.1539	22.6431	22.4913	22.7071	0.603372	0.110847	24.0244	20.6	9.85177	1.55909	22.6241	34.5014	14.9478	20.9811	18.8856	21.9331	569	64326.3	31		catalytic activity;hydrolase activity;hydrolase activity, acting on ester bonds;nuclease activity					HNH_nuc;LXG_dom;PT-TG_dom	>sp|P42296|YXID_BACSU Ribonuclease YxiD OS=Bacillus subtilis (strain 168) GN=yxiD PE=1 SV=2
P96650		yddM	Uncharacterized protein YddM	1	2	2	1	1	1	-0.924847		21.0432	20.4647	20.3287	20.6423	22.2035	21.7654	0.37942	0.805301	10.1883	20.7519	2.82024	9.97984	13.4112	8.98097	8.17273	10.1569	29.9745	22.1243	313	36201.7	16			cell part;integral to membrane;intrinsic to membrane;membrane;membrane part;plasma membrane		cell part;membrane;plasma membrane			>sp|P96650|YDDM_BACSU Uncharacterized protein YddM OS=Bacillus subtilis (strain 168) GN=yddM PE=4 SV=1
P46908		fnr	Anaerobic regulatory protein	0	0	0	2	2	1	0.153227		21.1438	21.6054	21.5719	20.7197	21.9997	21.142	0.257344	0.652235	21.9599	20.9655	3.70137	9.84171	17.6981	24.3701	23.8113	13.1897	32.0306	17.6761	238	27217.6	13	biosynthetic process;cellular biosynthetic process;cellular macromolecule biosynthetic process;cellular macromolecule metabolic process;cellular metabolic process;cellular nitrogen compound metabolic process;cellular process;macromolecule biosynthetic process;macromolecule metabolic process;metabolic process;nitrogen compound metabolic process;nucleic acid metabolic process;nucleobase-containing …	4 iron, 4 sulfur cluster binding;binding;cation binding;DNA binding;ion binding;iron-sulfur cluster binding;metal cluster binding;metal ion binding;nucleic acid binding;nucleic acid binding transcription factor activity;sequence-specific DNA binding transcription factor activity	cell part;cytoplasm;intracellular part	biosynthetic process;cellular metabolic process;cellular nitrogen compound metabolic process;cellular process;macromolecule metabolic process;metabolic process;nitrogen compound metabolic process;nucleobase-containing compound metabolic process;primary metabolic process;RNA metabolic process	cell part;cytoplasm		cNMP-bd_dom;cNMP-bd-like;HTH_CRP_2;RmlC-like_jellyroll;Tscrpt_reg_HTH_Crp;Tscrpt_reg_HTH_Crp-type_CS;WHTH_DNA-bd_dom	>sp|P46908|FNR_BACSU Anaerobic regulatory protein OS=Bacillus subtilis (strain 168) GN=fnr PE=2 SV=1
P96628		ydcK	Protein SprT-like	2	2	2	2	1	1	0.79195		20.9379	21.5743	21.9514	20.8058	20.7874	20.4945	0.512262	0.174659	38.0099	21.1845	12.7184	2.47051	24.9339	38.758	50.3377	22.753	22.4638	18.3367	150	18067.1	8		binding;cation binding;ion binding;metal ion binding;transition metal ion binding;zinc ion binding	cell part;cytoplasm;intracellular part		cell part;cytoplasm		SprT-like_domain;Uncharacterised_SprT-like	>sp|P96628|SPRTL_BACSU Protein SprT-like OS=Bacillus subtilis (strain 168) GN=ydcK PE=3 SV=1
P26380		levE	Fructose-specific phosphotransferase enzyme IIB component	1	3	2	2	1	1	0.407077		20.5421	21.578	22.1023	21.3142	20.5348	21.1522	0.793976	0.411287	30.3192	21.3725	14.7893	5.61652	15.1609	31.0872	44.7096	25.8915	15.0845	23.1415	163	18215.1	10	carbohydrate transport;establishment of localization;organic substance transport;phosphoenolpyruvate-dependent sugar phosphotransferase system;transport	active transmembrane transporter activity;carbohydrate transmembrane transporter activity;catalytic activity;kinase activity;phosphotransferase activity, alcohol group as acceptor;protein-N(PI)-phosphohistidine-sugar phosphotransferase activity;substrate-specific transmembrane transporter activity;substrate-specific transporter activity;transferase activity;transferase activity, transferring phos…	cell part;cytoplasm;intracellular part	carbohydrate transport;establishment of localization;transport	cell part;cytoplasm	Amino sugar and nucleotide sugar metabolism;Phosphotransferase system (PTS)	PTS_IIB_sorbose-sp;PTS_IIB_sorbose-sp_subgr	>sp|P26380|PTFB_BACSU Fructose-specific phosphotransferase enzyme IIB component OS=Bacillus subtilis (strain 168) GN=levE PE=1 SV=1
C0SPB2		ywtG	Putative metabolite transport protein YwtG	1	2	2	0	0	0	-0.880893		19.4393	21.1724	20.131	20.6941	21.6234	21.0678	0.872391	0.467601	12.7054	21.4401	7.72861	7.06168	6.41747	21.3337	10.3651	15.3146	29.164	19.8417	457	49193.5	11		substrate-specific transmembrane transporter activity;substrate-specific transporter activity;transmembrane transporter activity;transporter activity	cell part;integral to membrane;intrinsic to membrane;membrane;membrane part;plasma membrane		cell part;membrane;plasma membrane	Meiosis - yeast	MFS_dom;MFS_dom_general_subst_transpt;Sub_transporter;Sugar/inositol_transpt;Sugar_transporter_CS	>sp|C0SPB2|YWTG_BACSU Putative metabolite transport protein YwtG OS=Bacillus subtilis (strain 168) GN=ywtG PE=3 SV=1
O32212		nhaK	Sodium, potassium, lithium and rubidium/H(+) antiporter	2	3	2	3	1	2	-0.825153		22.5102	20.8692	21.3839	22.6252	22.3833	22.2303	0.839275	0.199091	13.5272	21.4644	8.19486	2.99897	22.815	7.31532	10.4513	24.7078	20.8936	18.7919	670	75227.9	26	cation transport;establishment of localization;ion transport;metal ion transport;monovalent inorganic cation transport;potassium ion transport;sodium ion transport;transport	active transmembrane transporter activity;antiporter activity;cation transmembrane transporter activity;hydrogen ion transmembrane transporter activity;inorganic cation transmembrane transporter activity;ion transmembrane transporter activity;monovalent inorganic cation transmembrane transporter activity;secondary active transmembrane transporter activity;solute:cation antiporter activity;solute:…	cell part;integral to membrane;intrinsic to membrane;membrane;membrane part;plasma membrane	establishment of localization;ion transport;transport	cell part;membrane;plasma membrane		Cation/H_exchanger;Cation/H_exchanger_CPA1;Cation/H_exchanger_CPA1_bac	>sp|O32212|NHAK_BACSU Sodium, potassium, lithium and rubidium/H(+) antiporter OS=Bacillus subtilis (strain 168) GN=nhaK PE=1 SV=1
P38422		dacF	D-alanyl-D-alanine carboxypeptidase DacF	3	5	4	2	3	0	-0.767147		21.8509	19.7926	22.655	22.0102	22.2324	22.3573	1.4763	0.175766	16.9936	21.8523	12.8556	2.61399	17.0719	4.09902	29.8098	19.0662	22.2397	24.251	389	43297.4	22	amine metabolic process;aminoglycan biosynthetic process;aminoglycan metabolic process;biological regulation;biosynthetic process;carbohydrate biosynthetic process;carbohydrate metabolic process;cell wall macromolecule biosynthetic process;cell wall macromolecule metabolic process;cell wall organization or biogenesis;cellular biosynthetic process;cellular cell wall macromolecule metabolic process…	carboxypeptidase activity;catalytic activity;exopeptidase activity;hydrolase activity;peptidase activity;peptidase activity, acting on L-amino acid peptides;serine hydrolase activity;serine-type carboxypeptidase activity;serine-type D-Ala-D-Ala carboxypeptidase activity;serine-type exopeptidase activity;serine-type peptidase activity	extracellular region	amine metabolic process;biological regulation;biosynthetic process;carbohydrate metabolic process;cell wall organization or biogenesis;cellular cell wall organization or biogenesis;cellular metabolic process;cellular process;macromolecule metabolic process;metabolic process;nitrogen compound metabolic process;polysaccharide metabolic process;primary metabolic process	extracellular region	Peptidoglycan biosynthesis	Beta-lactam/transpept-like;Peniciliin-bd_prot-assoc;Peptidase_S11;Peptidase_S11_C;Peptidase_S11_N	>sp|P38422|DACF_BACSU D-alanyl-D-alanine carboxypeptidase DacF OS=Bacillus subtilis (strain 168) GN=dacF PE=2 SV=2
O31937		yopA	SPBc2 prophage-derived uncharacterized protein YopA	5	2	4	6	5	3	0.33909		23.6552	22.9135	21.0337	21.8811	22.4263	22.2778	1.35134	0.281862	34.9924	21.9411	24.9766	4.09731	59.6288	35.6595	9.68901	17.4332	25.4389	22.9511	438	50874.8	22			cell part;integral to membrane;intrinsic to membrane;membrane;membrane part;plasma membrane		cell part;membrane;plasma membrane			>sp|O31937|YOPA_BACSU SPBc2 prophage-derived uncharacterized protein YopA OS=Bacillus subtilis (strain 168) GN=yopA PE=4 SV=1
O32228		yvaF	Uncharacterized HTH-type transcriptional regulator YvaF	2	2	1	0	0	0	0.338427		20.4811	21.4517	21.3818	19.5657	20.7757	21.9579	0.541327	1.19613	23.3825	21.9942	7.69304	16.7659	14.5334	28.4806	27.1333	7.70557	17.8261	40.4509	190	21993.3	10	biological regulation;biosynthetic process;cellular biosynthetic process;cellular macromolecule biosynthetic process;cellular macromolecule metabolic process;cellular metabolic process;cellular nitrogen compound metabolic process;cellular process;macromolecule biosynthetic process;macromolecule metabolic process;metabolic process;nitrogen compound metabolic process;nucleic acid metabolic process;…	binding;DNA binding;nucleic acid binding		biological regulation;biosynthetic process;cellular metabolic process;cellular nitrogen compound metabolic process;cellular process;macromolecule metabolic process;metabolic process;nitrogen compound metabolic process;nucleobase-containing compound metabolic process;primary metabolic process;RNA metabolic process			Homeodomain-like;HTH_TetR;Tet_transcr_reg_TetR-like_C;Tet_transcr_reg_TetR-rel_C	>sp|O32228|YVAF_BACSU Uncharacterized HTH-type transcriptional regulator YvaF OS=Bacillus subtilis (strain 168) GN=yvaF PE=3 SV=1
Q796V8		hemZ	Oxygen-independent coproporphyrinogen-III oxidase-like protein HemZ	4	5	4	1	1	2	-0.528173		20.9316	22.2672	22.4657	22.4742	22.5684	22.2065	0.834309	0.187744	16.9999	22.3562	7.9806	2.82351	7.94424	20.0492	23.0063	23.1421	24.7035	19.223	501	57526.6	25	biosynthetic process;cellular aromatic compound metabolic process;cellular biosynthetic process;cellular metabolic process;cellular nitrogen compound biosynthetic process;cellular nitrogen compound metabolic process;cellular process;cofactor biosynthetic process;cofactor metabolic process;heterocycle biosynthetic process;heterocycle metabolic process;metabolic process;nitrogen compound metabolic …	4 iron, 4 sulfur cluster binding;binding;catalytic activity;cation binding;ion binding;iron-sulfur cluster binding;metal cluster binding;metal ion binding;oxidoreductase activity		biosynthetic process;cellular aromatic compound metabolic process;cellular metabolic process;cellular nitrogen compound metabolic process;cellular process;cofactor metabolic process;heterocycle metabolic process;metabolic process;nitrogen compound metabolic process		Porphyrin and chlorophyll metabolism	Coprogen_oxidase;Elp3/MiaB/NifB;rSAM;rSAM_horseshoe	>sp|Q796V8|HEMZ_BACSU Oxygen-independent coproporphyrinogen-III oxidase-like protein HemZ OS=Bacillus subtilis (strain 168) GN=hemZ PE=2 SV=1
P96667		ydeJ	Uncharacterized lipoprotein YdeJ	1	2	1	3	3	0	-0.08072		22.0521	21.6399	20.19	20.9574	22.1369	21.0299	0.97805	0.661054	22.4379	22.3778	12.2362	11.1346	33.2161	24.9606	9.13693	15.5524	35.2265	16.3544	219	24355	13			cell part;membrane;plasma membrane		cell part;membrane;plasma membrane			>sp|P96667|YDEJ_BACSU Uncharacterized lipoprotein YdeJ OS=Bacillus subtilis (strain 168) GN=ydeJ PE=3 SV=1
P39757		moaA	Cyclic pyranopterin monophosphate synthase	4	4	2	1	1	1	-1.00378		21.0096	20.8921	21.1986	22.0193	22.2438	21.8485	0.154643	0.198234	11.2606	22.6361	1.21977	3.13132	11.0331	10.1707	12.5782	22.2162	25.9561	19.7358	341	38549.8	19	aromatic compound biosynthetic process;biosynthetic process;cellular aromatic compound metabolic process;cellular biosynthetic process;cellular metabolic process;cellular nitrogen compound biosynthetic process;cellular nitrogen compound metabolic process;cellular process;coenzyme biosynthetic process;coenzyme metabolic process;cofactor biosynthetic process;cofactor metabolic process;heterocycle b…	4 iron, 4 sulfur cluster binding;binding;cation binding;GTP binding;guanyl nucleotide binding;guanyl ribonucleotide binding;ion binding;iron-sulfur cluster binding;metal cluster binding;metal ion binding;nucleotide binding;purine nucleotide binding;purine ribonucleoside triphosphate binding;purine ribonucleotide binding;ribonucleotide binding	cell part;macromolecular complex;molybdopterin synthase complex;protein complex	biosynthetic process;cellular aromatic compound metabolic process;cellular metabolic process;cellular nitrogen compound metabolic process;cellular process;cofactor metabolic process;heterocycle metabolic process;metabolic process;nitrogen compound metabolic process;prosthetic group metabolic process	cell part;macromolecular complex;protein complex	Folate biosynthesis;Sulfur relay system	Aldolase_TIM;Elp3/MiaB/NifB;MoaA;MoaA_NifB_PqqE_Fe-S-bd_CS;Mob_synth_C;rSAM	>sp|P39757|MOAA_BACSU Cyclic pyranopterin monophosphate synthase OS=Bacillus subtilis (strain 168) GN=moaA PE=3 SV=1
P71016		gbsA	Betaine aldehyde dehydrogenase	4	3	2	5	5	1	1.31628		24.2637	23.2095	23.3819	22.0471	22.7344	22.1247	0.565496	0.376438	58.6756	22.8597	24.6384	6.31504	86.9597	41.8764	47.1908	18.7087	30.1272	19.7431	490	53665.9	23	alcohol metabolic process;amine biosynthetic process;amine metabolic process;betaine biosynthetic process;betaine metabolic process;biosynthetic process;carboxylic acid biosynthetic process;carboxylic acid metabolic process;cellular amine metabolic process;cellular amino acid biosynthetic process;cellular amino acid metabolic process;cellular biogenic amine metabolic process;cellular biosynthetic…	betaine-aldehyde dehydrogenase activity;catalytic activity;oxidoreductase activity;oxidoreductase activity, acting on the aldehyde or oxo group of donors;oxidoreductase activity, acting on the aldehyde or oxo group of donors, NAD or NADP as acceptor		alcohol metabolic process;amine metabolic process;biosynthetic process;cellular amino acid metabolic process;cellular ketone metabolic process;cellular metabolic process;cellular nitrogen compound metabolic process;cellular process;metabolic process;nitrogen compound metabolic process;organic acid metabolic process;primary metabolic process;small molecule metabolic process		Glycine, serine and threonine metabolism	Ald_DH/histidinol_DH;Ald_DH_C;Ald_DH_CS_CYS;Ald_DH_CS_GLU;Ald_DH_N;Aldehyde_DH_dom;BADH	>sp|P71016|BETB_BACSU Betaine aldehyde dehydrogenase OS=Bacillus subtilis (strain 168) GN=gbsA PE=1 SV=1
O32193		cssS	Sensor histidine kinase CssS	3	3	5	4	3	2	0.17518		22.7789	22.4519	22.6684	22.428	22.8479	22.0977	0.166354	0.37595	25.9494	23.4081	2.93461	6.13926	28.5849	22.787	26.4762	22.4129	29.9842	17.8273	451	52097.2	25		adenyl nucleotide binding;adenyl ribonucleotide binding;ATP binding;binding;catalytic activity;kinase activity;molecular transducer activity;nucleotide binding;phosphotransferase activity, alcohol group as acceptor;phosphotransferase activity, nitrogenous group as acceptor;protein histidine kinase activity;protein kinase activity;purine nucleotide binding;purine ribonucleoside triphosphate bindin…	cell part;integral to membrane;intrinsic to membrane;membrane;membrane part;plasma membrane		cell part;membrane;plasma membrane	Two-component system	EnvZ-like_dim/P;HAMP_linker_domain;HATPase_ATP-bd;Sig_transdc_His_kinase_core;Sig_transdc_His_kinase_dimeric;Sig_transdc_His_kin-like_C	>sp|O32193|CSSS_BACSU Sensor histidine kinase CssS OS=Bacillus subtilis (strain 168) GN=cssS PE=1 SV=2
P94368		nnrD	ADP-dependent (S)-NAD(P)H-hydrate dehydratase	2	3	3	2	1	0	-0.29968		20.2424	20.0626	21.7747	20.5958	21.2466	21.1363	0.940898	0.348297	21.7844	23.4554	15.4372	5.2688	13.6855	12.0819	39.5857	17.4843	27.4505	25.4315	276	29870.2	9	cellular metabolic process;cellular nitrogen compound metabolic process;cellular process;coenzyme metabolic process;cofactor metabolic process;heterocycle metabolic process;metabolic process;nicotinamide nucleotide metabolic process;nitrogen compound metabolic process;nucleobase-containing compound metabolic process;nucleobase-containing small molecule metabolic process;nucleoside phosphate metab…	adenyl nucleotide binding;adenyl ribonucleotide binding;ATP binding;binding;nucleotide binding;purine nucleotide binding;purine ribonucleoside triphosphate binding;purine ribonucleotide binding;ribonucleotide binding		cellular metabolic process;cellular nitrogen compound metabolic process;cellular process;cofactor metabolic process;heterocycle metabolic process;metabolic process;nitrogen compound metabolic process;nucleobase-containing compound metabolic process;nucleobase-containing small molecule metabolic process;nucleotide metabolic process;primary metabolic process;small molecule metabolic process			Carbohydrate_kinase_pred_CS;Ribokinase-like;YjeF_C	>sp|P94368|NNRD_BACSU ADP-dependent (S)-NAD(P)H-hydrate dehydratase OS=Bacillus subtilis (strain 168) GN=nnrD PE=1 SV=1
P94389		ycgL	Uncharacterized protein YcgL	1	3	2	0	0	0	0.12053		20.6453	22.4729	22.087	22.5101	21.369	20.9646	0.963286	0.801488	26.2952	23.6725	14.114	13.9174	10.857	38.5368	29.4916	39.5425	17.9287	13.5463	260	30872.5	15							NucleotidylTrfase_prd	>sp|P94389|YCGL_BACSU Uncharacterized protein YcgL OS=Bacillus subtilis (strain 168) GN=ycgL PE=4 SV=1
P54166		ugtP	Processive diacylglycerol beta-glucosyltransferase	2	3	3	2	3	1	-0.75574		21.1206	22.1335	21.6178	21.587	22.4396	23.1125	0.506467	0.764506	13.371	23.7093	4.63748	11.794	9.05626	18.2749	12.7819	12.5124	22.5944	36.0211	382	43561.6	25	biosynthetic process;carbohydrate biosynthetic process;carbohydrate metabolic process;cell wall macromolecule biosynthetic process;cell wall macromolecule metabolic process;cell wall organization or biogenesis;cellular biosynthetic process;cellular carbohydrate biosynthetic process;cellular carbohydrate metabolic process;cellular cell wall macromolecule metabolic process;cellular cell wall organi…	1,2-diacylglycerol 3-glucosyltransferase activity;binding;catalytic activity;glucosyltransferase activity;protein binding;transferase activity;transferase activity, transferring glycosyl groups;transferase activity, transferring hexosyl groups;UDP-glucosyltransferase activity;UDP-glycosyltransferase activity	cell part;membrane;plasma membrane	biosynthetic process;carbohydrate metabolic process;cell wall organization or biogenesis;cellular cell wall organization or biogenesis;cellular lipid metabolic process;cellular metabolic process;cellular process;lipid metabolic process;macromolecule metabolic process;metabolic process;organic acid metabolic process;polysaccharide metabolic process;primary metabolic process;small molecule metaboli…	cell part;membrane;plasma membrane	Glycerolipid metabolism	Diacylglyc_glucosyltr_N;Glyco_trans_1;Pro_diacylglycrl_glcsylTrfase	>sp|P54166|UGTP_BACSU Processive diacylglycerol beta-glucosyltransferase OS=Bacillus subtilis (strain 168) GN=ugtP PE=1 SV=1
P42253		ycbU	Uncharacterized aminotransferase YcbU	4	5	3	2	2	3	0.850933		23.6754	22.0948	22.6799	22.0147	21.9104	21.9722	0.799138	0.0524448	47.8881	23.9352	27.0985	0.86707	78.2531	26.1632	39.2481	24.7499	23.0238	24.032	370	40733.6	17		binding;catalytic activity;cofactor binding;pyridoxal phosphate binding;transaminase activity;transferase activity;transferase activity, transferring nitrogenous groups;vitamin B6 binding;vitamin binding					Aminotrans_V/Cys_dSase;Aminotrans_V_PyrdxlP_BS;PyrdxlP-dep_Trfase;PyrdxlP-dep_Trfase_major_sub1;PyrdxlP-dep_Trfase_major_sub2	>sp|P42253|YCBU_BACSU Uncharacterized aminotransferase YcbU OS=Bacillus subtilis (strain 168) GN=ycbU PE=3 SV=3
Q794W0		yycH	Two-component system YycF/YycG regulatory protein YycH	4	4	4	3	2	3	-0.278337		22.0286	22.1058	22.4794	22.4017	22.5755	22.4717	0.241075	0.0874389	20.1895	24.2828	3.50134	1.4795	17.7012	18.6739	24.1933	22.9247	25.8594	24.0642	455	52215	24		binding;cation binding;ion binding;metal ion binding	cell part;integral to membrane;intrinsic to membrane;membrane;membrane part;plasma membrane		cell part;membrane;plasma membrane		YycH	>sp|Q794W0|YYCH_BACSU Two-component system YycF/YycG regulatory protein YycH OS=Bacillus subtilis (strain 168) GN=yycH PE=1 SV=1
O31427		skfE	SkfA peptide export ATP-binding protein SkfE	2	2	2	2	0	0	0.06642		22.792	19.5942	22.5866	21.4856	21.4097	21.8783	1.78989	0.251539	36.5434	24.3849	26.667	4.42101	55.4735	6.04585	48.1109	22.4285	21.2797	29.4466	239	26893.9	13		active transmembrane transporter activity;adenyl nucleotide binding;adenyl ribonucleotide binding;anion transmembrane transporter activity;anion transmembrane-transporting ATPase activity;ATP binding;ATPase activity;ATPase activity, coupled;ATPase activity, coupled to movement of substances;ATPase activity, coupled to transmembrane movement of ions;ATPase activity, coupled to transmembrane moveme…	cell part;membrane;plasma membrane		cell part;membrane;plasma membrane		AAA+_ATPase;ABC_transporter-like;P-loop_NTPase	>sp|O31427|SKFE_BACSU SkfA peptide export ATP-binding protein SkfE OS=Bacillus subtilis (strain 168) GN=skfE PE=2 SV=1
P42966		ycsI	UPF0317 protein YcsI	2	2	2	2	2	1	-0.452223		20.7618	20.9813	20.7538	21.1554	20.7697	21.9286	0.1291	0.590114	16.9	24.4187	1.54906	10.3582	16.0502	18.688	15.9618	21.0838	16.1387	36.0336	257	27794	11							DUF1445;UPF0317	>sp|P42966|YCSI_BACSU UPF0317 protein YcsI OS=Bacillus subtilis (strain 168) GN=ycsI PE=3 SV=4
O34325		ytrP	Uncharacterized protein YtrP	6	6	6	6	8	6	0.11592		23.1946	22.6416	22.5033	22.4504	22.7676	22.7737	0.365761	0.184944	27.0782	24.5704	7.20894	3.02553	35.305	24.0641	21.8655	21.0774	26.2612	26.3726	579	65476.8	27	biological regulation;biosynthetic process;cellular biosynthetic process;cellular metabolic process;cellular nitrogen compound biosynthetic process;cellular nitrogen compound metabolic process;cellular process;cellular response to stimulus;cyclic nucleotide biosynthetic process;cyclic nucleotide metabolic process;intracellular signal transduction;metabolic process;nitrogen compound metabolic proc…	catalytic activity;lyase activity;phosphorus-oxygen lyase activity		biological regulation;biosynthetic process;cellular metabolic process;cellular nitrogen compound metabolic process;cellular process;metabolic process;nitrogen compound metabolic process;nucleobase-containing compound metabolic process;nucleobase-containing small molecule metabolic process;nucleotide metabolic process;primary metabolic process;response to stimulus;signal transduction;small molecul…			A/G_cyclase;GAF;GAF_dom_like;GGDEF_dom	>sp|O34325|YTRP_BACSU Uncharacterized protein YtrP OS=Bacillus subtilis (strain 168) GN=ytrP PE=3 SV=1
O34563		glnH	ABC transporter glutamine-binding protein GlnH	3	4	2	2	2	1	-0.05327		21.3576	21.9842	21.8417	21.8064	22.2081	21.3288	0.328471	0.440222	23.3772	24.5965	5.00995	7.32447	17.7877	27.4633	24.8805	24.2785	32.0748	17.4362	273	29756	15	amine transport;amino acid transport;carboxylic acid transport;establishment of localization;nitrogen compound transport;organic acid transport;organic substance transport;transport	transporter activity	cell part;external encapsulating structure part;membrane;outer membrane-bounded periplasmic space;periplasmic space;plasma membrane	amine transport;amino acid transport;establishment of localization;organic acid transport;transport	cell part;membrane;periplasmic space;plasma membrane	ABC transporters	SBP_bac_3;SBP_bac_3_CS	>sp|O34563|GLNH_BACSU ABC transporter glutamine-binding protein GlnH OS=Bacillus subtilis (strain 168) GN=glnH PE=2 SV=1
P37959		yusZ	Uncharacterized oxidoreductase YusZ	3	4	4	2	4	0	0.582313		21.2594	21.4983	23.1871	20.5861	21.6797	21.932	1.05082	0.715455	41.4376	24.6445	32.6076	10.4071	20.7716	24.5135	79.0276	13.0255	27.7978	33.1103	280	30789.3	12		catalytic activity;oxidoreductase activity					DH_sc/Rdtase_SDR;Glc/ribitol_DH;NAD(P)-bd_dom;Sc_DH/Rdtase_CS	>sp|P37959|YUSZ_BACSU Uncharacterized oxidoreductase YusZ OS=Bacillus subtilis (strain 168) GN=yusZ PE=3 SV=2
P96690		ydfL	Uncharacterized HTH-type transcriptional regulator YdfL	2	2	3	4	3	0	0.582397		23.0376	22.2169	21.6819	21.6324	21.8668	21.69	0.682865	0.122138	39.8364	24.727	19.1538	2.12967	61.0707	34.5757	23.8626	23.0578	27.1255	23.9976	270	31783.5	14	biological regulation;biosynthetic process;cellular biosynthetic process;cellular macromolecule biosynthetic process;cellular macromolecule metabolic process;cellular metabolic process;cellular nitrogen compound metabolic process;cellular process;macromolecule biosynthetic process;macromolecule metabolic process;metabolic process;nitrogen compound metabolic process;nucleic acid metabolic process;…	binding;DNA binding;nucleic acid binding		biological regulation;biosynthetic process;cellular metabolic process;cellular nitrogen compound metabolic process;cellular process;macromolecule metabolic process;metabolic process;nitrogen compound metabolic process;nucleobase-containing compound metabolic process;primary metabolic process;RNA metabolic process			AraC_E-bd;DNA-bd_dom_put;GyrI-like;MerR-type_HTH_dom;Reg_factor_effector_dom	>sp|P96690|YDFL_BACSU Uncharacterized HTH-type transcriptional regulator YdfL OS=Bacillus subtilis (strain 168) GN=ydfL PE=3 SV=1
O31744		rnhB	Ribonuclease HII	2	2	3	2	1	2	-0.76337		21.0775	20.6122	20.9057	21.4142	21.6605	21.8108	0.235295	0.200222	14.717	24.9219	2.34329	3.39443	16.9029	12.243	15.0051	21.3462	25.3196	28.1	255	28354.7	13	catabolic process;cellular catabolic process;cellular macromolecule catabolic process;cellular macromolecule metabolic process;cellular metabolic process;cellular nitrogen compound metabolic process;cellular process;macromolecule catabolic process;macromolecule metabolic process;metabolic process;nitrogen compound metabolic process;nucleic acid metabolic process;nucleobase-containing compound met…	binding;catalytic activity;cation binding;endonuclease activity;endonuclease activity, active with either ribo- or deoxyribonucleic acids and producing 5'-phosphomonoesters;endoribonuclease activity;endoribonuclease activity, producing 5'-phosphomonoesters;hydrolase activity;hydrolase activity, acting on ester bonds;ion binding;manganese ion binding;metal ion binding;nuclease activity;nucleic aci…	cell part;cytoplasm;intracellular part	catabolic process;cellular metabolic process;cellular nitrogen compound metabolic process;cellular process;macromolecule metabolic process;metabolic process;nitrogen compound metabolic process;nucleobase-containing compound metabolic process;primary metabolic process;RNA catabolic process;RNA metabolic process	cell part;cytoplasm	DNA replication	RNase_HII;RNase_HII/HIII;RNase_HII/HIII_dom;RNaseH-like_dom	>sp|O31744|RNH2_BACSU Ribonuclease HII OS=Bacillus subtilis (strain 168) GN=rnhB PE=1 SV=1
P42418		iolH	Protein IolH	2	2	1	3	2	1	0.57338		23.0783	23.2316	21.2051	21.7118	22.1098	21.9733	1.12835	0.202261	43.6987	24.9864	25.041	3.42171	54.9636	61.1288	15.0037	21.3169	28.0897	25.5526	289	33524.2	16							Xyl_isomerase-like_TIM-brl	>sp|P42418|IOLH_BACSU Protein IolH OS=Bacillus subtilis (strain 168) GN=iolH PE=4 SV=1
P54459		yqeN	Uncharacterized protein YqeN	4	4	2	1	1	1	-0.42294		21.7707	22.0466	21.9658	22.4138	22.8548	21.7834	0.141855	0.538485	18.0637	25.25	1.74119	8.97279	16.1495	19.5534	18.4882	25.22	34.2377	16.2922	347	40503	22		binding;catalytic activity;DNA binding;DNA polymerase activity;DNA-directed DNA polymerase activity;nucleic acid binding;nucleotidyltransferase activity;transferase activity;transferase activity, transferring phosphorus-containing groups	cell part;DNA polymerase complex;DNA polymerase III complex;intracellular part;macromolecular complex;protein complex		cell part;DNA polymerase complex;macromolecular complex;protein complex	DNA replication;Homologous recombination;Mismatch repair;Purine metabolism;Pyrimidine metabolism	DNA_pol3_clamp-load_cplx_C;DNA_pol3_delta;DNA_polIII_delta;P-loop_NTPase	>sp|P54459|YQEN_BACSU Uncharacterized protein YqeN OS=Bacillus subtilis (strain 168) GN=yqeN PE=1 SV=1
O31634		yjcL	Uncharacterized membrane protein YjcL	2	2	2	1	2	1	0.633107		22.6169	21.8802	21.1399	20.8199	21.6479	21.27	0.738512	0.414537	41.7162	25.3731	20.6727	7.12833	63.8724	38.3312	22.9448	18.3802	32.6295	25.1096	396	43321.3	10			cell part;integral to membrane;intrinsic to membrane;membrane;membrane part;plasma membrane		cell part;membrane;plasma membrane		DUF819	>sp|O31634|YJCL_BACSU Uncharacterized membrane protein YjcL OS=Bacillus subtilis (strain 168) GN=yjcL PE=4 SV=1
P16397		bpr	Bacillopeptidase F	4	5	5	4	2	1	-1.49985		24.8045	21.0507	21.5738	23.5401	24.1451	24.2433	2.03315	0.380789	17.3499	25.3808	23.1647	6.16586	44.0855	3.26808	4.69618	18.3522	27.9119	29.8783	1433	154578	66		catalytic activity;endopeptidase activity;hydrolase activity;peptidase activity;peptidase activity, acting on L-amino acid peptides;serine hydrolase activity;serine-type endopeptidase activity;serine-type peptidase activity	extracellular region		extracellular region		CarboxyPept_regulatory_dom;CarboxyPept-like_regulatory;ConA-like_lec_gl_sf;DUF4480;Inhibitor_I9;Pept_S8A_Bpr;Peptidase_M6-like_domain;Peptidase_S8/S53_dom;Peptidase_S8_His-AS;Peptidase_S8_Ser-AS;Peptidase_S8_subtilisin-rel	>sp|P16397|SUBF_BACSU Bacillopeptidase F OS=Bacillus subtilis (strain 168) GN=bpr PE=1 SV=2
P12310		gdh	Glucose 1-dehydrogenase	4	4	4	4	2	1	0.280777		21.8332	21.7299	22.258	21.4722	21.5318	21.9748	0.279889	0.274623	31.1398	25.6213	6.28882	5.0986	28.5399	26.5677	38.3117	22.2215	23.1587	31.4838	261	28090.2	13	anatomical structure formation involved in morphogenesis;cell differentiation;cellular developmental process;cellular process;developmental process;sporulation;sporulation resulting in formation of a cellular spore	catalytic activity;glucose 1-dehydrogenase [NAD(P)] activity;oxidoreductase activity;oxidoreductase activity, acting on CH-OH group of donors;oxidoreductase activity, acting on the CH-OH group of donors, NAD or NADP as acceptor		anatomical structure formation involved in morphogenesis;cell differentiation;cellular process;developmental process;sporulation		Pentose phosphate pathway	DH_sc/Rdtase_SDR;Glc/ribitol_DH;NAD(P)-bd_dom;Sc_DH/Rdtase_CS	>sp|P12310|DHG_BACSU Glucose 1-dehydrogenase OS=Bacillus subtilis (strain 168) GN=gdh PE=2 SV=2
O34314		ytlC	Uncharacterized ABC transporter ATP-binding protein YtlC	2	2	3	1	0	1	-0.950857		21.5546	20.3232	20.5882	21.7549	22.1758	21.388	0.648173	0.394207	14.1113	26.0562	6.76557	7.1179	21.848	9.30468	11.1811	25.1012	33.6033	19.4639	260	29302.7	14	establishment of localization;transport	adenyl nucleotide binding;adenyl ribonucleotide binding;ATP binding;ATPase activity;binding;catalytic activity;hydrolase activity;hydrolase activity, acting on acid anhydrides;hydrolase activity, acting on acid anhydrides, in phosphorus-containing anhydrides;nucleoside-triphosphatase activity;nucleotide binding;purine nucleotide binding;purine ribonucleoside triphosphate binding;purine ribonucleo…		establishment of localization;transport		ABC transporters	AAA+_ATPase;ABC_transporter_CS;ABC_transporter-like;P-loop_NTPase	>sp|O34314|YTLC_BACSU Uncharacterized ABC transporter ATP-binding protein YtlC OS=Bacillus subtilis (strain 168) GN=ytlC PE=3 SV=1
C0SP89		yoaH	Putative methyl-accepting chemotaxis protein YoaH	2	5	5	5	6	4	2.18389		23.7298	23.3283	24.6182	18.9838	22.7502	23.3907	0.660116	2.38109	72.239	26.726	34.5077	22.8516	60.0626	45.4701	111.184	2.23819	30.4579	47.482	561	61003.7	23	chemotaxis;locomotion;response to chemical stimulus;response to external stimulus;response to stimulus;taxis	molecular transducer activity;signal transducer activity	cell part;integral to membrane;intrinsic to membrane;membrane;membrane part;plasma membrane	locomotion;response to chemical stimulus;response to external stimulus;response to stimulus	cell part;membrane;plasma membrane		4HB_MCP;Chemotax_Me-accpt_rcpt;HAMP_linker_domain;MCPsignal_dom	>sp|C0SP89|YOAH_BACSU Putative methyl-accepting chemotaxis protein YoaH OS=Bacillus subtilis (strain 168) GN=yoaH PE=2 SV=1
P39577		dltE	Uncharacterized oxidoreductase DltE	2	3	3	4	4	1	0.44457		22.5056	22.1519	21.567	21.5224	21.7338	21.6345	0.47404	0.105769	37.8478	26.9088	11.7997	1.96712	49.2752	38.5601	25.7081	24.9264	28.8603	26.9397	252	28273.1	12		catalytic activity;oxidoreductase activity	cell part;cytoplasm;intracellular part		cell part;cytoplasm		DH_sc/Rdtase_SDR;Glc/ribitol_DH;NAD(P)-bd_dom;Sc_DH/Rdtase_CS	>sp|P39577|DLTE_BACSU Uncharacterized oxidoreductase DltE OS=Bacillus subtilis (strain 168) GN=dltE PE=3 SV=2
P37575		spoIIB	Stage II sporulation protein B	4	6	5	5	8	4	1.37277		24.0489	24.4909	22.921	22.3955	22.4902	22.4569	0.809527	0.048038	77.0349	27.0556	37.2235	0.896533	82.0631	111.489	37.5528	26.0876	27.8575	27.2215	332	35923	21	anatomical structure formation involved in morphogenesis;cell differentiation;cellular developmental process;cellular process;developmental process;sporulation;sporulation resulting in formation of a cellular spore		cell part;integral to membrane;intrinsic to membrane;membrane;membrane part;plasma membrane	anatomical structure formation involved in morphogenesis;cell differentiation;cellular process;developmental process;sporulation	cell part;membrane;plasma membrane		Sporulation-related_dom	>sp|P37575|SP2B_BACSU Stage II sporulation protein B OS=Bacillus subtilis (strain 168) GN=spoIIB PE=1 SV=1
O08336		cypE	Probable bifunctional P-450/NADPH-P450 reductase 2;Cytochrome P450 102;NADPH--cytochrome P450 reductase	10	14	16	10	8	7	-0.18603		24.0854	23.763	23.7528	23.7171	24.3068	24.1354	0.189135	0.303309	24.649	28.2787	3.34323	5.67686	28.5083	22.8002	22.6385	22.0859	33.2362	29.5141	1054	118676	62		aromatase activity;binding;catalytic activity;cation binding;coenzyme binding;cofactor binding;FMN binding;heme binding;ion binding;iron ion binding;metal ion binding;monooxygenase activity;NADPH-hemoprotein reductase activity;nucleotide binding;oxidoreductase activity;oxidoreductase activity, acting on NADH or NADPH;oxidoreductase activity, acting on NADH or NADPH, heme protein as acceptor;oxido…	cell part;cytoplasm;intracellular part		cell part;cytoplasm	Aminobenzoate degradation;Fatty acid metabolism;Tryptophan metabolism	Bifunctional_P450_P450_red;Cyt_P450;Cyt_P450_CS;FAD-binding_1;Fd_Rdtase_FAD-bd;Flavdoxin;Flavodoxin/NO_synth;Flavoprot_Pyr_Nucl_cyt_Rdtase;Flavoprotein-like;NADPH_Cyt_P450_Rdtase_dom3;OxRdtase_FAD/NAD-bd;Riboflavin_synthase-like_b-brl	>sp|O08336|CYPE_BACSU Probable bifunctional P-450/NADPH-P450 reductase 2 OS=Bacillus subtilis (strain 168) GN=cypE PE=2 SV=1
P54603		yhcS	Uncharacterized protein YhcS	1	3	3	2	3	3	1.40343		23.1726	22.9297	21.9569	20.2727	21.9437	21.6325	0.643314	0.888676	71.2152	28.3062	27.6403	14.1641	93.8858	79.3355	40.4244	12.5785	40.0561	32.284	198	21976.1	10			cell part;integral to membrane;intrinsic to membrane;membrane part		cell part		Sortase;Sortase_dom	>sp|P54603|YHCS_BACSU Uncharacterized protein YhcS OS=Bacillus subtilis (strain 168) GN=yhcS PE=4 SV=1
Q04810		dpaB	Dipicolinate synthase subunit B	3	4	3	3	2	1	0.000563333		20.907	22.3443	21.8567	21.8864	21.6902	21.5297	0.730918	0.178607	30.5858	28.377	13.9148	3.52785	16.2704	44.0621	31.4249	32.0784	27.9997	25.053	200	21869.4	12	anatomical structure formation involved in morphogenesis;cell differentiation;cellular developmental process;cellular process;developmental process;sporulation;sporulation resulting in formation of a cellular spore	catalytic activity;oxidoreductase activity		anatomical structure formation involved in morphogenesis;cell differentiation;cellular process;developmental process;sporulation			Dipicolinic_acid_synth_B;Flavoprotein	>sp|Q04810|DPAB_BACSU Dipicolinate synthase subunit B OS=Bacillus subtilis (strain 168) GN=dpaB PE=1 SV=1
P37531		yaaH	Spore germination protein YaaH	3	5	4	6	6	3	-0.388773		23.313	22.8859	20.4652	22.2202	22.5776	23.0327	1.5358	0.407263	28.2346	28.3882	19.8928	8.064	44.9909	33.4632	6.2497	21.0936	27.0235	37.0474	427	48636.7	23	amine metabolic process;aminoglycan catabolic process;aminoglycan metabolic process;carbohydrate catabolic process;carbohydrate metabolic process;catabolic process;chitin catabolic process;chitin metabolic process;macromolecule catabolic process;macromolecule metabolic process;metabolic process;nitrogen compound metabolic process;polysaccharide catabolic process;polysaccharide metabolic process;p…	catalytic activity;chitinase activity;hydrolase activity;hydrolase activity, acting on glycosyl bonds;hydrolase activity, hydrolyzing O-glycosyl compounds	cell part;cell wall;external encapsulating structure;spore wall	amine metabolic process;carbohydrate metabolic process;catabolic process;macromolecule metabolic process;metabolic process;nitrogen compound metabolic process;polysaccharide metabolic process;primary metabolic process	cell part;cell wall;external encapsulating structure		Chitinase_II;Glyco_hydro_catalytic_dom;Glyco_hydro18cat;Glycoside_hydrolase_SF;LysM_dom;Spore_YaaH	>sp|P37531|YAAH_BACSU Spore germination protein YaaH OS=Bacillus subtilis (strain 168) GN=yaaH PE=2 SV=1
P42100		glxK	Glycerate kinase	4	6	5	5	5	2	0.619733		23.5476	23.1759	22.6576	22.2152	22.6275	22.6792	0.446975	0.254266	44.6903	28.4733	13.3454	4.7526	57.9762	44.8087	31.2861	23.0236	30.6393	31.7571	382	39399.7	21	cellular metabolic process;cellular process;metabolic process;organic acid metabolic process;organic acid phosphorylation;phosphate-containing compound metabolic process;phosphorus metabolic process;phosphorylation;small molecule metabolic process	adenyl nucleotide binding;adenyl ribonucleotide binding;ATP binding;binding;catalytic activity;glycerate kinase activity;kinase activity;nucleotide binding;phosphotransferase activity, alcohol group as acceptor;purine nucleotide binding;purine ribonucleoside triphosphate binding;purine ribonucleotide binding;ribonucleotide binding;transferase activity;transferase activity, transferring phosphorus…		cellular metabolic process;cellular process;metabolic process;organic acid metabolic process;phosphorus metabolic process;small molecule metabolic process		Glycerolipid metabolism;Glycine, serine and threonine metabolism;Glyoxylate and dicarboxylate metabolism;Methane metabolism	Glyc_kinase_flavodox-like-dom;Glycerate_kinase	>sp|P42100|GLXK_BACSU Glycerate kinase OS=Bacillus subtilis (strain 168) GN=glxK PE=3 SV=2
O34947		yoaZ	Uncharacterized protease YoaZ	2	2	2	2	2	0	0.234167		23.1085	21.1292	20.4946	21.5793	21.9568	20.4937	1.3634	0.75954	42.4172	28.732	41.2392	13.0433	89.8056	22.7761	14.6699	31.1152	40.4194	14.6614	210	23419.9	10		catalytic activity;hydrolase activity;peptidase activity					Class_I_gatase-like;ThiJ/PfpI	>sp|O34947|YOAZ_BACSU Uncharacterized protease YoaZ OS=Bacillus subtilis (strain 168) GN=yoaZ PE=3 SV=1
P54485		yqgB	Uncharacterized protein YqgB	2	2	2	1	0	0	-0.124913		21.2424	21.5829	21.9916	21.8403	21.6667	21.6847	0.375124	0.0954769	27.01	28.8377	7.04408	1.94205	20.5291	25.9939	34.5069	31.0713	27.5487	27.893	255	28512.5	12			cell part;integral to membrane;intrinsic to membrane;membrane;membrane part;plasma membrane		cell part;membrane;plasma membrane		DUF1189	>sp|P54485|YQGB_BACSU Uncharacterized protein YqgB OS=Bacillus subtilis (strain 168) GN=yqgB PE=4 SV=2
O07019		yvfU	Uncharacterized transcriptional regulatory protein YvfU	2	5	5	2	2	0	-0.244177		21.2042	21.8368	21.0571	21.5009	21.729	21.6009	0.414287	0.11433	25.1067	28.9597	7.61439	2.30418	21.8105	33.8139	19.6958	26.789	31.3774	28.7126	200	22323	11	biosynthetic process;cellular biosynthetic process;cellular macromolecule biosynthetic process;cellular macromolecule metabolic process;cellular metabolic process;cellular nitrogen compound metabolic process;cellular process;macromolecule biosynthetic process;macromolecule metabolic process;metabolic process;nitrogen compound metabolic process;nucleic acid metabolic process;nucleobase-containing …	binding;DNA binding;molecular transducer activity;nucleic acid binding;nucleic acid binding transcription factor activity;sequence-specific DNA binding transcription factor activity;signal transducer activity;two-component response regulator activity	cell part;cytoplasm;intracellular part	biosynthetic process;cellular metabolic process;cellular nitrogen compound metabolic process;cellular process;macromolecule metabolic process;metabolic process;nitrogen compound metabolic process;nucleobase-containing compound metabolic process;primary metabolic process;RNA metabolic process	cell part;cytoplasm		CheY-like_superfamily;Sig_transdc_resp-reg_C-effctor;Sig_transdc_resp-reg_receiver;Tscrpt_reg_LuxR_C;WHTH_DNA-bd_dom	>sp|O07019|YVFU_BACSU Uncharacterized transcriptional regulatory protein YvfU OS=Bacillus subtilis (strain 168) GN=yvfU PE=3 SV=1
P94413		yclJ	Uncharacterized transcriptional regulatory protein YclJ	2	2	2	2	2	2	0.629853		22.4703	22.4148	22.0824	22.2532	21.5707	21.254	0.209792	0.510659	43.6993	29.2782	6.08935	10.7723	48.082	46.2698	36.7463	41.3661	25.7746	20.6938	227	26505.5	12	biological regulation;biosynthetic process;cellular biosynthetic process;cellular macromolecule biosynthetic process;cellular macromolecule metabolic process;cellular metabolic process;cellular nitrogen compound metabolic process;cellular process;macromolecule biosynthetic process;macromolecule metabolic process;metabolic process;nitrogen compound metabolic process;nucleic acid metabolic process;…	binding;DNA binding;molecular transducer activity;nucleic acid binding;signal transducer activity;two-component response regulator activity	cell part;cytoplasm;intracellular part	biological regulation;biosynthetic process;cellular metabolic process;cellular nitrogen compound metabolic process;cellular process;macromolecule metabolic process;metabolic process;nitrogen compound metabolic process;nucleobase-containing compound metabolic process;primary metabolic process;RNA metabolic process	cell part;cytoplasm		CheY-like_superfamily;Sig_transdc_resp-reg_C;Sig_transdc_resp-reg_C-effctor;Sig_transdc_resp-reg_receiver;WHTH_DNA-bd_dom	>sp|P94413|YCLJ_BACSU Uncharacterized transcriptional regulatory protein YclJ OS=Bacillus subtilis (strain 168) GN=yclJ PE=3 SV=1
O05267		yumB	NADH dehydrogenase-like protein YumB	2	2	2	3	3	1	-0.254453		22.5691	22.3779	21.4943	22.5842	22.5736	22.0469	0.573361	0.307175	25.4819	29.377	8.92832	5.83112	32.5218	28.4846	15.4393	32.8642	32.6217	22.6453	406	44932.7	19		binding;catalytic activity;coenzyme binding;cofactor binding;flavin adenine dinucleotide binding;oxidoreductase activity				Oxidative phosphorylation	FAD_pyr_nucl-diS_OxRdtase;Pyr_nucl-diS_OxRdtase_FAD/NAD;Pyr_OxRdtase_NAD-bd_dom	>sp|O05267|YUMB_BACSU NADH dehydrogenase-like protein YumB OS=Bacillus subtilis (strain 168) GN=yumB PE=3 SV=1
P39127		citR	HTH-type transcriptional regulator CitR	3	2	2	3	2	0	-0.87091		21.0253	19.722	22.9426	22.4089	22.8091	21.0847	1.62003	0.902543	21.5354	29.481	22.4382	15.1987	12.4661	5.05147	47.0888	32.5267	42.9262	12.99	291	33667	17	biosynthetic process;cellular biosynthetic process;cellular macromolecule biosynthetic process;cellular macromolecule metabolic process;cellular metabolic process;cellular nitrogen compound metabolic process;cellular process;macromolecule biosynthetic process;macromolecule metabolic process;metabolic process;nitrogen compound metabolic process;nucleic acid metabolic process;nucleobase-containing …	binding;DNA binding;nucleic acid binding;nucleic acid binding transcription factor activity;sequence-specific DNA binding transcription factor activity	cell part;cytoplasm;intracellular part	biosynthetic process;cellular metabolic process;cellular nitrogen compound metabolic process;cellular process;macromolecule metabolic process;metabolic process;nitrogen compound metabolic process;nucleobase-containing compound metabolic process;primary metabolic process;RNA metabolic process	cell part;cytoplasm		LysR_subst-bd;Tscrpt_reg_HTH_LysR;WHTH_DNA-bd_dom	>sp|P39127|CITR_BACSU HTH-type transcriptional regulator CitR OS=Bacillus subtilis (strain 168) GN=citR PE=3 SV=2
O31849		yojO	Uncharacterized protein YojO	6	7	8	4	6	2	-1.11595		22.1717	22.0534	22.1746	22.9332	23.2836	23.5308	0.0691623	0.300253	13.4452	29.5357	0.635419	6.00653	13.7981	12.7117	13.8259	23.3912	29.8217	35.3941	638	73787.7	34							VWF_A	>sp|O31849|YOJO_BACSU Uncharacterized protein YojO OS=Bacillus subtilis (strain 168) GN=yojO PE=3 SV=2
Q45612		yycI	Two-component system YycFG regulatory protein	3	4	4	2	2	1	-0.466673		21.6109	21.5598	21.5893	21.5729	22.2242	22.363	0.0256821	0.421836	20.8513	29.5978	0.370667	7.91941	21.2029	20.4641	20.8868	20.6508	32.4342	35.7084	280	32594.1	15			cell part;integral to membrane;intrinsic to membrane;membrane;membrane part;plasma membrane		cell part;membrane;plasma membrane		YycI-like	>sp|Q45612|YYCI_BACSU Two-component system YycFG regulatory protein OS=Bacillus subtilis (strain 168) GN=yycI PE=1 SV=1
P40397		yhxC	Uncharacterized oxidoreductase YhxC	2	2	2	1	0	0	-0.890007		21.029	20.7965	21.1102	21.6135	22.1964	21.7959	0.162815	0.298172	15.8486	29.676	1.74306	6.31087	16.3445	13.9114	17.29	24.5077	36.7091	27.8113	285	30845.2	13		catalytic activity;oxidoreductase activity					DH_sc/Rdtase_SDR;Glc/ribitol_DH;NAD(P)-bd_dom;Sc_DH/Rdtase_CS	>sp|P40397|YHXC_BACSU Uncharacterized oxidoreductase YhxC OS=Bacillus subtilis (strain 168) GN=yhxC PE=3 SV=2
O31700		cse15	Sporulation protein cse15	2	4	3	3	2	1	-0.516673		21.592	21.5777	21.2822	21.9627	22.032	22.0071	0.174846	0.035083	20.9029	29.768	2.4397	0.721471	22.4202	22.1998	18.0886	28.9909	30.4166	29.8967	321	37668.8	14	anatomical structure formation involved in morphogenesis;cell differentiation;cellular developmental process;cellular process;developmental process;sporulation;sporulation resulting in formation of a cellular spore			anatomical structure formation involved in morphogenesis;cell differentiation;cellular process;developmental process;sporulation				>sp|O31700|CSE15_BACSU Sporulation protein cse15 OS=Bacillus subtilis (strain 168) GN=cse15 PE=2 SV=1
O06978		yvcP	Uncharacterized transcriptional regulatory protein YvcP	4	4	4	1	2	1	-1.22471		21.2728	19.6142	21.4458	21.957	21.9517	22.0982	1.01125	0.083109	14.641	29.83	7.83402	1.74587	17.9714	5.69208	20.2596	28.8753	28.7696	31.845	237	27514.4	14	biological regulation;biosynthetic process;cellular biosynthetic process;cellular macromolecule biosynthetic process;cellular macromolecule metabolic process;cellular metabolic process;cellular nitrogen compound metabolic process;cellular process;macromolecule biosynthetic process;macromolecule metabolic process;metabolic process;nitrogen compound metabolic process;nucleic acid metabolic process;…	binding;DNA binding;molecular transducer activity;nucleic acid binding;signal transducer activity;two-component response regulator activity	cell part;cytoplasm;intracellular part	biological regulation;biosynthetic process;cellular metabolic process;cellular nitrogen compound metabolic process;cellular process;macromolecule metabolic process;metabolic process;nitrogen compound metabolic process;nucleobase-containing compound metabolic process;primary metabolic process;RNA metabolic process	cell part;cytoplasm		CheY-like_superfamily;Sig_transdc_resp-reg_C;Sig_transdc_resp-reg_C-effctor;Sig_transdc_resp-reg_receiver;WHTH_DNA-bd_dom	>sp|O06978|YVCP_BACSU Uncharacterized transcriptional regulatory protein YvcP OS=Bacillus subtilis (strain 168) GN=yvcP PE=3 SV=1
P21458		spoIIIE	DNA translocase SpoIIIE	9	11	8	6	5	3	0.00416667		23.731	23.3828	23.273	23.1476	23.651	23.5758	0.239097	0.271553	30.4838	30.4577	5.21477	5.41998	36.3825	28.5823	26.4866	24.2811	34.42	32.6718	787	87181.2	38	anatomical structure formation involved in morphogenesis;cell cycle;cell differentiation;cell division;cellular developmental process;cellular process;chromosome segregation;developmental process;sporulation;sporulation resulting in formation of a cellular spore	adenyl nucleotide binding;adenyl ribonucleotide binding;ATP binding;binding;catalytic activity;DNA binding;hydrolase activity;hydrolase activity, acting on acid anhydrides;hydrolase activity, acting on acid anhydrides, in phosphorus-containing anhydrides;nucleic acid binding;nucleoside-triphosphatase activity;nucleotide binding;purine nucleotide binding;purine ribonucleoside triphosphate binding;…	cell part;integral to membrane;intrinsic to membrane;membrane;membrane part;plasma membrane	anatomical structure formation involved in morphogenesis;cell cycle;cell differentiation;cell division;cellular process;chromosome segregation;developmental process;sporulation	cell part;membrane;plasma membrane		AAA+_ATPase;FtsK_dom;Ftsk_gamma;P-loop_NTPase	>sp|P21458|SP3E_BACSU DNA translocase SpoIIIE OS=Bacillus subtilis (strain 168) GN=spoIIIE PE=1 SV=3
P05651		recF	DNA replication and repair protein RecF	4	6	5	4	3	2	-0.132387		23.3395	21.8747	22.536	22.6889	22.6085	22.85	0.733538	0.122988	30.9045	31.1683	15.5655	2.68967	47.907	17.3562	27.4503	30.518	28.8634	34.1235	370	42304.3	22	biosynthetic process;cell communication;cellular biosynthetic process;cellular macromolecule biosynthetic process;cellular macromolecule metabolic process;cellular metabolic process;cellular nitrogen compound metabolic process;cellular process;cellular response to external stimulus;cellular response to extracellular stimulus;cellular response to stimulus;cellular response to stress;DNA metabolic …	adenyl nucleotide binding;adenyl ribonucleotide binding;ATP binding;binding;DNA binding;nucleic acid binding;nucleotide binding;purine nucleotide binding;purine ribonucleoside triphosphate binding;purine ribonucleotide binding;ribonucleotide binding;single-stranded DNA binding;structure-specific DNA binding	bacterial nucleoid;cell part;cytoplasm;intracellular non-membrane-bounded organelle;intracellular organelle;intracellular part;non-membrane-bounded organelle;nucleoid;organelle	biosynthetic process;cell communication;cellular metabolic process;cellular nitrogen compound metabolic process;cellular process;DNA metabolic process;DNA repair;DNA replication;macromolecule metabolic process;metabolic process;nitrogen compound metabolic process;nucleobase-containing compound metabolic process;primary metabolic process;response to DNA damage stimulus;response to external stimulu…	cell part;cytoplasm;intracellular non-membrane-bounded organelle;intracellular organelle;organelle	Homologous recombination	DNA-binding_RecF;DNA-binding_RecF_CS;P-loop_NTPase;RecF/RecN/SMC_N	>sp|P05651|RECF_BACSU DNA replication and repair protein RecF OS=Bacillus subtilis (strain 168) GN=recF PE=3 SV=2
P96711		araR	Arabinose metabolism transcriptional repressor	3	3	3	3	1	0	0.447073		22.4327	22.9842	22.9898	22.1544	22.5154	22.3957	0.320003	0.183889	43.3957	31.5057	8.94342	3.92695	33.0693	48.4654	48.6524	27.2668	35.0197	32.2305	362	40487.5	17	biosynthetic process;cellular biosynthetic process;cellular macromolecule biosynthetic process;cellular macromolecule metabolic process;cellular metabolic process;cellular nitrogen compound metabolic process;cellular process;macromolecule biosynthetic process;macromolecule metabolic process;metabolic process;nitrogen compound metabolic process;nucleic acid metabolic process;nucleobase-containing …	binding;DNA binding;nucleic acid binding;nucleic acid binding transcription factor activity;sequence-specific DNA binding transcription factor activity	cell part;cytoplasm;intracellular part	biosynthetic process;cellular metabolic process;cellular nitrogen compound metabolic process;cellular process;macromolecule metabolic process;metabolic process;nitrogen compound metabolic process;nucleobase-containing compound metabolic process;primary metabolic process;RNA metabolic process	cell part;cytoplasm		Peripla_BP_I;Tscrpt_reg_HTH_GntR;WHTH_DNA-bd_dom	>sp|P96711|ARAR_BACSU Arabinose metabolism transcriptional repressor OS=Bacillus subtilis (strain 168) GN=araR PE=1 SV=3
O31607		yjbI	Group 2 truncated hemoglobin YjbI	2	2	2	1	2	1	-0.230413		22.2129	19.5952	21.3239	21.0726	21.5419	21.2088	1.33112	0.241471	34.252	31.7856	25.2964	5.4649	60.3413	9.8311	32.5835	27.3731	37.8986	30.085	132	15116.1	8	establishment of localization;gas transport;oxygen transport;transport	binding;cation binding;heme binding;ion binding;iron ion binding;metal ion binding;oxygen binding;tetrapyrrole binding;transition metal ion binding		establishment of localization;gas transport;transport			Globin_bac-like_CS;Globin_dom;Globin_trunc_bac-like;Globin-like	>sp|O31607|TRHBO_BACSU Group 2 truncated hemoglobin YjbI OS=Bacillus subtilis (strain 168) GN=yjbI PE=1 SV=1
O34952		ltaS2	Lipoteichoic acid synthase 2;Glycerol phosphate lipoteichoic acid synthase 2;Processed glycerol phosphate lipoteichoic acid synthase 2	5	6	6	8	8	9	0.40275		22.8384	23.9365	24.3256	23.2999	23.2254	23.3669	0.771256	0.070786	46.1115	32.0158	21.2294	1.56836	23.2722	49.82	65.2422	32.0455	30.4328	33.5691	649	74234.2	32	biosynthetic process;carbohydrate biosynthetic process;carbohydrate metabolic process;cell wall macromolecule biosynthetic process;cell wall macromolecule metabolic process;cell wall organization or biogenesis;cellular biosynthetic process;cellular carbohydrate metabolic process;cellular cell wall macromolecule metabolic process;cellular cell wall organization or biogenesis;cellular component mac…	binding;catalytic activity;cation binding;hydrolase activity;hydrolase activity, acting on ester bonds;ion binding;metal ion binding;sulfuric ester hydrolase activity;transferase activity	cell part;extracellular region;integral to membrane;intrinsic to membrane;membrane;membrane part;plasma membrane	biosynthetic process;carbohydrate metabolic process;cell wall organization or biogenesis;cellular cell wall organization or biogenesis;cellular metabolic process;cellular process;macromolecule metabolic process;metabolic process;organic acid metabolic process;polysaccharide metabolic process;primary metabolic process;small molecule metabolic process	cell part;extracellular region;membrane;plasma membrane		Alkaline_Pase-like_a/b/a;Alkaline_phosphatase_core;Membrane_sulfatase_HI1246;Sulfatase	>sp|O34952|LTAS2_BACSU Lipoteichoic acid synthase 2 OS=Bacillus subtilis (strain 168) GN=ltaS2 PE=1 SV=1
O32254		yvbT	Uncharacterized protein YvbT	4	7	6	5	3	3	0.364847		22.5565	22.9981	22.7023	22.3225	22.4386	22.4013	0.224995	0.0593017	41.6096	32.0654	6.62624	1.3088	36.032	48.9343	39.8625	30.6359	33.2048	32.3556	336	37100.8	17		catalytic activity;oxidoreductase activity;oxidoreductase activity, acting on paired donors, with incorporation or reduction of molecular oxygen					Luciferase_OxRdatse_group-1;Luciferase-like_dom	>sp|O32254|YVBT_BACSU Uncharacterized protein YvbT OS=Bacillus subtilis (strain 168) GN=yvbT PE=4 SV=1
P39133		yhbF	Uncharacterized protein YhbF	2	3	3	2	2	1	1.02787		23.7356	23.3129	22.3656	22.143	21.9567	22.2306	0.70156	0.139882	70.4356	32.2089	30.5199	3.06861	99.0716	73.9065	38.3285	32.8501	28.8703	34.9063	235	25069.7	14							DUF583	>sp|P39133|YHBF_BACSU Uncharacterized protein YhbF OS=Bacillus subtilis (strain 168) GN=yhbF PE=4 SV=3
P96686		ydfI	Transcriptional regulatory protein YdfI	4	4	3	2	4	0	0.163883		22.1329	22.2571	21.7748	22.0024	22.0842	21.5865	0.250401	0.266885	36.4083	32.539	6.063	5.70325	38.0562	41.477	29.6917	34.7653	36.7934	26.0584	213	23973.9	12	biosynthetic process;cellular biosynthetic process;cellular macromolecule biosynthetic process;cellular macromolecule metabolic process;cellular metabolic process;cellular nitrogen compound metabolic process;cellular process;macromolecule biosynthetic process;macromolecule metabolic process;metabolic process;nitrogen compound metabolic process;nucleic acid metabolic process;nucleobase-containing …	binding;DNA binding;molecular transducer activity;nucleic acid binding;nucleic acid binding transcription factor activity;sequence-specific DNA binding transcription factor activity;signal transducer activity;two-component response regulator activity	cell part;cytoplasm;intracellular part	biosynthetic process;cellular metabolic process;cellular nitrogen compound metabolic process;cellular process;macromolecule metabolic process;metabolic process;nitrogen compound metabolic process;nucleobase-containing compound metabolic process;primary metabolic process;RNA metabolic process	cell part;cytoplasm	Two-component system	CheY-like_superfamily;Sig_transdc_resp-reg_C-effctor;Sig_transdc_resp-reg_receiver;Tscrpt_reg_LuxR_C;WHTH_DNA-bd_dom	>sp|P96686|YDFI_BACSU Transcriptional regulatory protein YdfI OS=Bacillus subtilis (strain 168) GN=ydfI PE=3 SV=1
O31459		ybgA	Uncharacterized HTH-type transcriptional regulator YbgA	2	3	2	2	1	1	-0.729667		20.9856	21.4643	21.3594	22.2988	22.0357	21.6637	0.251613	0.319098	19.503	32.5422	3.24915	7.02171	15.8594	22.0996	20.5499	39.4101	32.8403	25.3761	235	26603.4	13	biosynthetic process;cellular biosynthetic process;cellular macromolecule biosynthetic process;cellular macromolecule metabolic process;cellular metabolic process;cellular nitrogen compound metabolic process;cellular process;macromolecule biosynthetic process;macromolecule metabolic process;metabolic process;nitrogen compound metabolic process;nucleic acid metabolic process;nucleobase-containing …	binding;DNA binding;nucleic acid binding;nucleic acid binding transcription factor activity;sequence-specific DNA binding transcription factor activity		biosynthetic process;cellular metabolic process;cellular nitrogen compound metabolic process;cellular process;macromolecule metabolic process;metabolic process;nitrogen compound metabolic process;nucleobase-containing compound metabolic process;primary metabolic process;RNA metabolic process			Chorismate_lyase_/UTRA_dom;Tscrpt_reg_HTH_GntR;UTRA;WHTH_DNA-bd_dom	>sp|O31459|YBGA_BACSU Uncharacterized HTH-type transcriptional regulator YbgA OS=Bacillus subtilis (strain 168) GN=ybgA PE=3 SV=1
P96619		ydcC	Sporulation protein YdcC	3	4	5	4	4	1	-0.271063		23.2807	21.9643	21.8145	22.2437	22.8375	22.7914	0.806729	0.330301	29.74	32.6371	18.0867	6.93535	50.5926	20.316	18.3113	24.6573	37.2111	36.0429	338	38136.6	20	anatomical structure formation involved in morphogenesis;cell differentiation;cellular developmental process;cellular process;developmental process;sporulation;sporulation resulting in formation of a cellular spore		cell part;integral to membrane;intrinsic to membrane;membrane;membrane part;plasma membrane	anatomical structure formation involved in morphogenesis;cell differentiation;cellular process;developmental process;sporulation	cell part;membrane;plasma membrane		LolA/LolB/LppX	>sp|P96619|YDCC_BACSU Sporulation protein YdcC OS=Bacillus subtilis (strain 168) GN=ydcC PE=2 SV=2
P54529		yqiR	Putative sigma L-dependent transcriptional regulator YqiR	7	9	8	8	8	4	-0.314593		23.6974	23.4569	23.2201	23.685	24.0449	23.5883	0.238661	0.240641	26.2451	32.6527	4.32966	5.63624	30.6991	25.9846	22.0515	30.435	39.0604	28.4626	692	77930.1	44	biological regulation;biosynthetic process;cellular biosynthetic process;cellular macromolecule biosynthetic process;cellular macromolecule metabolic process;cellular metabolic process;cellular nitrogen compound metabolic process;cellular process;cellular response to stimulus;macromolecule biosynthetic process;macromolecule metabolic process;metabolic process;nitrogen compound metabolic process;n…	adenyl nucleotide binding;adenyl ribonucleotide binding;ATP binding;binding;catalytic activity;DNA binding;hydrolase activity;hydrolase activity, acting on acid anhydrides;hydrolase activity, acting on acid anhydrides, in phosphorus-containing anhydrides;molecular transducer activity;nucleic acid binding;nucleoside-triphosphatase activity;nucleotide binding;purine nucleotide binding;purine ribonu…	cell part;integral to membrane;intrinsic to membrane;membrane;membrane part;plasma membrane	biological regulation;biosynthetic process;cellular metabolic process;cellular nitrogen compound metabolic process;cellular process;macromolecule metabolic process;metabolic process;nitrogen compound metabolic process;nucleobase-containing compound metabolic process;primary metabolic process;response to stimulus;RNA metabolic process;signal transduction	cell part;membrane;plasma membrane		AAA+_ATPase;Homeodomain-like;HTH_Fis;NAD(P)-bd_dom;PAC;PAS;PAS_fold;P-loop_NTPase;Sigma_54_int;Sigma_54_int_dom_ATP-bd_1;Sigma_54_int_dom_ATP-bd_2;Sigma_54_int_dom_CS	>sp|P54529|YQIR_BACSU Putative sigma L-dependent transcriptional regulator YqiR OS=Bacillus subtilis (strain 168) GN=yqiR PE=3 SV=1
P42973		bglA	Aryl-phospho-beta-D-glucosidase BglA	4	5	5	4	4	3	0.64822		23.913	23.0131	22.6377	21.7012	22.8161	23.1017	0.655383	0.740036	50.9491	32.7614	24.2736	14.2866	78.421	42.0276	32.3986	16.9289	36.6645	44.6908	479	54841.5	20	carbohydrate metabolic process;metabolic process;primary metabolic process	6-phospho-beta-glucosidase activity;beta-glucosidase activity;catalytic activity;glucosidase activity;hydrolase activity;hydrolase activity, acting on glycosyl bonds;hydrolase activity, hydrolyzing O-glycosyl compounds		carbohydrate metabolic process;metabolic process;primary metabolic process		Glycolysis / Gluconeogenesis	Glyco_hydro_1;Glyco_hydro_1_AS;Glyco_hydro_catalytic_dom;Glycoside_hydrolase_SF	>sp|P42973|BGLA_BACSU Aryl-phospho-beta-D-glucosidase BglA OS=Bacillus subtilis (strain 168) GN=bglA PE=1 SV=1
O34514		menC	o-succinylbenzoate synthase	3	3	4	3	2	2	-0.7754		22.4316	21.8103	21.3365	22.34	22.9165	22.6481	0.549223	0.288482	19.831	32.7665	7.593	6.47503	28.0871	18.2585	13.1473	26.3583	39.3064	32.635	371	41628.9	20	biosynthetic process;cellular biosynthetic process;cellular ketone metabolic process;cellular metabolic process;cellular process;coenzyme biosynthetic process;coenzyme metabolic process;cofactor biosynthetic process;cofactor metabolic process;fat-soluble vitamin biosynthetic process;fat-soluble vitamin metabolic process;menaquinone biosynthetic process;menaquinone metabolic process;metabolic proc…	binding;catalytic activity;cation binding;ion binding;lyase activity;metal ion binding		biosynthetic process;cellular ketone metabolic process;cellular metabolic process;cellular process;cofactor metabolic process;metabolic process;small molecule metabolic process;vitamin metabolic process		Ubiquinone and other terpenoid-quinone biosynthesis	Enolase_C-like;Enolase_N_like;Mandelate_racemase_C;Mandelate_racemase_N;MR_MLE;OSB_synthase_lowGC-bac-typ	>sp|O34514|MENC_BACSU o-succinylbenzoate synthase OS=Bacillus subtilis (strain 168) GN=menC PE=1 SV=1
O32086		yubA	UPF0118 membrane protein YubA	2	2	2	2	3	0	-0.72765		22.0962	22.2099	20.6312	21.96	22.8762	22.2841	0.880505	0.464563	21.3375	32.8768	10.3194	10.8935	26.1891	28.3369	9.48636	23.8299	44.9688	29.8316	388	43610.6	17			cell part;integral to membrane;intrinsic to membrane;membrane;membrane part;plasma membrane		cell part;membrane;plasma membrane		UPF0118	>sp|O32086|YUBA_BACSU UPF0118 membrane protein YubA OS=Bacillus subtilis (strain 168) GN=yubA PE=3 SV=1
O34803		yeaA	Uncharacterized protein YeaA	4	6	3	2	3	1	-0.708417		22.1573	22.2951	21.0932	22.7903	22.8654	22.0152	0.65775	0.470658	21.0111	33.3324	8.16317	9.73461	24.4463	26.8953	11.6917	37.9085	39.9358	22.153	329	37731.3	19							DUF4003	>sp|O34803|YEAA_BACSU Uncharacterized protein YeaA OS=Bacillus subtilis (strain 168) GN=yeaA PE=4 SV=1
O34510		yfmF	Fe(3+)-citrate import ATP-binding protein YfmF	2	2	2	1	0	0	-0.333363		22.2278	20.3836	21.4414	21.5737	21.5256	21.9536	0.925462	0.234446	30.2117	33.7671	17.6749	5.7064	48.774	13.5833	28.2779	30.9941	29.9772	40.3301	266	29458.2	10	biological regulation;cation homeostasis;chemical homeostasis;establishment of localization;homeostatic process;ion homeostasis;ion transport;iron ion homeostasis;regulation of biological quality;transport	adenyl nucleotide binding;adenyl ribonucleotide binding;ATP binding;ATPase activity;binding;catalytic activity;hydrolase activity;hydrolase activity, acting on acid anhydrides;hydrolase activity, acting on acid anhydrides, in phosphorus-containing anhydrides;nucleoside-triphosphatase activity;nucleotide binding;purine nucleotide binding;purine ribonucleoside triphosphate binding;purine ribonucleo…	cell part;membrane;plasma membrane	biological regulation;establishment of localization;homeostatic process;ion transport;transport	cell part;membrane;plasma membrane	ABC transporters	AAA+_ATPase;ABC_transporter_CS;ABC_transporter-like;P-loop_NTPase	>sp|O34510|YFMF_BACSU Fe(3+)-citrate import ATP-binding protein YfmF OS=Bacillus subtilis (strain 168) GN=yfmF PE=3 SV=1
Q796K8		pbpH	Penicillin-binding protein H	7	10	9	10	10	6	0.326123		23.4129	23.7129	24.6635	23.251	23.8233	23.7367	0.652881	0.30848	44.8507	33.7993	21.5592	6.77552	29.1833	35.9304	69.4384	26.0852	38.7865	36.5262	704	79348	38	amine metabolic process;aminoglycan biosynthetic process;aminoglycan metabolic process;biological regulation;biosynthetic process;carbohydrate biosynthetic process;carbohydrate metabolic process;cell wall macromolecule biosynthetic process;cell wall macromolecule metabolic process;cell wall organization or biogenesis;cellular biosynthetic process;cellular cell wall macromolecule metabolic process…	binding;carboxylic acid binding;drug binding;penicillin binding;protein binding	cell part;integral to membrane;intrinsic to membrane;membrane;membrane part;plasma membrane	amine metabolic process;biological regulation;biosynthetic process;carbohydrate metabolic process;cell wall organization or biogenesis;cellular cell wall organization or biogenesis;cellular metabolic process;cellular process;macromolecule metabolic process;metabolic process;nitrogen compound metabolic process;polysaccharide metabolic process;primary metabolic process;response to chemical stimulus…	cell part;membrane;plasma membrane		Beta-lactam/transpept-like;PBP_dimer;PCN-bd_Tpept	>sp|Q796K8|PBPH_BACSU Penicillin-binding protein H OS=Bacillus subtilis (strain 168) GN=pbpH PE=1 SV=3
P39647		cysL	HTH-type transcriptional regulator CysL	2	5	3	3	2	1	-0.42497		21.9491	22.3118	21.8809	22.6039	22.5476	22.2653	0.231595	0.181444	25.5391	34.1622	4.25284	4.14742	23.6494	30.4093	22.5586	37.2335	35.8088	29.4444	299	34190.5	17	biosynthetic process;cellular biosynthetic process;cellular macromolecule biosynthetic process;cellular macromolecule metabolic process;cellular metabolic process;cellular nitrogen compound metabolic process;cellular process;macromolecule biosynthetic process;macromolecule metabolic process;metabolic process;nitrogen compound metabolic process;nucleic acid metabolic process;nucleobase-containing …	binding;DNA binding;nucleic acid binding;nucleic acid binding transcription factor activity;sequence-specific DNA binding transcription factor activity		biosynthetic process;cellular metabolic process;cellular nitrogen compound metabolic process;cellular process;macromolecule metabolic process;metabolic process;nitrogen compound metabolic process;nucleobase-containing compound metabolic process;primary metabolic process;RNA metabolic process			LysR_subst-bd;Tscrpt_reg_HTH_LysR;WHTH_DNA-bd_dom	>sp|P39647|CYSL_BACSU HTH-type transcriptional regulator CysL OS=Bacillus subtilis (strain 168) GN=cysL PE=1 SV=1
Q08430		kinB	Sporulation kinase B	3	4	4	2	2	0	-0.38542		21.6891	21.9493	23.1702	23.3066	22.8811	21.7771	0.7908	0.789433	26.5896	34.1935	15.7058	16.1593	15.9876	19.1482	44.633	49.0582	36.5286	16.9938	428	47812.4	21	anatomical structure formation involved in morphogenesis;cell differentiation;cellular developmental process;cellular process;developmental process;sporulation;sporulation resulting in formation of a cellular spore	adenyl nucleotide binding;adenyl ribonucleotide binding;ATP binding;binding;catalytic activity;kinase activity;molecular transducer activity;nucleotide binding;phosphotransferase activity, alcohol group as acceptor;phosphotransferase activity, nitrogenous group as acceptor;protein histidine kinase activity;protein kinase activity;purine nucleotide binding;purine ribonucleoside triphosphate bindin…	cell part;integral to membrane;intrinsic to membrane;membrane;membrane part;plasma membrane	anatomical structure formation involved in morphogenesis;cell differentiation;cellular process;developmental process;sporulation	cell part;membrane;plasma membrane	Two-component system	EnvZ-like_dim/P;HATPase_ATP-bd;Sig_transdc_His_kinase_core;Sig_transdc_His_kinase_dimeric;Sig_transdc_His_kin-like_C	>sp|Q08430|KINB_BACSU Sporulation kinase B OS=Bacillus subtilis (strain 168) GN=kinB PE=3 SV=4
P96718		ywqF	UDP-glucose 6-dehydrogenase YwqF	6	6	7	6	3	1	-1.35216		23.1667	22.4569	19.9173	23.0882	23.3098	23.1994	1.70843	0.110814	19.1074	34.2195	14.9843	2.6261	33.3941	20.4165	3.51146	31.6241	36.8752	34.1591	440	47783.5	28	alcohol metabolic process;biosynthetic process;carbohydrate biosynthetic process;carbohydrate metabolic process;carboxylic acid biosynthetic process;carboxylic acid metabolic process;cellular biosynthetic process;cellular carbohydrate metabolic process;cellular ketone metabolic process;cellular metabolic process;cellular process;glucuronate biosynthetic process;glucuronate metabolic process;macro…	binding;catalytic activity;coenzyme binding;cofactor binding;NAD binding;nucleotide binding;oxidoreductase activity;oxidoreductase activity, acting on CH-OH group of donors;oxidoreductase activity, acting on the CH-OH group of donors, NAD or NADP as acceptor;UDP-glucose 6-dehydrogenase activity	cell part;cytoplasm;intracellular part	alcohol metabolic process;biosynthetic process;carbohydrate metabolic process;cellular ketone metabolic process;cellular metabolic process;cellular process;macromolecule metabolic process;metabolic process;organic acid metabolic process;polysaccharide metabolic process;primary metabolic process;small molecule metabolic process	cell part;cytoplasm	Amino sugar and nucleotide sugar metabolism;Ascorbate and aldarate metabolism;Pentose and glucuronate interconversions;Starch and sucrose metabolism	6-PGluconate_DH_C-like;NAD(P)-bd_dom;UDP-Glc/GDP-Man;UDP-Glc/GDP-Man_DH_C;UDP-Glc/GDP-Man_DH_dimer;UDP-Glc/GDP-Man_DH_N;UDPglc_DH_bac	>sp|P96718|YWQF_BACSU UDP-glucose 6-dehydrogenase YwqF OS=Bacillus subtilis (strain 168) GN=ywqF PE=1 SV=1
O05217		ywrC	Uncharacterized HTH-type transcriptional regulator YwrC	2	3	2	3	3	0	-0.410063		21.3346	21.4857	20.653	21.5482	21.5847	21.5706	0.443598	0.0184094	26.5897	34.2996	7.4488	0.437059	29.1783	32.3989	18.192	33.8343	34.7015	34.3628	158	18127.1	9	biosynthetic process;cellular biosynthetic process;cellular macromolecule biosynthetic process;cellular macromolecule metabolic process;cellular metabolic process;cellular nitrogen compound metabolic process;cellular process;macromolecule biosynthetic process;macromolecule metabolic process;metabolic process;nitrogen compound metabolic process;nucleic acid metabolic process;nucleobase-containing …	binding;DNA binding;nucleic acid binding;nucleic acid binding transcription factor activity;sequence-specific DNA binding;sequence-specific DNA binding transcription factor activity	cell part;intracellular	biosynthetic process;cellular metabolic process;cellular nitrogen compound metabolic process;cellular process;macromolecule metabolic process;metabolic process;nitrogen compound metabolic process;nucleobase-containing compound metabolic process;primary metabolic process;RNA metabolic process	cell part;intracellular		AsnC-type_HTH_dom;Dimeric_a/b-barrel;Tscrpt_reg_AsnC-typ;Tscrpt_reg_AsnC-typ_C;WHTH_DNA-bd_dom	>sp|O05217|YWRC_BACSU Uncharacterized HTH-type transcriptional regulator YwrC OS=Bacillus subtilis (strain 168) GN=ywrC PE=3 SV=1
P35160		resA	Thiol-disulfide oxidoreductase ResA	3	2	1	4	4	3	1.80493		23.9905	22.9435	22.1397	22.3512	22.0695	19.2381	0.928051	1.72182	97.1604	34.3251	61.6072	24.8594	165.501	80.0962	45.8839	53.1297	43.7052	6.1403	179	20008.2	10	biological regulation;cell redox homeostasis;cellular component assembly;cellular component assembly at cellular level;cellular component organization;cellular component organization at cellular level;cellular component organization or biogenesis;cellular component organization or biogenesis at cellular level;cellular homeostasis;cellular macromolecular complex assembly;cellular macromolecular co…	antioxidant activity;catalytic activity;disulfide oxidoreductase activity;oxidoreductase activity;oxidoreductase activity, acting on a sulfur group of donors	cell part;integral to membrane;intrinsic to membrane;membrane;membrane part;plasma membrane	biological regulation;cellular component assembly;cellular component organization;cellular homeostasis;cellular macromolecular complex assembly;cellular process;homeostatic process;macromolecular complex assembly;protein complex assembly	cell part;membrane;plasma membrane		AhpC/TSA;Thiol-dS_OxRdtase_ResA;Thioredoxin_CS;Thioredoxin-like_fold	>sp|P35160|RESA_BACSU Thiol-disulfide oxidoreductase ResA OS=Bacillus subtilis (strain 168) GN=resA PE=1 SV=2
O34534		citT	Transcriptional regulatory protein CitT	4	3	2	1	0	0	-1.06161		21.2099	20.0963	21.8003	22.1946	22.187	21.9098	0.865301	0.162265	18.3288	34.41	9.6686	3.73739	18.528	8.56216	27.8963	36.6633	36.4708	30.0959	226	25410.5	13	biological regulation;biosynthetic process;cellular biosynthetic process;cellular macromolecule biosynthetic process;cellular macromolecule metabolic process;cellular metabolic process;cellular nitrogen compound metabolic process;cellular process;macromolecule biosynthetic process;macromolecule metabolic process;metabolic process;nitrogen compound metabolic process;nucleic acid metabolic process;…	binding;DNA binding;molecular transducer activity;nucleic acid binding;nucleic acid binding transcription factor activity;signal transducer activity;two-component response regulator activity	cell part;cytoplasm;intracellular part	biological regulation;biosynthetic process;cellular metabolic process;cellular nitrogen compound metabolic process;cellular process;macromolecule metabolic process;metabolic process;nitrogen compound metabolic process;nucleobase-containing compound metabolic process;primary metabolic process;response to external stimulus;response to stimulus;RNA metabolic process	cell part;cytoplasm	Two-component system	CheY-like_superfamily;HTH_11;Sig_transdc_resp-reg_cit/mal;Sig_transdc_resp-reg_receiver;Transcriptional_reg_dom	>sp|O34534|CITT_BACSU Transcriptional regulatory protein CitT OS=Bacillus subtilis (strain 168) GN=citT PE=1 SV=1
O32215		helD	Helicase IV	8	12	10	12	8	2	0.142743		24.2704	23.9642	23.8401	23.4192	24.3067	23.9206	0.221493	0.444995	37.1427	34.4285	5.84797	10.2912	43.6827	35.3287	32.4167	24.2137	44.7944	34.2774	774	89925.5	46		adenyl nucleotide binding;adenyl ribonucleotide binding;ATP binding;ATPase activity;ATPase activity, coupled;ATP-dependent DNA helicase activity;ATP-dependent helicase activity;binding;catalytic activity;DNA binding;DNA helicase activity;DNA-dependent ATPase activity;helicase activity;hydrolase activity;hydrolase activity, acting on acid anhydrides;hydrolase activity, acting on acid anhydrides, i…	cell part;cytoplasm;intracellular part		cell part;cytoplasm	Mismatch repair;Nucleotide excision repair	DNA_helicase_UvrD/REP;P-loop_NTPase;UvrD_like_helicase_C;UvrD-like_ATP-bd	>sp|O32215|HELD_BACSU Helicase IV OS=Bacillus subtilis (strain 168) GN=helD PE=1 SV=1
O31784		pksR	Polyketide synthase PksR	21	24	19	13	19	11	-0.24088		24.6514	25.4654	25.48	25.3586	25.6968	25.2639	0.474265	0.227586	29.9601	34.5298	8.78087	5.62498	19.8228	34.8523	35.2051	32.3653	40.9155	30.3086	2543	285109	132	biosynthetic process;metabolic process	amine binding;amino acid binding;binding;carboxylic acid binding;catalytic activity;hydrolase activity;hydrolase activity, acting on ester bonds;modified amino acid binding;phosphopantetheine binding;transferase activity;transferase activity, transferring acyl groups;transferase activity, transferring acyl groups other than amino-acyl groups;vitamin binding	cell part;cytoplasm;intracellular part	biosynthetic process;metabolic process	cell part;cytoplasm		AB_hydrolase;Acyl_carrier_prot-like;Ketoacyl_synth_AS;Ketoacyl_synth_C;Ketoacyl_synth_N;Methyltransf_12;PKS_Beta-ketoAc_synthase_dom;PKS_PP-bd;PPantetheine_attach_site;SAM-dependent_MTases-like;Thioesterase;Thiolase_acyl_enz_int_AS;Thiolase-like;Thiolase-like_subgr	>sp|O31784|PKSR_BACSU Polyketide synthase PksR OS=Bacillus subtilis (strain 168) GN=pksR PE=1 SV=2
P26900		ansA	L-asparaginase 1	3	4	5	2	1	0	-0.627623		21.8193	21.5466	21.0869	22.0119	22.0863	22.2373	0.370136	0.11487	22.8917	34.6941	5.64287	2.79472	28.265	23.397	17.0132	32.3026	34.0136	37.7663	329	36454.7	13	amine metabolic process;carboxylic acid metabolic process;cellular amine metabolic process;cellular amino acid metabolic process;cellular ketone metabolic process;cellular metabolic process;cellular nitrogen compound metabolic process;cellular process;metabolic process;nitrogen compound metabolic process;organic acid metabolic process;oxoacid metabolic process;primary metabolic process;small mole…	asparaginase activity;catalytic activity;hydrolase activity;hydrolase activity, acting on carbon-nitrogen (but not peptide) bonds;hydrolase activity, acting on carbon-nitrogen (but not peptide) bonds, in linear amides	cell part;cytoplasm;intracellular part	amine metabolic process;cellular amino acid metabolic process;cellular ketone metabolic process;cellular metabolic process;cellular nitrogen compound metabolic process;cellular process;metabolic process;nitrogen compound metabolic process;organic acid metabolic process;primary metabolic process;small molecule metabolic process	cell part;cytoplasm	Alanine, aspartate and glutamate metabolism;Cyanoamino acid metabolism;Nitrogen metabolism	AsnASEI;Asparaginase/glutaminase;Asparaginase/glutaminase_AS1;Asparaginase/glutaminase_AS2;L-asparaginase_C;L-asparaginase_N	>sp|P26900|ASPG1_BACSU L-asparaginase 1 OS=Bacillus subtilis (strain 168) GN=ansA PE=2 SV=1
P96578		ydaE	Probable D-lyxose ketol-isomerase	3	3	2	0	0	0	-0.142943		21.67	21.5536	21.546	21.6345	21.623	21.9409	0.0695255	0.180311	31.3669	34.7916	1.53176	4.49221	33.1332	30.5639	30.4035	32.3277	32.0705	39.9766	167	19251.6	10	carbohydrate metabolic process;metabolic process;primary metabolic process	binding;catalytic activity;cation binding;ion binding;isomerase activity;metal ion binding		carbohydrate metabolic process;metabolic process;primary metabolic process			RmlC_Cupin;RmlC-like_jellyroll	>sp|P96578|DLYKI_BACSU Probable D-lyxose ketol-isomerase OS=Bacillus subtilis (strain 168) GN=ydaE PE=1 SV=1
O32005		yokB	SPBc2 prophage-derived uncharacterized lipoprotein YokB	3	3	3	3	3	2	0.37196		22.7517	22.5031	22.5396	22.1115	22.2036	22.3633	0.134237	0.12739	45.1643	34.889	4.29969	3.11232	50.0897	42.1608	43.2424	32.1401	34.2587	38.2682	236	27337.2	14			cell part;membrane;plasma membrane		cell part;membrane;plasma membrane			>sp|O32005|YOKB_BACSU SPBc2 prophage-derived uncharacterized lipoprotein YokB OS=Bacillus subtilis (strain 168) GN=yokB PE=3 SV=1
P39816		gamP	Putative PTS system glucosamine-specific EIICBA component;Glucosamine permease IIC component;Glucosamine-specific phosphotransferase enzyme IIB component;Glucosamine-specific phosphotransferase enzyme IIA component	2	5	6	2	3	2	-0.661433		21.8583	21.9211	21.9702	22.081	23.3516	22.3012	0.0561221	0.679025	20.6985	35.3794	0.803134	17.9098	19.8691	20.7539	21.4725	23.1862	55.9417	27.0103	631	68144.5	19	carbohydrate transport;establishment of localization;organic substance transport;phosphoenolpyruvate-dependent sugar phosphotransferase system;transport	active transmembrane transporter activity;carbohydrate transmembrane transporter activity;catalytic activity;glucose transmembrane transporter activity;hexose transmembrane transporter activity;kinase activity;monosaccharide transmembrane transporter activity;phosphotransferase activity, alcohol group as acceptor;protein-N(PI)-phosphohistidine-sugar phosphotransferase activity;substrate-specific …	cell part;integral to membrane;intrinsic to membrane;membrane;membrane part;plasma membrane	carbohydrate transport;establishment of localization;transport	cell part;membrane;plasma membrane	Amino sugar and nucleotide sugar metabolism;Phosphotransferase system (PTS)	Dup_hybrid_motif;PTrfase_EIIB_Cys;PTS_EIIA_1_perm;PTS_EIIC;PTS_EIIC_1;PTS_IIB_1;PTS_IIBC_glc	>sp|P39816|PTW3C_BACSU Putative PTS system glucosamine-specific EIICBA component OS=Bacillus subtilis (strain 168) GN=gamP PE=3 SV=2
P39848		lytD	Beta-N-acetylglucosaminidase	13	14	13	11	8	4	0.902837		25.4229	24.6676	24.5891	23.8394	23.9509	24.1808	0.460409	0.17407	68.2216	35.3834	23.2726	4.34321	95.0393	56.3044	53.3212	31.7122	34.2601	40.1779	880	95553.8	47	amine metabolic process;aminoglycan catabolic process;aminoglycan metabolic process;carbohydrate catabolic process;carbohydrate metabolic process;catabolic process;cell wall macromolecule metabolic process;glycosaminoglycan catabolic process;glycosaminoglycan metabolic process;macromolecule catabolic process;macromolecule metabolic process;metabolic process;nitrogen compound metabolic process;pep…	amidase activity;catalytic activity;hydrolase activity;hydrolase activity, acting on carbon-nitrogen (but not peptide) bonds;hydrolase activity, acting on carbon-nitrogen (but not peptide) bonds, in linear amides;hydrolase activity, acting on glycosyl bonds;hydrolase activity, hydrolyzing O-glycosyl compounds;mannosyl-glycoprotein endo-beta-N-acetylglucosaminidase activity	cell part;cell wall;external encapsulating structure;extracellular region	amine metabolic process;carbohydrate metabolic process;catabolic process;macromolecule metabolic process;metabolic process;nitrogen compound metabolic process;polysaccharide metabolic process;primary metabolic process	cell part;cell wall;external encapsulating structure;extracellular region	Other glycan degradation	Lysozyme_subfam2_dom;MGlyc_endo_b_GlcNAc_like_dom;SH3-like_bac-type;Sporulation-related_dom	>sp|P39848|LYTD_BACSU Beta-N-acetylglucosaminidase OS=Bacillus subtilis (strain 168) GN=lytD PE=1 SV=1
P39216		tlpA	Methyl-accepting chemotaxis protein TlpA	7	10	8	15	11	5	0.962103		25.2957	24.8091	23.1904	23.5162	23.6309	23.2618	1.1022	0.188878	82.9093	36.2491	49.5766	4.62736	127.806	91.2181	29.7033	37.2276	40.309	31.2108	662	72277.7	32	chemotaxis;locomotion;response to chemical stimulus;response to external stimulus;response to stimulus;taxis	molecular transducer activity;receptor activity;signal transducer activity;signaling receptor activity;transmembrane signaling receptor activity	cell part;integral to membrane;intrinsic to membrane;membrane;membrane part;plasma membrane	locomotion;response to chemical stimulus;response to external stimulus;response to stimulus	cell part;membrane;plasma membrane	Bacterial chemotaxis;Two-component system	Cache_domain;Chemotax_Me-accpt_rcpt_lig-bd;HAMP_linker_domain;MCPsignal_dom;Sensor-like	>sp|P39216|TLPA_BACSU Methyl-accepting chemotaxis protein TlpA OS=Bacillus subtilis (strain 168) GN=tlpA PE=3 SV=1
P26904		dppC	Dipeptide transport system permease protein DppC	2	3	3	3	2	1	0.872853		23.2007	22.1732	22.677	21.7955	21.7626	21.8744	0.51378	0.0574544	69.7613	36.5495	24.5389	1.46598	95.7318	46.9622	66.59	36.1447	35.3284	38.1753	320	35803.2	10	anatomical structure formation involved in morphogenesis;cell differentiation;cellular developmental process;cellular process;developmental process;establishment of localization;establishment of protein localization;peptide transport;protein transport;sporulation;sporulation resulting in formation of a cellular spore;transport		cell part;integral to membrane;intrinsic to membrane;membrane;membrane part;plasma membrane	anatomical structure formation involved in morphogenesis;cell differentiation;cellular process;developmental process;establishment of localization;peptide transport;protein transport;sporulation;transport	cell part;membrane;plasma membrane	ABC transporters	MetI-like;OppC_N	>sp|P26904|DPPC_BACSU Dipeptide transport system permease protein DppC OS=Bacillus subtilis (strain 168) GN=dppC PE=2 SV=2
O31935		yopC	SPBc2 prophage-derived uncharacterized protein YopC	6	7	7	6	4	1	-0.94643		23.158	22.9009	20.4307	22.8617	23.5302	22.937	1.50585	0.366147	24.6317	36.7617	16.7471	9.86668	37.175	31.1063	5.61394	30.2729	48.1161	31.8959	442	52148.7	25								>sp|O31935|YOPC_BACSU SPBc2 prophage-derived uncharacterized protein YopC OS=Bacillus subtilis (strain 168) GN=yopC PE=4 SV=1
P94591		glcR	HTH-type transcriptional repressor GlcR	1	3	2	3	3	0	0.896967		24.2948	23.3568	21.7737	21.2719	23.3573	22.1051	1.27425	1.04968	72.2155	36.8013	52.9574	26.6041	127.729	66.6666	22.251	15.7148	66.6914	27.9978	258	28820.9	16	biosynthetic process;cellular biosynthetic process;cellular macromolecule biosynthetic process;cellular macromolecule metabolic process;cellular metabolic process;cellular nitrogen compound metabolic process;cellular process;macromolecule biosynthetic process;macromolecule metabolic process;metabolic process;nitrogen compound metabolic process;nucleic acid metabolic process;nucleobase-containing …	binding;DNA binding;nucleic acid binding;nucleic acid binding transcription factor activity;sequence-specific DNA binding transcription factor activity	cell part;intracellular	biosynthetic process;cellular metabolic process;cellular nitrogen compound metabolic process;cellular process;macromolecule metabolic process;metabolic process;nitrogen compound metabolic process;nucleobase-containing compound metabolic process;primary metabolic process;RNA metabolic process	cell part;intracellular		DeoR_C;HTH_DeoR_N;Tscrpt_reg_HTH_DeoR_CS;WHTH_DNA-bd_dom	>sp|P94591|GLCR_BACSU HTH-type transcriptional repressor GlcR OS=Bacillus subtilis (strain 168) GN=glcR PE=1 SV=2
O06966		yvcB	Putative uncharacterized protein YvcB	9	9	10	9	8	3	-0.58961		23.0053	22.7324	23.6212	23.2919	24.2934	23.5424	0.455313	0.52117	24.6425	37.4965	8.0844	14.2855	22.0017	18.2087	33.7171	26.8367	53.7284	31.9245	636	72661.8	38								>sp|O06966|YVCB_BACSU Putative uncharacterized protein YvcB OS=Bacillus subtilis (strain 168) GN=yvcB PE=4 SV=1
O32239		yvaQ	Putative sensory transducer protein YvaQ	7	7	8	9	7	5	0.86137		23.7177	23.5913	24.3454	22.6414	23.3754	23.0535	0.40389	0.367948	68.7175	37.6038	20.3419	9.36776	59.5619	54.5624	92.0282	28.2457	46.9812	37.5845	566	62830.8	23	chemotaxis;locomotion;response to chemical stimulus;response to external stimulus;response to stimulus;taxis	molecular transducer activity;signal transducer activity	cell part;integral to membrane;intrinsic to membrane;membrane;membrane part;plasma membrane	locomotion;response to chemical stimulus;response to external stimulus;response to stimulus	cell part;membrane;plasma membrane	Bacterial chemotaxis;Two-component system	4HB_MCP;Chemotax_Me-accpt_rcpt;HAMP_linker_domain;MCPsignal_dom	>sp|O32239|YVAQ_BACSU Putative sensory transducer protein YvaQ OS=Bacillus subtilis (strain 168) GN=yvaQ PE=3 SV=1
O31782		pksN	Polyketide synthase PksN	50	59	61	42	45	31	-0.08312		25.9282	26.865	26.7429	26.2799	26.8502	26.6554	0.509294	0.289875	36.445	37.6379	11.446	7.29861	23.396	44.7869	41.1521	29.8548	44.3289	38.7301	5488	609593	271		amine binding;amino acid binding;binding;carboxylic acid binding;catalytic activity;ligase activity;modified amino acid binding;phosphopantetheine binding;transferase activity;transferase activity, transferring acyl groups;vitamin binding	cell part;cytoplasm;intracellular part		cell part;cytoplasm		AA_adenyl_domain;Acyl_carrier_prot-like;AMP-bd_C;AMP-binding_CS;AMP-dep_Synth/Lig;Condensatn;HotDog_dom;Ketoacyl_synth_AS;Ketoacyl_synth_C;Ketoacyl_synth_N;NAD(P)-bd_dom;PKS/FAS_KR;PKS_Beta-ketoAc_synthase_dom;PKS_dehydratase;PKS_KR;PKS_PP-bd;PPantetheine_attach_site;Thiolase-like;Thiolase-like_subgr	>sp|O31782|PKSN_BACSU Polyketide synthase PksN OS=Bacillus subtilis (strain 168) GN=pksN PE=1 SV=3
P21885		speA	Arginine decarboxylase	3	3	3	3	2	2	-0.914617		21.8753	22.0835	20.5634	22.048	22.7983	22.4198	0.824129	0.375128	21.7151	38.0448	10.1172	9.82096	25.4674	29.4202	10.2578	28.7059	48.2856	37.143	490	53583.5	15	amine biosynthetic process;amine metabolic process;biosynthetic process;cellular amine metabolic process;cellular biogenic amine biosynthetic process;cellular biogenic amine metabolic process;cellular biosynthetic process;cellular metabolic process;cellular nitrogen compound biosynthetic process;cellular nitrogen compound metabolic process;cellular process;metabolic process;nitrogen compound meta…	arginine decarboxylase activity;binding;carbon-carbon lyase activity;carboxy-lyase activity;catalytic activity;cofactor binding;lyase activity;pyridoxal phosphate binding;vitamin B6 binding;vitamin binding	cell part;cytoplasm;intracellular part	amine metabolic process;biosynthetic process;cellular metabolic process;cellular nitrogen compound metabolic process;cellular process;metabolic process;nitrogen compound metabolic process	cell part;cytoplasm	Arginine and proline metabolism	Orn/Lys/Arg_deCO2ase_major_dom;Prn/Lys/Arg_de-COase_C;PyrdxlP-dep_Trfase;PyrdxlP-dep_Trfase_major_sub1	>sp|P21885|SPEA_BACSU Arginine decarboxylase OS=Bacillus subtilis (strain 168) GN=speA PE=1 SV=2
P94377		katX	Catalase X	4	5	5	1	1	0	-1.5634		20.0107	21.362	23.5363	23.0605	23.2494	23.2893	1.77873	0.122202	21.0742	38.357	23.8197	3.17548	4.19593	10.7057	48.3208	34.7466	39.6082	40.7164	547	62363.7	25	catabolic process;cellular catabolic process;cellular metabolic process;cellular process;cellular response to chemical stimulus;cellular response to hydrogen peroxide;cellular response to oxidative stress;cellular response to reactive oxygen species;cellular response to stimulus;cellular response to stress;hydrogen peroxide catabolic process;hydrogen peroxide metabolic process;metabolic process;r…	antioxidant activity;binding;catalase activity;catalytic activity;cation binding;heme binding;ion binding;iron ion binding;metal ion binding;oxidoreductase activity;oxidoreductase activity, acting on peroxide as acceptor;peroxidase activity;tetrapyrrole binding;transition metal ion binding	cell part;cytoplasm;intracellular part	catabolic process;cellular metabolic process;cellular process;metabolic process;response to chemical stimulus;response to oxidative stress;response to stimulus;response to stress	cell part;cytoplasm	Amyotrophic lateral sclerosis (ALS);Methane metabolism;Peroxisome;Tryptophan metabolism	Catalase;Catalase_AS;Catalase_clade1/3;Catalase_core;Catalase_haem_BS;Catalase_immune_responsive;Catalase-like_dom	>sp|P94377|CATX_BACSU Catalase X OS=Bacillus subtilis (strain 168) GN=katX PE=3 SV=1
O34664		thiN	Thiamine pyrophosphokinase	3	4	4	3	2	0	-0.270473		21.6638	22.0751	21.7514	21.6439	22.57	22.0878	0.216677	0.463167	31.0895	38.5085	4.81744	12.2846	27.4916	36.5625	29.2142	27.1168	51.5244	36.8844	214	24098.6	12	aromatic compound biosynthetic process;biosynthetic process;cellular aromatic compound metabolic process;cellular biosynthetic process;cellular metabolic process;cellular nitrogen compound biosynthetic process;cellular nitrogen compound metabolic process;cellular process;coenzyme biosynthetic process;coenzyme metabolic process;cofactor biosynthetic process;cofactor metabolic process;heterocycle b…	adenyl nucleotide binding;adenyl ribonucleotide binding;ATP binding;binding;catalytic activity;diphosphotransferase activity;kinase activity;nucleotide binding;purine nucleotide binding;purine ribonucleoside triphosphate binding;purine ribonucleotide binding;ribonucleotide binding;thiamine diphosphokinase activity;transferase activity;transferase activity, transferring phosphorus-containing groups		biosynthetic process;cellular aromatic compound metabolic process;cellular metabolic process;cellular nitrogen compound metabolic process;cellular process;cofactor metabolic process;heterocycle metabolic process;metabolic process;nitrogen compound metabolic process;small molecule metabolic process;sulfur compound metabolic process;vitamin metabolic process		Thiamine metabolism	Thi_PPkinase;Thiamin_PyroPKinase_B1-bd;TPK_catalytic	>sp|O34664|THIN_BACSU Thiamine pyrophosphokinase OS=Bacillus subtilis (strain 168) GN=thiN PE=1 SV=1
P94447		yrbC	Probable transcriptional regulatory protein YrbC	1	2	2	1	1	0	-0.848397		22.0704	20.0781	20.2877	22.2873	21.5891	21.1049	1.09479	0.594388	24.9749	38.7212	20.4738	16.1542	48.5903	12.2122	14.1221	56.4731	34.8064	24.8842	240	26707.8	9	biological regulation;biosynthetic process;cellular biosynthetic process;cellular macromolecule biosynthetic process;cellular macromolecule metabolic process;cellular metabolic process;cellular nitrogen compound metabolic process;cellular process;macromolecule biosynthetic process;macromolecule metabolic process;metabolic process;nitrogen compound metabolic process;nucleic acid metabolic process;…	binding;DNA binding;nucleic acid binding	cell part;cytoplasm;intracellular part	biological regulation;biosynthetic process;cellular metabolic process;cellular nitrogen compound metabolic process;cellular process;macromolecule metabolic process;metabolic process;nitrogen compound metabolic process;nucleobase-containing compound metabolic process;primary metabolic process;RNA metabolic process	cell part;cytoplasm		Integrase_Zn-bd_dom-like_N;Transcrip_reg_TACO1-like;Transcrip_reg_TACO1-like_dom2;Transcrip_reg_TACO1-like_dom3;YebC-like	>sp|P94447|YRBC_BACSU Probable transcriptional regulatory protein YrbC OS=Bacillus subtilis (strain 168) GN=yrbC PE=3 SV=2
O34680		ydiP	Probable BsuMI modification methylase subunit YdiP	3	4	3	1	2	3	-0.921393		21.0645	22.5801	22.2493	22.7028	22.8048	23.1504	0.796911	0.23461	22.2572	38.833	10.3498	6.52182	10.888	31.1316	24.7521	33.8946	36.3785	46.2259	389	43284.2	20	biological regulation;cellular macromolecule metabolic process;cellular metabolic process;cellular nitrogen compound metabolic process;cellular process;clearance of foreign intracellular DNA;defense response;DNA alkylation;DNA metabolic process;DNA methylation;DNA methylation on cytosine;DNA modification;DNA restriction-modification system;macromolecule metabolic process;macromolecule methylation…	binding;catalytic activity;DNA (cytosine-5-)-methyltransferase activity;DNA binding;DNA-methyltransferase activity;methyltransferase activity;nucleic acid binding;S-adenosylmethionine-dependent methyltransferase activity;transferase activity;transferase activity, transferring one-carbon groups		biological regulation;cellular metabolic process;cellular nitrogen compound metabolic process;cellular process;DNA metabolic process;DNA modification;macromolecule metabolic process;macromolecule modification;metabolic process;nitrogen compound metabolic process;nucleobase-containing compound metabolic process;one-carbon metabolic process;primary metabolic process;regulation of gene expression, e…		Cysteine and methionine metabolism	C5_DNA_meth_AS;C5_MeTfrase;SAM-dependent_MTases-like	>sp|O34680|YDIP_BACSU Probable BsuMI modification methylase subunit YdiP OS=Bacillus subtilis (strain 168) GN=ydiP PE=2 SV=1
P45942		yqcG	Ribonuclease YqcG	5	6	7	3	5	4	0.628283		23.1483	23.5621	24.4684	22.9677	23.2578	23.0685	0.675211	0.147311	64.6084	38.8977	31.5513	4.02439	40.1369	53.4701	100.218	35.4137	43.3028	37.9765	531	59669.1	23		catalytic activity;hydrolase activity;hydrolase activity, acting on ester bonds;nuclease activity					LXG_dom;PT-TG_dom;YqcG	>sp|P45942|YQCG_BACSU Ribonuclease YqcG OS=Bacillus subtilis (strain 168) GN=yqcG PE=1 SV=1
O34748		recQ	Probable ATP-dependent DNA helicase RecQ	7	11	8	8	7	8	0.907483		24.6357	24.492	24.4416	23.8626	23.5994	23.3849	0.100715	0.239233	72.6665	39.0334	5.14336	6.50414	78.4368	70.9985	68.5642	45.897	38.242	32.9611	591	67352.9	33	biosynthetic process;cell communication;cellular biosynthetic process;cellular macromolecule biosynthetic process;cellular macromolecule metabolic process;cellular metabolic process;cellular nitrogen compound metabolic process;cellular process;cellular response to external stimulus;cellular response to extracellular stimulus;cellular response to stimulus;cellular response to stress;DNA metabolic …	3'-5' DNA helicase activity;adenyl nucleotide binding;adenyl ribonucleotide binding;ATP binding;ATPase activity;ATPase activity, coupled;ATP-dependent 3'-5' DNA helicase activity;ATP-dependent DNA helicase activity;ATP-dependent helicase activity;binding;catalytic activity;DNA binding;DNA helicase activity;DNA-dependent ATPase activity;helicase activity;hydrolase activity;hydrolase activity, acti…	bacterial nucleoid;cell part;cytoplasm;intracellular non-membrane-bounded organelle;intracellular organelle;intracellular part;non-membrane-bounded organelle;nucleoid;organelle	biosynthetic process;cell communication;cellular metabolic process;cellular nitrogen compound metabolic process;cellular process;DNA metabolic process;DNA recombination;DNA repair;DNA replication;macromolecule metabolic process;metabolic process;nitrogen compound metabolic process;nucleobase-containing compound metabolic process;primary metabolic process;response to DNA damage stimulus;response t…	cell part;cytoplasm;intracellular non-membrane-bounded organelle;intracellular organelle;organelle	RNA degradation	DNA/RNA_helicase_DEAD/DEAH_N;DNA_helicase_ATP-dep_RecQ;DNA_helicase_ATP-dep_RecQ_bac;Helicase_ATP-bd;Helicase_C;HRDC_dom;HRDC-like;P-loop_NTPase;RQC_domain;WHTH_DNA-bd_dom	>sp|O34748|RECQ_BACSU Probable ATP-dependent DNA helicase RecQ OS=Bacillus subtilis (strain 168) GN=recQ PE=3 SV=1
O31503		rlmCD	23S rRNA (uracil-C(5))-methyltransferase RlmCD	4	5	3	3	2	2	-1.09177		22.3986	22.2804	21.4979	22.7712	23.3481	23.3329	0.489469	0.328766	18.7357	39.1714	5.6854	8.27645	22.8763	21.0774	12.2535	29.6183	44.1796	43.7162	459	51819.5	24	cellular macromolecule metabolic process;cellular metabolic process;cellular nitrogen compound metabolic process;cellular process;macromolecule metabolic process;macromolecule methylation;macromolecule modification;metabolic process;methylation;ncRNA metabolic process;ncRNA processing;nitrogen compound metabolic process;nucleic acid metabolic process;nucleobase-containing compound metabolic proce…	4 iron, 4 sulfur cluster binding;binding;catalytic activity;cation binding;C-methyltransferase activity;ion binding;iron-sulfur cluster binding;metal cluster binding;metal ion binding;methyltransferase activity;nucleic acid binding;RNA binding;RNA methyltransferase activity;rRNA (uridine) methyltransferase activity;rRNA (uridine-C5-)-methyltransferase activity;rRNA methyltransferase activity;S-ad…		cellular metabolic process;cellular nitrogen compound metabolic process;cellular process;macromolecule metabolic process;macromolecule modification;metabolic process;nitrogen compound metabolic process;nucleobase-containing compound metabolic process;one-carbon metabolic process;primary metabolic process;RNA metabolic process;RNA modification;RNA processing;rRNA processing;small molecule metaboli…		Histidine metabolism;Polycyclic aromatic hydrocarbon degradation;Tyrosine metabolism	23S_rRNA_MeTrfase_RlmD;NA-bd_OB-fold;SAM-dependent_MTases-like;TRAM_dom;U5_MeTrfase_fam	>sp|O31503|RLMCD_BACSU 23S rRNA (uracil-C(5))-methyltransferase RlmCD OS=Bacillus subtilis (strain 168) GN=rlmCD PE=1 SV=1
O34453		nos	Nitric oxide synthase oxygenase	5	5	5	5	4	3	-0.0713367		23.5174	22.5552	23.0123	22.8135	23.2501	23.2353	0.481286	0.247901	38.3238	39.1756	12.711	6.37015	51.8381	26.6077	36.5255	31.8243	43.0705	42.6319	363	41903.3	23	biosynthetic process;cellular biosynthetic process;cellular metabolic process;cellular nitrogen compound biosynthetic process;cellular nitrogen compound metabolic process;cellular process;metabolic process;nitric oxide biosynthetic process;nitric oxide metabolic process;nitrogen compound metabolic process	binding;catalytic activity;cation binding;heme binding;ion binding;iron ion binding;metal ion binding;monooxygenase activity;NADPH-hemoprotein reductase activity;nitric-oxide synthase activity;oxidoreductase activity;oxidoreductase activity, acting on NADH or NADPH;oxidoreductase activity, acting on NADH or NADPH, heme protein as acceptor;oxidoreductase activity, acting on paired donors, with inc…		biosynthetic process;cellular metabolic process;cellular nitrogen compound metabolic process;cellular process;metabolic process;nitrogen compound metabolic process		Arginine and proline metabolism	Nitric_oxide_synthase_Oase-su;NOS_N	>sp|O34453|NOSO_BACSU Nitric oxide synthase oxygenase OS=Bacillus subtilis (strain 168) GN=nos PE=1 SV=2
O31472		ycgE	Uncharacterized HTH-type transcriptional regulator YcgE	3	3	3	3	2	2	0.108133		21.1207	21.6355	22.2812	21.1843	21.7228	21.806	0.581474	0.337493	44.0021	39.3491	17.7519	8.55812	28.3026	40.4381	63.2656	29.5773	42.9603	45.5098	154	17182.7	8	biosynthetic process;cellular biosynthetic process;cellular macromolecule biosynthetic process;cellular macromolecule metabolic process;cellular metabolic process;cellular nitrogen compound metabolic process;cellular process;macromolecule biosynthetic process;macromolecule metabolic process;metabolic process;nitrogen compound metabolic process;nucleic acid metabolic process;nucleobase-containing …	binding;DNA binding;nucleic acid binding;nucleic acid binding transcription factor activity;sequence-specific DNA binding transcription factor activity	cell part;intracellular	biosynthetic process;cellular metabolic process;cellular nitrogen compound metabolic process;cellular process;macromolecule metabolic process;metabolic process;nitrogen compound metabolic process;nucleobase-containing compound metabolic process;primary metabolic process;RNA metabolic process	cell part;intracellular		HTH_MarR-typ;WHTH_DNA-bd_dom	>sp|O31472|YCGE_BACSU Uncharacterized HTH-type transcriptional regulator YcgE OS=Bacillus subtilis (strain 168) GN=ycgE PE=3 SV=2
Q06755		ispD	2-C-methyl-D-erythritol 4-phosphate cytidylyltransferase	3	3	3	3	2	0	-0.92471		21.4185	21.8233	20.2817	21.4286	22.6701	22.1988	0.799241	0.626677	21.4822	39.4726	10.1874	15.9364	23.1937	30.7055	10.5475	23.3575	55.2241	39.8361	232	25843.4	12	alcohol metabolic process;biosynthetic process;carbohydrate metabolic process;carboxylic acid metabolic process;cellular aldehyde metabolic process;cellular biosynthetic process;cellular carbohydrate metabolic process;cellular ketone metabolic process;cellular lipid metabolic process;cellular metabolic process;cellular process;glyceraldehyde-3-phosphate metabolic process;isopentenyl diphosphate b…	2-C-methyl-D-erythritol 4-phosphate cytidylyltransferase activity;catalytic activity;cytidylyltransferase activity;nucleotidyltransferase activity;transferase activity;transferase activity, transferring phosphorus-containing groups		alcohol metabolic process;biosynthetic process;carbohydrate metabolic process;cellular aldehyde metabolic process;cellular ketone metabolic process;cellular lipid metabolic process;cellular metabolic process;cellular process;isopentenyl diphosphate metabolic process;lipid metabolic process;metabolic process;organic acid metabolic process;primary metabolic process;small molecule metabolic process		Terpenoid backbone biosynthesis	IspD;ISPD_synthase_CS;Nucleotide-diphossugar_trans	>sp|Q06755|ISPD_BACSU 2-C-methyl-D-erythritol 4-phosphate cytidylyltransferase OS=Bacillus subtilis (strain 168) GN=ispD PE=3 SV=2
P37543		yabB	Uncharacterized protein YabB	3	4	4	4	4	2	-0.636333		22.3813	22.3167	21.3568	22.2099	23.1119	22.6421	0.573797	0.45116	26.0375	39.8399	8.99147	12.3865	31.9117	30.5145	15.6865	28.3357	52.9518	38.2323	247	28281.8	17							SAM-dependent_MTases-like	>sp|P37543|YABB_BACSU Uncharacterized protein YabB OS=Bacillus subtilis (strain 168) GN=yabB PE=4 SV=1
O31614		prpE	Bis(5-nucleosyl)-tetraphosphatase PrpE [asymmetrical]	1	2	2	3	4	0	0.19794		23.0715	22.7014	21.7322	22.0795	22.2811	22.5506	0.691616	0.236384	48.6779	39.9025	20.5737	6.59088	67.329	52.095	26.6095	33.8517	38.9304	46.9254	244	27463.3	13		binding;bis(5'-nucleosyl)-tetraphosphatase (asymmetrical) activity;bis(5'-nucleosyl)-tetraphosphatase activity;catalytic activity;cation binding;GTP binding;guanyl nucleotide binding;guanyl ribonucleotide binding;hydrolase activity;hydrolase activity, acting on acid anhydrides;hydrolase activity, acting on acid anhydrides, in phosphorus-containing anhydrides;ion binding;metal ion binding;nickel i…	cell part;intracellular immature spore		cell part		Bis(5'-nucleosyl)-tetraP_PrpE;Calcineurin-like_PHP_apaH;Metallo-depent_PP-like	>sp|O31614|PRPE_BACSU Bis(5-nucleosyl)-tetraphosphatase PrpE [asymmetrical] OS=Bacillus subtilis (strain 168) GN=prpE PE=1 SV=1
P39650		rsfA	Prespore-specific transcriptional regulator RsfA	4	5	5	3	0	0	0.00733		23.8539	20.1544	22.5318	21.7557	22.3676	22.3948	1.87465	0.361371	61.7637	39.9042	58.762	9.1922	125.455	9.65706	50.1786	29.3014	44.7803	45.631	258	29728.4	12	anatomical structure formation involved in morphogenesis;biological regulation;biosynthetic process;cell differentiation;cellular biosynthetic process;cellular developmental process;cellular macromolecule biosynthetic process;cellular macromolecule metabolic process;cellular metabolic process;cellular nitrogen compound metabolic process;cellular process;developmental process;macromolecule biosynt…	binding;DNA binding;nucleic acid binding	cell part;intracellular immature spore	anatomical structure formation involved in morphogenesis;biological regulation;biosynthetic process;cell differentiation;cellular metabolic process;cellular nitrogen compound metabolic process;cellular process;developmental process;macromolecule metabolic process;metabolic process;nitrogen compound metabolic process;nucleobase-containing compound metabolic process;primary metabolic process;RNA me…	cell part		DNA_bind_RsfA;Myb-like_dom	>sp|P39650|RSFA_BACSU Prespore-specific transcriptional regulator RsfA OS=Bacillus subtilis (strain 168) GN=rsfA PE=1 SV=1
O05494		ydhC	Uncharacterized HTH-type transcriptional regulator YdhC	2	2	1	1	0	1	-0.5754		21.0788	22.4608	20.8729	22.2757	23.0755	20.7875	0.863507	1.16117	25.227	40.0433	16.3786	26.8697	16.9178	44.0947	14.6684	38.7852	67.52	13.8247	224	26396	13	biosynthetic process;cellular biosynthetic process;cellular macromolecule biosynthetic process;cellular macromolecule metabolic process;cellular metabolic process;cellular nitrogen compound metabolic process;cellular process;macromolecule biosynthetic process;macromolecule metabolic process;metabolic process;nitrogen compound metabolic process;nucleic acid metabolic process;nucleobase-containing …	binding;DNA binding;nucleic acid binding;nucleic acid binding transcription factor activity;sequence-specific DNA binding;sequence-specific DNA binding transcription factor activity		biosynthetic process;cellular metabolic process;cellular nitrogen compound metabolic process;cellular process;macromolecule metabolic process;metabolic process;nitrogen compound metabolic process;nucleobase-containing compound metabolic process;primary metabolic process;RNA metabolic process			AsnC-type_HTH_dom;GntR_C;TF_FadR/GntR_C;Tscrpt_reg_HTH_GntR;WHTH_DNA-bd_dom	>sp|O05494|YDHC_BACSU Uncharacterized HTH-type transcriptional regulator YdhC OS=Bacillus subtilis (strain 168) GN=ydhC PE=3 SV=1
P50731		ypbE	Uncharacterized protein YpbE	2	2	1	1	1	1	-0.422127		20.106	21.0649	21.7995	21.3931	21.6948	21.1489	0.849221	0.273464	32.9688	40.0686	17.9567	7.63471	16.0088	31.1188	51.7789	39.0683	48.1542	32.9833	240	27288.3	7			cell part;integral to membrane;intrinsic to membrane;membrane part		cell part		LysM_dom	>sp|P50731|YPBE_BACSU Uncharacterized protein YpbE OS=Bacillus subtilis (strain 168) GN=ypbE PE=4 SV=1
[truncated: 1,541 more rows]
